# Supplementary material for: Depot Dependent Effects of Dexamethasone on Gene Expression in Human Omental and Abdominal Subcutaneous Adipose Tissues from Obese Women
Source: PLoS One. 2016 Dec 22;11(12):e0167337. doi: 10.1371/journal.pone.0167337 (PMC5179014; doi:10.1371/journal.pone.0167337)
Supplement: S1 Table — Averages of expression values (linear scale) at each Dex concentration are given (average values of n = 3 subjects). FDRq for LME parameters (Depot, [Dex], and Depot*[Dex] interaction) are given for each gene. (XLSX) [file pone.0167337.s002.xlsx]

## Sheet: S1 Table-All Genes
Symbol	Description	Depot FDR q	[DEX] FDR q	Depot * [Dex] FDR q	Om ID0	Om ID1	Om ID10	Om ID1000	Abdsc ID0	Abdsc ID1	Abdsc ID10	Abdsc ID1000	Fold Om ID1	Fold Om ID10	Fold Om ID1000	Fold Abdsc ID1	Fold Abdsc ID10	Fold Abdsc ID1000
A1BG	alpha-1-B glycoprotein	0.00627209	0.182623	0.963804	56.6796	58.0664	52.9756	57.734	60.3445	65.0897	58.5591	64.0746	1.02634	0.939538	1.02101	1.07929	0.971406	1.064
A1CF	APOBEC1 complementation factor	0.00477548	0.70037	0.752551	14.4607	13.6398	13.0101	13.8077	15.4273	14.888	15.5515	16.2407	0.945667	0.89783	0.955887	0.982797	1.02375	1.0505
A2BP1	ataxin 2-binding protein 1	0.109654	0.843291	0.353908	9.55278	9.36059	8.70787	8.80576	8.2473	8.4486	9.20338	8.37127	0.98483	0.918671	0.922897	1.03218	1.12918	1.01947
A2LD1	AIG2-like domain 1	0.0283023	0.149597	0.317977	55.2789	60.6107	61.9982	62.9959	62.0526	73.2862	66.4044	61.2754	1.09765	1.12061	1.14268	1.18403	1.0717	0.987685
A2M	alpha-2-macroglobulin	0.227692	0.597688	0.961884	866.538	875.531	780.712	779.606	1032.54	951.038	954.533	836.797	1.00373	0.912464	0.900924	0.964684	1.02542	0.910537
A2ML1	alpha-2-macroglobulin-like 1	0.0394733	0.850213	0.519961	12.0497	11.9301	11.437	12.0293	12.2949	12.9686	12.769	12.1244	0.99005	0.950018	0.99852	1.05654	1.03903	0.987378
A4GALT	alpha 1,4-galactosyltransferase	6.02435e-06	0.460722	0.750607	196.951	192.407	183.714	191.265	250.019	261.451	238.225	224.093	0.975274	0.935386	0.975159	1.03679	0.954034	0.899174
A4GNT	alpha-1,4-N-acetylglucosaminyltransferase	0.0109656	0.388965	0.216566	8.31866	8.61878	8.18287	8.34191	8.35796	8.77183	9.4387	9.55954	1.03574	0.983515	1.0024	1.05474	1.13476	1.14758
AAA1	asthma-associated alternatively spliced gene 1	0.258089	0.920195	0.302871	9.48958	8.56537	8.46405	8.78059	8.83523	9.25305	9.38176	9.0732	0.910591	0.895932	0.926869	1.05451	1.0698	1.03514
AAAS	achalasia, adrenocortical insufficiency, alacrimia	0.00610536	0.875143	0.664869	316.529	319.037	338.136	323.063	306.974	303.134	297.6	296.807	1.0083	1.06863	1.01998	0.987794	0.972815	0.973976
AACS	acetoacetyl-CoA synthetase	4.11259e-06	4.01047e-10	0.428832	146.709	283.565	583.038	686.005	227.892	546.706	849.006	851.878	1.86168	3.79912	4.51253	2.3488	3.88556	3.96237
AADAC	arylacetamide deacetylase (esterase)	3.26803e-12	0.293414	0.66698	33.9189	24.3877	27.7927	24.1251	162.287	107.8	142.464	131.868	0.706298	0.828572	0.70838	0.919284	1.16886	1.09827
AADACL2	arylacetamide deacetylase-like 2	0.103063	0.938675	0.945619	6.66126	6.6304	6.64377	6.72431	6.92266	6.88236	7.21803	6.99448	0.997717	0.997225	1.0093	0.996804	1.0432	1.00805
AADACL3	arylacetamide deacetylase-like 3	0.000879344	0.306459	0.994843	13.2636	14.862	14.9276	16.6891	17.6453	19.5347	19.9247	21.2327	1.12845	1.1581	1.28422	1.14079	1.15743	1.24192
AADACL4	arylacetamide deacetylase-like 4	0.322997	0.0366585	0.243221	9.54356	9.46374	10.3611	10.2146	8.66303	10.0246	10.3682	9.41725	0.99093	1.08405	1.06876	1.15722	1.20105	1.08758
AADAT	aminoadipate aminotransferase	0.102388	0.0486851	0.754244	179.038	170.832	172.716	158.014	204.746	184.543	174.698	164.07	0.955386	0.97332	0.880585	0.900994	0.848746	0.80247
AAGAB	alpha- and gamma-adaptin binding protein	0.139336	0.00128499	0.812009	114.997	105.489	107.085	97.2414	110.955	100.731	101.623	98.2462	0.917308	0.933516	0.847166	0.913407	0.918027	0.886067
AAK1	AP2 associated kinase 1	0.166998	0.0352876	0.338591	359.042	327.53	305.218	284.892	347.442	326.969	331.249	325.062	0.915338	0.854504	0.798261	0.942646	0.957603	0.936815
AAMP	angio-associated, migratory cell protein	0.0493906	0.00112444	0.592925	246.458	219.598	265.25	257.511	218.141	214.978	247.229	255.02	0.893488	1.08201	1.04846	0.985144	1.13218	1.16754
AANAT	aralkylamine N-acetyltransferase	0.429644	0.685756	0.609341	20.6161	19.7088	17.7425	20.5239	19.0048	23.8768	20.7958	20.579	0.959355	0.862354	0.998537	1.27425	1.10044	1.11381
AARS	alanyl-tRNA synthetase	0.0525437	0.21456	0.993874	695.825	748.93	739.35	740.435	737.51	784.154	791.772	796.252	1.08315	1.07306	1.07712	1.08669	1.08996	1.09349
AARS2	alanyl-tRNA synthetase 2, mitochondrial (putative)	0.684372	0.543765	0.90752	37.3839	37.9096	36.594	36.9602	36.6568	39.6238	35.2613	35.4023	1.01339	0.978725	0.987562	1.07787	0.969797	0.968968
AARSD1	alanyl-tRNA synthetase domain containing 1	0.181001	0.04305	0.103118	66.6979	64.0835	68.7984	67.2792	61.3772	69.888	76.0212	70.2158	0.964221	1.03016	1.00977	1.14057	1.23961	1.14411
AASDH	aminoadipate-semialdehyde dehydrogenase	0.437259	0.0403024	0.725911	109.803	109.444	121.376	124.99	109.443	117.794	129.073	122.406	0.994866	1.1047	1.13759	1.08422	1.18739	1.12753
AASDHPPT	aminoadipate-semialdehyde dehydrogenase-phosphopantetheinyl transferase	1.69923e-09	0.795384	0.441474	373.416	369.376	380.872	360.736	299.932	305.693	308.451	315.282	0.992373	1.02238	0.96968	1.01888	1.02821	1.05116
AASS	aminoadipate-semialdehyde synthase	0.00190354	3.39724e-08	0.630573	117.256	141.545	220.488	274.889	124.941	183.044	303.455	361.553	1.20238	1.87409	2.32291	1.51825	2.52232	3.00523
AATF	apoptosis antagonizing transcription factor	4.22573e-08	0.165145	0.183849	429.2	431.981	477.764	471.751	387.072	352.314	367.512	372.011	1.00495	1.11172	1.09939	0.912336	0.953352	0.966135
AATK	apoptosis-associated tyrosine kinase	0.0760667	0.84843	0.678989	27.7735	26.646	26.6571	27.5438	27.4856	31.248	29.0198	29.7683	0.95886	0.963514	0.991558	1.13863	1.05716	1.08383
ABAT	4-aminobutyrate aminotransferase	0.219088	6.2067e-05	0.693872	66.4414	70.7543	98.3156	96.5782	56.0034	73.599	90.1097	89.4929	1.05891	1.46777	1.44937	1.31728	1.61687	1.61651
ABCA1	ATP-binding cassette, sub-family A (ABC1), member 1	2.22558e-08	0.00178329	0.772099	282.813	333.565	340.854	375.109	410.162	502.371	569.191	556.931	1.18068	1.21439	1.33632	1.2569	1.43667	1.41026
ABCA10	ATP-binding cassette, sub-family A (ABC1), member 10	0.00422465	0.00367939	0.907456	28.1606	30.7655	40.1118	41.6389	33.2076	38.401	54.9177	57.585	1.08559	1.40684	1.44716	1.16338	1.67099	1.74274
ABCA11P	ATP-binding cassette, sub-family A (ABC1), member 11 (pseudogene)	0.942771	0.307449	0.399974	14.3412	15.8461	14.5232	13.7232	15.3272	14.0488	15.3831	13.3894	1.11311	1.00909	0.967327	0.925385	1.01547	0.887474
ABCA12	ATP-binding cassette, sub-family A (ABC1), member 12	0.725515	0.579854	0.998508	9.0525	9.51671	9.35204	9.53543	9.11493	9.65367	9.5114	9.68694	1.05155	1.03477	1.05266	1.07969	1.05251	1.06495
ABCA13	ATP-binding cassette, sub-family A (ABC1), member 13	0.186749	0.457013	0.597055	14.3919	12.7821	12.9255	13.1937	14.0392	14.0801	13.3897	14.2685	0.889033	0.899168	0.918048	1.029	0.974246	1.03569
ABCA2	ATP-binding cassette, sub-family A (ABC1), member 2	1.03163e-08	0.000187541	0.268627	108.317	117.668	128.425	142.979	140.99	181.107	191.209	183.305	1.09643	1.19782	1.32703	1.29754	1.38115	1.3294
ABCA3	ATP-binding cassette, sub-family A (ABC1), member 3	0.000885004	0.0569652	0.85139	52.0144	48.5857	55.3862	57.9669	60.6044	57.769	63.5269	62.2565	0.932673	1.07398	1.11861	0.960243	1.06328	1.0644
ABCA4	ATP-binding cassette, sub-family A (ABC1), member 4	0.867249	0.706447	0.781966	14.1384	13.8997	13.6096	13.589	13.4215	14.9182	13.5019	13.9539	0.986057	0.969671	0.971159	1.10783	1.00474	1.0445
ABCA5	ATP-binding cassette, sub-family A (ABC1), member 5	0.000110902	7.90939e-07	0.46753	72.3939	87.3186	105.294	130.199	82.6114	112.162	154.505	167.986	1.20275	1.44772	1.77842	1.41619	1.98618	2.19512
ABCA6	ATP-binding cassette, sub-family A (ABC1), member 6	0.00611645	0.000246454	0.973352	230.029	284.06	392.691	461.957	294.859	386.666	545.517	556.058	1.23001	1.68863	1.9808	1.30363	1.82707	1.86679
ABCA7	ATP-binding cassette, sub-family A (ABC1), member 7	2.71712e-05	0.0906133	0.391958	33.8664	34.2824	34.1827	36.2981	36.799	44.4047	44.7292	47.9202	1.01356	1.01084	1.07867	1.21048	1.23688	1.31016
ABCA8	ATP-binding cassette, sub-family A (ABC1), member 8	2.79849e-05	0.907839	0.967895	222.658	209.199	209.03	211.471	130.279	110.536	127.12	129.769	0.94016	0.929282	0.930796	0.866361	0.970732	1.00171
ABCA9	ATP-binding cassette, sub-family A (ABC1), member 9	0.000105804	0.000314817	0.839452	219.502	250.36	362.666	442.959	313.364	408.392	622.249	605.13	1.12855	1.66067	1.99276	1.42159	2.25523	2.171
ABCB1	ATP-binding cassette, sub-family B (MDR/TAP), member 1	2.81261e-07	0.992608	0.320538	19.786	19.3877	18.271	18.4424	13.8571	14.4829	15.2669	15.138	0.981291	0.923673	0.939208	1.05031	1.10787	1.09426
ABCB10	ATP-binding cassette, sub-family B (MDR/TAP), member 10	1.62489e-07	0.000883255	0.55472	156.92	167.422	168.183	168.766	171.18	188.465	194.615	185.099	1.06724	1.07171	1.0753	1.10264	1.13817	1.08188
ABCB11	ATP-binding cassette, sub-family B (MDR/TAP), member 11	0.174102	0.164796	0.537283	7.65168	7.7638	8.90551	11.29	8.27219	9.84635	10.6497	9.75494	1.01962	1.17486	1.5037	1.19674	1.29052	1.17588
ABCB4	ATP-binding cassette, sub-family B (MDR/TAP), member 4	1.55433e-06	0.00758191	0.0133056	11.4981	11.6668	10.3352	11.2291	17.8174	13.4106	13.3534	12.7731	1.01471	0.899066	0.976568	0.752039	0.750434	0.722993
ABCB5	ATP-binding cassette, sub-family B (MDR/TAP), member 5	5.51014e-06	0.84917	0.610828	9.90003	9.8732	8.81626	9.29633	21.1501	20.2248	30.1556	24.3008	0.983815	0.884518	0.936293	1.07952	1.87362	1.34494
ABCB6	ATP-binding cassette, sub-family B (MDR/TAP), member 6	0.00213561	8.95652e-06	0.751513	62.3669	65.8884	82.8082	87.2588	69.5493	79.3766	97.542	94.2013	1.05789	1.3297	1.39797	1.18615	1.44202	1.40402
ABCB7	ATP-binding cassette, sub-family B (MDR/TAP), member 7	0.335672	0.187053	0.94354	248.781	271.752	283.771	285.747	266.589	268.13	302.621	304.225	1.09224	1.14757	1.14538	1.01273	1.14712	1.15167
ABCB8	ATP-binding cassette, sub-family B (MDR/TAP), member 8	0.105389	0.405342	0.244822	50.7033	50.1591	50.2182	50.9864	49.5385	56.2421	53.8834	51.0271	0.990108	0.989328	1.0099	1.1404	1.09002	1.03291
ABCB9	ATP-binding cassette, sub-family B (MDR/TAP), member 9	0.944304	0.884166	0.674632	31.7944	32.1355	32.3149	30.3536	30.2054	32.0429	31.3908	32.7157	1.01407	1.0188	0.958104	1.06191	1.03925	1.08111
ABCC1	ATP-binding cassette, sub-family C (CFTR/MRP), member 1	0.00208174	0.576434	0.965984	265.944	246.761	237.344	245.585	338.868	322.668	309.416	288.321	0.929047	0.89454	0.923867	0.952924	0.922541	0.876623
ABCC10	ATP-binding cassette, sub-family C (CFTR/MRP), member 10	0.0425456	0.0117524	0.288377	109.555	103.592	95.6871	104.902	112.128	117.769	102.826	103.075	0.945616	0.874026	0.958553	1.04925	0.9165	0.920162
ABCC11	ATP-binding cassette, sub-family C (CFTR/MRP), member 11	0.000930528	0.210883	0.461432	14.8049	15.9209	15.0606	15.0683	15.4819	17.3841	18.1277	18.0721	1.07843	1.02456	1.01867	1.12743	1.16911	1.16855
ABCC12	ATP-binding cassette, sub-family C (CFTR/MRP), member 12	0.191188	0.976128	0.351753	11.6329	11.1629	11.1865	11.1097	11.1157	11.8475	11.6136	11.9292	0.959767	0.961754	0.954843	1.06845	1.04668	1.07785
ABCC13	ATP-binding cassette, sub-family C (CFTR/MRP), member 13, pseudogene	0.26925	0.887488	0.0718869	8.0164	7.53959	7.38096	7.76023	7.5901	7.81732	8.05478	7.8529	0.942141	0.922458	0.970231	1.03166	1.06236	1.03647
ABCC2	ATP-binding cassette, sub-family C (CFTR/MRP), member 2	0.160445	0.000200201	0.0201654	42.4456	53.5252	82.283	100.347	61.974	75.1026	78.8578	81.6037	1.27867	1.961	2.41384	1.26154	1.36093	1.38669
ABCC3	ATP-binding cassette, sub-family C (CFTR/MRP), member 3	3.6852e-05	0.566142	0.208327	171.035	142.824	127.127	130.508	186.529	204.821	206.125	193.172	0.844842	0.756341	0.765903	1.10868	1.11802	1.04041
ABCC4	ATP-binding cassette, sub-family C (CFTR/MRP), member 4	3.24354e-05	0.0258455	0.323892	125.899	130.341	119.224	111.642	110.33	91.5799	80.1826	66.2814	1.03674	0.948856	0.8874	0.825512	0.715258	0.587545
ABCC5	ATP-binding cassette, sub-family C (CFTR/MRP), member 5	0.353193	0.615173	0.493759	94.1223	96.3659	87.1293	89.4101	96.4721	92.0902	97.4117	92.1886	1.02323	0.921806	0.947088	0.953232	1.007	0.954342
ABCC6	ATP-binding cassette, sub-family C (CFTR/MRP), member 6	0.00166155	0.233605	0.518908	34.6027	36.5418	34.4461	35.3062	38.3621	50.4862	45.2364	39.1848	1.06854	0.995605	1.0301	1.31635	1.18856	1.04677
ABCC8	ATP-binding cassette, sub-family C (CFTR/MRP), member 8	0.186314	0.470165	0.362554	21.9413	20.9448	20.2527	21.9399	21.125	22.4328	21.8459	22.4874	0.955076	0.924583	1.00099	1.06753	1.03741	1.06792
ABCC9	ATP-binding cassette, sub-family C (CFTR/MRP), member 9	0.000177387	0.00363734	0.0241956	512.992	471.77	334.975	317.488	612.715	471.228	499.817	496.99	0.938377	0.677477	0.627067	0.767815	0.822551	0.816727
ABCD1	ATP-binding cassette, sub-family D (ALD), member 1	3.07159e-07	4.47211e-07	0.0160738	107.093	100.34	128.803	155.318	120.487	149.041	187.958	191.72	0.943768	1.2152	1.46333	1.23994	1.58059	1.61615
ABCD2	ATP-binding cassette, sub-family D (ALD), member 2	1.63511e-07	2.07434e-07	0.413237	94.3809	166.225	417.974	526.352	320.517	638.638	925.26	1045.04	1.98046	4.84472	6.19072	3.13568	4.74154	5.31198
ABCD3	ATP-binding cassette, sub-family D (ALD), member 3	0.893162	0.000284934	0.632168	236.866	248.378	257.504	275.44	233.522	238.33	270.647	281.257	1.05095	1.09224	1.16796	1.0207	1.15901	1.20406
ABCD4	ATP-binding cassette, sub-family D (ALD), member 4	0.902116	0.0108381	0.678215	121.333	118.403	110.479	104.782	116.127	115.503	113.914	106.935	0.979449	0.915591	0.864454	0.996258	0.986773	0.923465
ABCE1	ATP-binding cassette, sub-family E (OABP), member 1	6.62244e-07	0.205656	0.133303	414.845	410.221	451.963	427.876	372.303	286.092	302.104	310.349	0.98802	1.0881	1.03275	0.769774	0.813503	0.847411
ABCF1	ATP-binding cassette, sub-family F (GCN20), member 1	5.49339e-07	0.0330914	0.98636	340.488	327.927	344.83	346.01	309.822	302.103	315.732	318.539	0.962586	1.01263	1.01695	0.975178	1.01928	1.02856
ABCF2	ATP-binding cassette, sub-family F (GCN20), member 2	1.17786e-07	0.801391	0.610828	219.272	222.965	233.393	225.937	182.269	175.062	173.557	164.476	1.01658	1.06301	1.02591	0.960828	0.951397	0.911694
ABCF3	ATP-binding cassette, sub-family F (GCN20), member 3	0.0446216	0.00109082	0.862877	197.586	201.831	211.068	215.965	191.51	196.868	208.397	205.671	1.02349	1.06996	1.09424	1.02795	1.08852	1.07392
ABCG1	ATP-binding cassette, sub-family G (WHITE), member 1	0.002687	2.98955e-06	0.196798	65.4121	78.2259	94.1764	115.817	67.4584	96.768	145.929	153.258	1.19961	1.44145	1.77553	1.53425	2.33803	2.44263
ABCG2	ATP-binding cassette, sub-family G (WHITE), member 2	0.000885004	0.0379204	0.205825	16.872	16.7907	16.3446	15.4717	23.8307	17.7669	18.2006	17.7085	0.995641	0.971996	0.9194	0.767398	0.785029	0.764694
ABCG2	ATP-binding cassette, sub-family G (WHITE), member 2	0.000885004	0.0379204	0.205825	16.872	16.7907	16.3446	15.4717	23.8307	17.7669	18.2006	17.7085	0.995641	0.971996	0.9194	0.767398	0.785029	0.764694
ABCG4	ATP-binding cassette, sub-family G (WHITE), member 4	0.0521773	0.0819443	0.0885213	29.9119	28.2741	24.8932	27.3787	27.136	32.1216	27.6013	32.8513	0.945509	0.836633	0.914192	1.19172	1.02273	1.21362
ABCG5	ATP-binding cassette, sub-family G (WHITE), member 5	0.00417176	0.875531	0.247822	10.2754	9.35557	9.45331	9.86984	10.4202	11.2203	10.7298	10.2825	0.911194	0.920289	0.961524	1.07823	1.031	0.986949
ABCG8	ATP-binding cassette, sub-family G (WHITE), member 8	0.452628	0.312159	0.18677	14.6046	13.4314	12.3967	14.0246	12.8539	16.5537	13.4163	14.0745	0.92121	0.847452	0.961646	1.29815	1.04759	1.09389
ABHD1	abhydrolase domain containing 1	1.23303e-06	0.148868	0.349258	24.4613	26.8547	25.9574	29.9918	33.6735	35.4737	40.6584	36.1325	1.10027	1.0605	1.23739	1.06435	1.21785	1.1049
ABHD10	abhydrolase domain containing 10	0.764125	0.0542353	0.955322	172.881	179.911	213.881	187.334	178.566	179.558	211.385	199.84	1.04138	1.24258	1.08626	1.00544	1.17974	1.12171
ABHD11	abhydrolase domain containing 11	0.232765	0.420705	0.320497	213.095	219.596	238.785	221.527	242.694	243.125	235.104	211.593	1.03653	1.1344	1.0545	1.003	0.968479	0.874905
ABHD12	abhydrolase domain containing 12	5.73034e-08	0.00175152	0.930974	261.346	266.279	300.18	301.314	326.861	346.214	397.111	398.552	1.01881	1.14833	1.15312	1.05974	1.22204	1.22671
ABHD12B	abhydrolase domain containing 12B	0.00022452	0.0602433	0.888089	12.3876	14.135	12.7356	13.8527	14.3949	16.3282	15.1131	15.1417	1.14501	1.03399	1.12276	1.14229	1.05742	1.06393
ABHD13	abhydrolase domain containing 13	1.92989e-08	0.00286419	0.334842	396.598	364.938	364.455	347.914	335.264	300.498	304.553	315.878	0.91897	0.918371	0.879373	0.898727	0.911306	0.945864
ABHD14A	abhydrolase domain containing 14A	0.027491	5.97128e-06	0.522723	241.527	305.38	363.593	380.64	258.282	384.367	411.988	395.349	1.26734	1.50963	1.58379	1.59254	1.67629	1.60148
ABHD14B	abhydrolase domain containing 14B	1.99026e-06	1.60021e-06	0.707473	156.486	181.868	223.778	224.027	193.481	241.288	276.431	263.52	1.16279	1.43053	1.43246	1.25058	1.42072	1.36447
ABHD15	abhydrolase domain containing 15	3.32056e-08	5.5871e-07	0.45566	112.76	144.976	197.253	233.917	189.263	267.294	334.787	327.477	1.29067	1.75173	2.08189	1.51429	1.83751	1.83998
ABHD2	abhydrolase domain containing 2	2.11874e-08	2.63166e-07	0.536715	425.599	374.372	326.866	342.224	535.695	449.088	409.883	394.798	0.882481	0.768262	0.804443	0.838758	0.764608	0.736264
ABHD3	abhydrolase domain containing 3	0.00628969	0.328677	0.614676	91.4665	102.513	120.499	117.461	125.453	138.688	135.097	125.804	1.12638	1.33343	1.2858	1.12426	1.09791	1.02949
ABHD4	abhydrolase domain containing 4	0.000654141	0.189336	0.552621	415.711	421.933	438.841	441.159	451.45	526.662	524.359	507.571	1.0072	1.06383	1.07406	1.22332	1.22784	1.17719
ABHD5	abhydrolase domain containing 5	0.000813243	0.0381442	0.208327	1120.49	960.202	1091.53	1174.75	821.331	882.58	1022.2	1015.02	0.860274	0.975349	1.04969	1.07762	1.2554	1.2474
ABHD6	abhydrolase domain containing 6	1.20907e-07	0.000888562	0.286509	167.64	163.251	180.481	191.658	199.557	217.44	266.974	270.985	0.981014	1.08285	1.1482	1.09122	1.33737	1.37691
ABHD8	abhydrolase domain containing 8	0.0356597	0.29471	0.286529	72.1305	72.1288	67.9321	71.0693	69.0896	78.2588	74.9234	79.5374	0.999936	0.943268	0.986797	1.13959	1.085	1.15032
ABI1	abl-interactor 1	0.776332	0.000227323	0.462874	408.978	400.257	390.367	356.244	431.762	386.207	385.832	362.802	0.978655	0.955537	0.87187	0.895177	0.892931	0.839504
ABI2	abl-interactor 2	4.46133e-09	1.9502e-07	0.195681	425.58	395.435	328.364	323.282	356.48	289.231	238.433	224.404	0.931031	0.774372	0.761555	0.816756	0.669949	0.629976
ABI3	ABI family, member 3	0.26472	0.00155565	0.194985	57.4273	41.795	35.8272	33.1881	41.7419	40.5821	36.9794	34.3712	0.742077	0.642038	0.585526	0.97271	0.883489	0.823808
ABI3BP	ABI family, member 3 (NESH) binding protein	9.73844e-08	6.23397e-05	0.378728	1804.86	1556.4	1365.26	1398.9	3050.25	2299.27	1934.58	1804.58	0.850668	0.749275	0.770585	0.755874	0.63738	0.595584
ABL1	c-abl oncogene 1, non-receptor tyrosine kinase	1.00368e-06	9.539e-06	0.933544	495.47	438.197	405.967	384.438	429.797	358.728	334.563	325.987	0.882676	0.819994	0.776929	0.842951	0.785012	0.763283
ABL2	v-abl Abelson murine leukemia viral oncogene homolog 2	0.380227	0.0147664	0.693246	406.682	394.297	358.333	336.106	425.335	345.814	339.77	325.835	0.973504	0.879321	0.83308	0.823727	0.808054	0.780415
ABLIM1	actin binding LIM protein 1	0.00117385	0.000127359	0.265647	297.483	291.317	375.909	423.275	315.597	377.893	588.417	642.289	0.98603	1.27382	1.43528	1.24897	1.96972	2.17935
ABLIM2	actin binding LIM protein family, member 2	0.126977	0.000135627	0.653546	54.9724	69.1001	87.0134	86.0042	55.3639	66.1626	72.0719	76.0101	1.29086	1.63973	1.61554	1.24312	1.34772	1.42203
ABLIM3	actin binding LIM protein family, member 3	3.43757e-05	3.50369e-12	0.672188	289.553	449.302	748.811	878.516	347.707	623.976	966.723	1052.08	1.57368	2.60784	3.06556	1.84684	2.8365	3.07468
ABO	ABO blood group (transferase A, alpha 1-3-N-acetylgalactosaminyltransferase; transferase B, alpha 1-3-galactosyltransferase)	0.433365	0.305645	0.845871	55.7212	61.0871	54.3031	59.5614	54.2396	59.0269	56.1796	56.0488	1.10465	0.979788	1.07469	1.08874	1.03635	1.03283
ABP1	amiloride binding protein 1 (amine oxidase (copper-containing))	0.165538	0.918054	0.354345	22.0519	21.7547	20.7036	20.1422	21.6405	21.684	21.9663	22.9321	0.985773	0.938243	0.914764	1.00158	1.01442	1.05944
ABR	active BCR-related gene	0.000208089	0.584211	0.994843	222.531	213.154	222.572	214.842	255.38	243.454	257.407	243.632	0.958193	1.008	0.976162	0.958452	1.01475	0.959525
ABRA	actin-binding Rho activating protein	0.00776605	0.493761	0.564138	17.0012	19.7659	17.4829	19.1083	20.6992	21.0318	20.7181	19.8269	1.16362	1.03549	1.12194	1.03244	1.02468	0.964424
ABT1	activator of basal transcription 1	1.45436e-07	0.0266597	0.334387	107.27	100.361	102.112	94.3887	85.3044	72.9424	85.8448	78.3737	0.93665	0.953055	0.882698	0.853439	1.00729	0.920563
ABTB1	ankyrin repeat and BTB (POZ) domain containing 1	0.77255	0.661933	0.302006	83.0665	77.4465	73.8792	72.8526	77.1443	74.9088	77.0127	82.3486	0.931244	0.890229	0.877143	0.98535	1.01011	1.07859
ABTB2	ankyrin repeat and BTB (POZ) domain containing 2	0.0209918	0.516769	0.882575	40.4343	37.5151	37.413	37.7614	36.3019	35.5215	35.1236	36.0684	0.925672	0.925431	0.9336	0.981518	0.970439	0.995581
ACAA1	acetyl-CoA acyltransferase 1	3.842e-05	9.44488e-06	0.768337	99.3751	107.749	137.085	134.173	113.424	137.74	162.042	159.838	1.08931	1.39034	1.34821	1.2424	1.45683	1.4466
ACAA2	acetyl-CoA acyltransferase 2	0.000177505	0.5576	0.465088	459.66	411.799	506.885	505.133	582.405	629.204	635.922	574.854	0.927568	1.13463	1.13087	1.0846	1.09775	0.997196
ACACA	acetyl-CoA carboxylase alpha	4.82203e-07	9.80221e-06	0.5984	198.861	289.13	347.141	387.041	348.383	448.267	511.794	488.797	1.42578	1.73204	1.93276	1.36181	1.63632	1.61126
ACACB	acetyl-CoA carboxylase beta	0.00038253	2.68115e-07	0.815485	313.022	782.163	1529.36	1929.22	681.112	1699.39	2528.94	2766.19	2.63108	5.39002	6.8732	4.89938	7.50056	8.51823
ACAD10	acyl-CoA dehydrogenase family, member 10	1.0475e-05	0.000613487	0.628456	73.8356	81.6302	93.9923	93.4884	89.4744	108.351	124.852	112.961	1.09567	1.26654	1.26421	1.30246	1.50456	1.32644
ACAD11	acyl-CoA dehydrogenase family, member 11	1.59625e-09	9.61822e-08	0.390922	121.169	135.872	182.746	206.144	175.089	232.266	330.959	353.076	1.12364	1.51311	1.70452	1.33282	1.91117	2.06307
ACAD8	acyl-CoA dehydrogenase family, member 8	0.00420571	6.67628e-07	0.732598	226.139	263.392	306.142	335.102	252.267	298.807	353.56	347.111	1.16586	1.35408	1.4822	1.18967	1.41158	1.39223
ACAD9	acyl-CoA dehydrogenase family, member 9	5.09521e-05	0.000187557	0.541102	285.591	309.896	353.174	350.613	333.538	363.704	388.121	372.491	1.08497	1.23648	1.22755	1.09115	1.16577	1.11971
ACADL	acyl-CoA dehydrogenase, long chain	0.000308864	3.03775e-05	0.938253	29.7818	50.4714	79.1719	90.7459	57.3702	87.989	124.672	120.617	1.65795	2.57959	2.96375	2.12895	2.99149	3.21314
ACADM	acyl-CoA dehydrogenase, C-4 to C-12 straight chain	0.000763942	0.00191386	0.9582	536.979	617.153	751.638	811.74	673.962	834.128	1011.71	1009.95	1.14243	1.38315	1.49729	1.25289	1.53638	1.5258
ACADS	acyl-CoA dehydrogenase, C-2 to C-3 short chain	5.8516e-05	1.44775e-05	0.395474	140.535	171.707	251.159	261.028	195.745	275.377	319.741	307.214	1.21133	1.80754	1.90366	1.4728	1.71434	1.66128
ACADSB	acyl-CoA dehydrogenase, short/branched chain	1.45042e-05	4.15486e-06	0.961472	101.249	126.305	175.911	181.257	139.257	187.291	239.927	241.411	1.24668	1.73386	1.78778	1.37208	1.78045	1.77055
ACADVL	acyl-CoA dehydrogenase, very long chain	0.00110591	0.576575	0.300067	690.426	662.953	724.699	761.699	779.879	795.725	790.559	768.81	0.965467	1.0489	1.1032	1.02796	1.01885	0.990308
ACAN	aggrecan	0.11833	0.0710609	0.799414	17.4821	18.105	18.5708	19.5537	17.3916	20.1574	19.5793	21.4164	1.04369	1.06358	1.13249	1.16918	1.142	1.23904
ACAP1	ArfGAP with coiled-coil, ankyrin repeat and PH domains 1	0.0616093	0.103697	0.205835	17.7825	17.2733	21.1738	20.1621	17.95	23.0795	21.6822	20.8935	0.967629	1.18922	1.1506	1.28395	1.20741	1.16385
ACAP2	ArfGAP with coiled-coil, ankyrin repeat and PH domains 2	0.729258	0.922466	0.377118	333.67	361.357	350.123	360.808	354.862	339.68	356.756	340.284	1.08293	1.04832	1.08221	0.959356	1.01072	0.963284
ACAP3	ArfGAP with coiled-coil, ankyrin repeat and PH domains 3	0.000232914	0.372114	0.753303	90.082	90.0485	86.1803	86.6993	97.2841	106.439	97.6312	96.692	0.996526	0.960978	0.960271	1.10443	1.01095	1.00742
ACAT1	acetyl-CoA acetyltransferase 1	0.00167497	0.000248171	0.927598	344.855	392.392	527.373	531.169	446.504	488.728	605.315	639.132	1.14456	1.52854	1.53936	1.10328	1.36765	1.44015
ACAT2	acetyl-CoA acetyltransferase 2	0.0702908	0.392421	0.196003	348.471	388.918	453.37	401.829	451.443	470.858	441.773	384.696	1.147	1.3342	1.20698	1.0375	0.978586	0.852263
ACBD3	acyl-CoA binding domain containing 3	0.000110927	0.00096684	0.824336	1168.59	1119.75	1049.4	1038.31	1085.87	987.255	970.018	951.019	0.958106	0.896304	0.886124	0.911811	0.894421	0.876862
ACBD4	acyl-CoA binding domain containing 4	4.65549e-07	0.00624404	0.142816	39.8023	39.242	42.1671	42.9435	44.1038	51.0458	58.8726	55.4279	0.991445	1.061	1.09084	1.16582	1.34368	1.26658
ACBD5	acyl-CoA binding domain containing 5	0.00137084	0.00060616	0.550239	170.982	171.05	189.382	194.21	192.052	176.304	219.996	212.526	1.00135	1.11052	1.14094	0.918015	1.1452	1.10691
ACBD6	acyl-CoA binding domain containing 6	0.0550544	0.506315	0.126112	54.7171	59.5009	61.7468	61.913	59.2271	51.3777	54.3474	57.3124	1.08833	1.13179	1.13167	0.869692	0.91889	0.973167
ACBD7	acyl-CoA binding domain containing 7	2.02494e-05	0.735216	0.977089	11.1792	11.2425	10.9304	11.083	13.5313	13.1653	12.7782	12.9643	1.00792	0.974289	0.989661	0.970033	0.942754	0.95975
ACCN1	amiloride-sensitive cation channel 1, neuronal	0.218582	0.436363	0.162865	10.5029	9.95551	10.9356	11.4638	10.6911	11.5563	10.9763	11.0831	0.947912	1.04019	1.09207	1.08114	1.02965	1.03716
ACCN2	amiloride-sensitive cation channel 2, neuronal	0.0055794	0.0251825	0.622585	47.1451	43.6507	36.4777	35.9253	37.1707	34.7658	35.3128	28.7394	0.914831	0.790116	0.790705	0.929942	0.947011	0.768633
ACCN3	amiloride-sensitive cation channel 3	0.431836	0.219382	0.37409	52.3224	53.2708	48.3083	53.3547	47.5136	57.56	53.6486	55.4849	1.01823	0.922457	1.0192	1.20924	1.12509	1.16884
ACCN4	amiloride-sensitive cation channel 4, pituitary	0.164648	0.500752	0.894995	7.97477	8.07429	7.36486	8.02904	8.10044	8.686	8.15645	8.28441	1.02067	0.92445	1.01375	1.07913	1.02083	1.02535
ACCN5	amiloride-sensitive cation channel 5, intestinal	0.00311104	0.671323	0.401814	6.63267	6.46571	6.19468	6.64566	7.18183	6.71053	7.37361	7.04313	0.975272	0.934316	1.0025	0.945365	1.03503	0.988385
ACCS	1-aminocyclopropane-1-carboxylate synthase homolog (Arabidopsis)(non-functional)	3.41961e-05	0.00882272	0.236813	34.5039	36.7594	36.2122	41.4802	37.7826	46.9576	53.0523	51.6639	1.0633	1.0479	1.20007	1.24368	1.4329	1.38
ACCSL	1-aminocyclopropane-1-carboxylate synthase homolog (Arabidopsis)(non-functional)-like	0.0636967	0.907737	0.701203	9.63474	9.01887	8.98497	9.61356	9.64164	10.0786	10.3939	10.2337	0.937551	0.931742	1.00142	1.06317	1.09568	1.07057
ACD	adrenocortical dysplasia homolog (mouse)	0.000233096	0.0105267	0.980989	109.942	102.878	99.3196	90.4713	96.8191	85.0057	82.1696	75.1789	0.938342	0.90684	0.821747	0.900124	0.867271	0.797116
ACE	angiotensin I converting enzyme (peptidyl-dipeptidase A) 1	0.000521456	0.00192883	0.279052	195.511	161.708	119.043	110.231	206.934	219.853	188.213	154.392	0.843615	0.6283	0.579008	1.07772	0.96087	0.781075
ACE2	angiotensin I converting enzyme (peptidyl-dipeptidase A) 2	0.761061	0.0178892	0.590493	11.7962	12.5832	16.0054	15.9828	13.3763	12.6953	13.8176	17.0186	1.07422	1.39505	1.38923	0.96325	1.05859	1.28335
ACER1	alkaline ceramidase 1	0.223454	0.463802	0.356024	25.3926	23.6995	21.4375	24.1861	20.9002	25.9113	21.9603	20.4567	0.933641	0.846592	0.951975	1.24371	1.05249	0.985233
ACER2	alkaline ceramidase 2	0.00137417	0.001395	0.265838	35.2717	36.4946	39.5633	46.8559	36.3579	46.0772	59.1634	58.7807	1.04895	1.13512	1.33082	1.3165	1.64282	1.63147
ACER3	alkaline ceramidase 3	4.0921e-07	0.000137355	0.906077	335.775	392.856	455.207	491.781	459.228	580.509	630.522	653.206	1.16996	1.35372	1.4616	1.28647	1.39268	1.43178
ACHE	acetylcholinesterase	0.0275525	0.0925489	0.718715	20.1119	22.5482	21.5932	22.264	22.0406	28.1159	23.5213	23.2673	1.12381	1.072	1.11386	1.261	1.06205	1.06078
ACIN1	apoptotic chromatin condensation inducer 1	4.53823e-05	0.325461	0.117191	205.38	216.979	214.98	206.874	190.208	178.808	199.331	194.276	1.05525	1.04715	1.00688	0.93979	1.04866	1.02185
ACLY	ATP citrate lyase	0.527291	1.90468e-05	0.198611	917.526	1146.92	1518.98	1577.6	1014.41	1357.67	1550.99	1361.48	1.24166	1.65095	1.7201	1.31986	1.52288	1.34964
ACMSD	aminocarboxymuconate semialdehyde decarboxylase	0.132256	0.994122	0.9121	12.0918	11.8564	11.6315	11.7938	12.3719	12.4164	12.7933	12.3748	0.984562	0.97022	0.980587	1.02077	1.03982	1.00323
ACN9	ACN9 homolog (S. cerevisiae)	0.227546	0.715569	0.799571	33.9885	33.7725	35.9365	34.5392	32.7225	33.3216	33.0993	34.4731	0.99401	1.06051	1.01511	1.0372	1.02693	1.07732
ACO1	aconitase 1, soluble	8.71773e-07	0.0122296	0.515978	1690.55	1767.36	2035.78	2143.63	2261.59	2523.56	2573.67	2541.29	1.05611	1.21959	1.28745	1.13611	1.17834	1.17149
ACO2	aconitase 2, mitochondrial	0.000173675	6.48444e-08	0.810418	681.401	875.667	1227.27	1360.74	836.989	1180.69	1550.43	1582.42	1.28536	1.80562	2.01145	1.45444	1.91441	1.96267
ACOT1	acyl-CoA thioesterase 1	0.000274313	0.0135078	0.621521	295.718	386.204	429.694	454.954	440.624	631.931	561.039	556.069	1.31171	1.50387	1.64573	1.53194	1.38663	1.42201
ACOT11	acyl-CoA thioesterase 11	0.692074	0.333599	0.268424	31.2328	33.2112	32.6581	36.209	33.3281	36.0298	29.8316	31.4939	1.06492	1.0474	1.16496	1.08461	0.892708	0.948058
ACOT12	acyl-CoA thioesterase 12	0.673055	0.700936	0.674745	9.65111	9.56225	8.76303	9.20026	9.22284	9.62885	9.50103	9.31987	0.991606	0.909966	0.951909	1.04902	1.03343	1.01402
ACOT13	acyl-CoA thioesterase 13	1.37779e-05	0.602016	0.885999	618.287	569.829	639.829	620.907	741.077	737.889	756.051	769.532	0.923127	1.03419	1.00554	1.00085	1.02986	1.03928
ACOT2	acyl-CoA thioesterase 2	0.000210145	0.000532502	0.706736	371.646	505.502	670.024	681.662	588.492	798.607	880.471	833.317	1.37452	1.82777	1.88139	1.51258	1.69851	1.59378
ACOT4	acyl-CoA thioesterase 4	1.66976e-08	0.000877666	0.813775	31.3255	37.2687	46.9702	44.8031	55.9319	60.7312	72.8151	66.9569	1.18837	1.50014	1.42951	1.11282	1.34707	1.25001
ACOT6	acyl-CoA thioesterase 6	0.000557098	0.151303	0.182222	10.9208	11.5092	10.5359	11.6179	11.5196	13.2366	15.7528	16.1127	1.05719	0.964212	1.06274	1.14137	1.35748	1.39901
ACOT7	acyl-CoA thioesterase 7	0.882952	0.123424	0.579826	125.759	119.951	126.986	116.402	130.53	123.562	118.451	115.403	0.957278	1.01313	0.929933	0.95469	0.914008	0.893027
ACOT8	acyl-CoA thioesterase 8	0.0413504	0.0780122	0.834542	125.843	122.375	140.217	130.503	114.703	121.153	128.354	122.418	0.977792	1.12239	1.04001	1.07022	1.1265	1.0708
ACOT9	acyl-CoA thioesterase 9	0.0156772	0.0296373	0.536618	526.811	499.959	524.264	492.652	529.633	449.312	478.066	460.747	0.950234	0.997752	0.93561	0.85191	0.902236	0.870044
ACOX1	acyl-CoA oxidase 1, palmitoyl	1.0962e-08	1.85095e-06	0.660657	423.41	451.152	560.742	595.951	552.27	673.82	787.424	829.086	1.06677	1.3239	1.40495	1.24843	1.47286	1.54652
ACOX2	acyl-CoA oxidase 2, branched chain	8.79376e-05	0.126829	0.616664	150.643	160.136	173.799	177.903	184.939	197.224	204.652	192.05	1.06601	1.1587	1.1912	1.07016	1.1125	1.04336
ACOX3	acyl-CoA oxidase 3, pristanoyl	5.34563e-07	0.462472	0.737445	161.751	154.436	161.945	161.993	175.537	176.64	180.169	179.082	0.953811	1.00361	0.99895	1.00591	1.02399	1.01739
ACOXL	acyl-CoA oxidase-like	0.772705	0.375894	0.870784	12.4123	12.717	12.3179	12.2279	11.9831	13.169	12.0027	12.2176	1.02503	0.993088	0.985236	1.1007	1.00119	1.02197
ACP1	acid phosphatase 1, soluble	0.00258672	0.245199	0.775459	563.257	546.083	559.492	543.704	515.81	501.676	544.449	503.445	0.969419	0.99366	0.964664	0.973636	1.06054	0.981803
ACP2	acid phosphatase 2, lysosomal	4.75297e-06	0.0111154	0.848386	580.224	586.881	635.906	647.648	657.652	706.646	751.986	740.548	1.01695	1.10333	1.12588	1.08301	1.15092	1.13187
ACP5	acid phosphatase 5, tartrate resistant	9.06007e-07	0.278959	0.821197	152.332	119.814	107.572	129.901	237.909	204.724	218.96	213.947	0.783769	0.702148	0.83736	0.863263	0.910481	0.896264
ACP6	acid phosphatase 6, lysophosphatidic	0.000240982	0.000652419	0.362546	85.8952	80.5968	100.901	93.5748	64.3434	71.8906	85.6735	86.3765	0.937234	1.17444	1.08797	1.11704	1.33205	1.34376
ACPL2	acid phosphatase-like 2	4.51451e-07	0.687864	0.38982	97.8797	106.388	115.914	110.311	79.5416	66.4116	75.3076	71.0844	1.09675	1.18613	1.13712	0.841958	0.952938	0.898324
ACPP	acid phosphatase, prostate	0.378737	0.331844	0.918335	27.6061	27.5936	27.8411	22.8134	25.6861	23.0719	26.5086	22.5898	0.988494	1.0325	0.841953	0.894418	1.03811	0.882269
ACPT	acid phosphatase, testicular	0.351841	0.738098	0.353908	55.101	51.4259	52.5822	55.2923	51.7209	61.4874	54.067	56.279	0.933141	0.953528	1.00415	1.18632	1.04464	1.08849
ACR	acrosin	0.0399852	0.115174	0.0354632	30.4844	26.2276	31.4718	33.5858	26.4011	39.3625	36.4291	38.2144	0.875797	1.03704	1.1161	1.48943	1.38039	1.45097
ACRBP	acrosin binding protein	0.00202891	0.0365893	0.765259	27.26	28.9956	30.1215	30.3536	29.2595	32.4005	33.8109	36.6948	1.06676	1.10376	1.11302	1.11073	1.1543	1.25191
ACRC	acidic repeat containing	0.777258	0.710764	0.064555	21.6994	22.3501	19.4165	19.3669	21.4643	18.2526	23.2172	20.8126	1.02913	0.889276	0.886252	0.860582	1.10151	0.978188
ACRV1	acrosomal vesicle protein 1	0.143754	0.693356	0.356636	7.9586	8.22747	7.84682	7.96357	7.99437	8.11444	8.79982	8.30457	1.03409	0.986269	1.00085	1.01599	1.10684	1.0387
ACSBG1	acyl-CoA synthetase bubblegum family member 1	0.415605	0.274624	0.295707	18.1363	17.9503	17.3301	17.8782	16.3134	20.7282	17.9122	19.2727	0.992976	0.959404	0.98736	1.26388	1.10255	1.18838
ACSBG2	acyl-CoA synthetase bubblegum family member 2	0.0205238	0.627329	0.381752	8.45019	8.46539	8.3078	8.78354	8.72407	8.76743	9.36465	8.93759	1.00201	0.98411	1.04017	1.00532	1.07281	1.0243
ACSF2	acyl-CoA synthetase family member 2	0.655797	0.00112173	0.461178	263.901	435.916	667.092	698.935	374.179	577.532	615.871	554.502	1.68467	2.59247	2.78178	2.0153	2.27698	2.07045
ACSF3	acyl-CoA synthetase family member 3	0.0736679	0.00387716	0.882392	51.4476	51.8574	60.9053	57.1268	52.5744	57.0338	62.7041	60.8716	1.01112	1.18286	1.10864	1.0867	1.19289	1.15992
ACSL1	acyl-CoA synthetase long-chain family member 1	0.000477447	2.62516e-05	0.528253	1659.53	2600.07	3274.7	3587.15	2757.48	3577.46	3998.43	4171.91	1.61841	2.05797	2.26312	1.49187	1.6831	1.77436
ACSL3	acyl-CoA synthetase long-chain family member 3	0.000400038	0.565551	0.160843	431.524	433.154	455.037	461.923	593.371	513.277	503.5	491.288	1.00599	1.05661	1.07392	0.866249	0.849013	0.827795
ACSL4	acyl-CoA synthetase long-chain family member 4	2.92676e-07	3.16569e-08	0.882408	786.977	578.784	481.216	427.661	613.619	402.892	357.895	333.851	0.728938	0.610492	0.543882	0.708162	0.61502	0.574958
ACSL5	acyl-CoA synthetase long-chain family member 5	0.0527252	0.00999484	0.500666	405.331	505.072	721	843.48	360.68	516.571	565.017	551.719	1.24768	1.77231	2.08442	1.47243	1.61558	1.56949
ACSL6	acyl-CoA synthetase long-chain family member 6	0.122331	0.965743	0.663594	16.3309	15.1325	15.8465	15.7189	15.921	17.2012	17.2265	16.9188	0.926793	0.969998	0.962504	1.07376	1.07679	1.06463
ACSM1	acyl-CoA synthetase medium-chain family member 1	0.728467	0.21702	0.753634	10.8803	11.4662	12.0685	12.7773	11.5367	11.3732	11.7286	12.0029	1.05403	1.10882	1.17473	1.00481	1.0364	1.045
ACSM2A	acyl-CoA synthetase medium-chain family member 2A	0.271408	0.452112	0.524921	12.2377	12.0233	10.4947	18.5194	11.1289	15.3408	21.5679	20.756	0.982171	0.858199	1.50898	1.53146	2.33707	2.31072
ACSM2B	acyl-CoA synthetase medium-chain family member 2B	0.811455	0.115785	0.578228	48.8768	36.7204	37.7401	45.0844	40.4418	36.5662	41.709	52.9	0.831769	0.806201	0.984578	0.963383	1.07258	1.40941
ACSM3	acyl-CoA synthetase medium-chain family member 3	1.74523e-06	0.00708391	0.00554113	17.9955	32.7391	62.3531	70.6993	14.7534	16.7883	17.407	16.8019	1.86332	3.51974	3.81463	1.1323	1.17021	1.13735
ACSM5	acyl-CoA synthetase medium-chain family member 5	0.000155144	0.000101208	0.643024	87.9774	114.737	175.704	218.438	123.945	241.358	312.461	299.515	1.34746	1.98441	2.49194	2.20148	2.7831	2.68334
ACSS1	acyl-CoA synthetase short-chain family member 1	7.57047e-06	4.48894e-05	0.0112192	54.5943	50.4333	61.8278	67.3586	55.8249	70.6224	85.4428	87.788	0.923745	1.13457	1.23544	1.27506	1.555	1.59193
ACSS2	acyl-CoA synthetase short-chain family member 2	0.000417467	4.38789e-05	0.316459	322.255	747.926	1263.89	1344.43	942.516	1593.92	1750.46	1520.53	2.17891	3.88589	4.24947	2.24476	2.99962	2.87158
ACSS3	acyl-CoA synthetase short-chain family member 3	0.000377655	7.8002e-08	0.369203	144.881	188.483	230.76	251.759	159.092	211.374	308.304	343.937	1.30113	1.59105	1.73907	1.34197	1.95939	2.17915
ACTA1	actin, alpha 1, skeletal muscle	0.703872	0.210781	0.349211	88.37	85.0295	86.5976	78.8524	87.1068	92.5288	79.8799	84.0599	0.962508	0.977646	0.89435	1.0612	0.915945	0.964858
ACTA2	actin, alpha 2, smooth muscle, aorta	7.46702e-08	0.769843	0.744409	792.957	713.352	730.834	805.84	489.911	477.328	453.78	435.395	0.901493	0.926698	1.02088	0.981581	0.937603	0.897454
ACTB	actin, beta	0.289472	0.00135718	0.630954	4196.15	4079.8	3949.09	3862.56	4294.86	4023.35	3786.48	3700.42	0.972267	0.941174	0.920397	0.937965	0.880364	0.862782
ACTBL2	actin, beta-like 2	0.20519	0.072289	0.172536	15.8392	10.1104	9.23053	8.80112	10.0795	9.11872	9.81859	9.31483	0.676317	0.633163	0.600684	0.960163	1.01675	0.960332
ACTC1	actin, alpha, cardiac muscle 1	0.800461	0.8184	0.508521	16.2932	15.1029	16.3755	16.8367	15.4745	16.5055	16.782	14.7268	0.93651	1.00893	1.04175	1.06629	1.08412	0.951945
ACTG1	actin, gamma 1	7.12579e-05	0.00144142	0.351365	4594.36	4511.1	4336.4	4134.07	4417.85	3994.94	3686.91	3466.58	0.982305	0.944155	0.899968	0.907321	0.833523	0.78305
ACTG2	actin, gamma 2, smooth muscle, enteric	4.70107e-07	0.0552594	0.894867	87.1333	73.0899	122.645	72.6866	39.0307	32.0085	45.8131	24.8921	0.897012	1.55842	0.904125	0.859614	1.14312	0.65049
ACTL6A	actin-like 6A	2.89812e-07	0.0128977	0.0960815	315.557	301.071	321.911	286.956	278.827	220.391	210.175	193.626	0.955754	1.02034	0.907136	0.795135	0.752396	0.703583
ACTL6B	actin-like 6B	0.405869	0.043079	0.679631	15.7014	17.8079	16.0918	17.788	16.1685	18.427	17.4156	17.0837	1.13456	1.02574	1.13167	1.14591	1.08177	1.05785
ACTL7A	actin-like 7A	0.695763	0.462312	0.465481	16.104	15.4605	15.3362	16.0672	14.9093	18.6364	13.9942	14.985	0.967145	0.959673	1.00693	1.25147	0.948397	1.01222
ACTL7B	actin-like 7B	0.0621536	0.347659	0.360656	49.1891	48.7581	45.8772	51.4367	45.2005	59.6247	56.0063	57.9132	0.999803	0.941935	1.06823	1.32759	1.24602	1.28037
ACTL8	actin-like 8	0.2964	0.584233	0.921265	14.807	14.7101	15.1959	15.8978	14.8794	16.2307	15.7734	16.5503	0.993799	1.0262	1.0722	1.1006	1.06761	1.11876
ACTL9	actin-like 9	0.0144401	0.062481	0.528059	49.3319	54.5629	51.0553	55.0714	50.5624	70.6187	60.3965	59.5782	1.11158	1.02818	1.12569	1.41698	1.20688	1.17945
ACTN1	actinin, alpha 1	0.642124	1.29806e-08	0.632139	1841.34	1667.43	1459.78	1439.86	1775.98	1698.56	1483.84	1390.16	0.906081	0.792744	0.781275	0.956567	0.836246	0.783145
ACTN2	actinin, alpha 2	0.000415057	0.59362	0.619621	15.2032	13.9931	14.3496	13.6717	12.5845	13.1538	12.3757	12.4169	0.963969	0.94353	0.899278	1.05167	0.985582	0.987716
ACTN3	actinin, alpha 3	0.0235232	0.468109	0.430794	23.9021	23.3171	22.7912	23.0003	23.6757	28.3148	24.9596	24.9864	0.977162	0.95545	0.960444	1.19269	1.05378	1.05318
ACTN4	actinin, alpha 4	5.65518e-09	1.80952e-06	0.810072	2732.14	2457.11	2284.7	2307.03	2296.2	2149.03	1985.79	1952.66	0.899042	0.836324	0.844742	0.939808	0.866925	0.851879
ACTR10	actin-related protein 10 homolog (S. cerevisiae)	0.000443681	0.36175	0.396057	511.455	499.989	547.776	501	478.196	422.016	446.928	466.129	0.977679	1.07189	0.977688	0.882443	0.933803	0.975183
ACTR1A	ARP1 actin-related protein 1 homolog A, centractin alpha (yeast)	0.635921	0.158792	0.917715	676.718	636.232	654.014	644.232	691.937	655.155	645.577	644.157	0.940245	0.966424	0.950978	0.946689	0.933641	0.9329
ACTR1B	ARP1 actin-related protein 1 homolog B, centractin beta (yeast)	0.516352	0.138867	0.448647	150.005	135.376	160.167	161.041	147.894	145.738	152.833	146.33	0.903985	1.06773	1.07392	0.982887	1.03239	0.990227
ACTR2	ARP2 actin-related protein 2 homolog (yeast)	0.134425	0.00015279	0.714005	2280.35	2294.78	2120.61	2074.85	2222.48	2200.99	2109.49	2070.52	1.00705	0.930227	0.909188	0.990858	0.948262	0.931875
ACTR3	ARP3 actin-related protein 3 homolog (yeast)	0.167068	0.000247809	0.0265893	1662.11	1646.51	1564.27	1415.08	1827.8	1521.64	1339.94	1375.4	0.991654	0.940472	0.850316	0.836286	0.734357	0.750682
ACTR3B	ARP3 actin-related protein 3 homolog B (yeast)	0.687825	0.948205	0.277626	76.5492	70.3009	71.1659	72.7605	70.343	73.9725	76.3285	73.7415	0.918231	0.929642	0.950677	1.06099	1.09287	1.05895
ACTR3C	ARP3 actin-related protein 3 homolog C (yeast)	0.00069662	0.739153	0.285326	36.8421	27.935	29.052	25.3177	17.6073	22.6259	21.9753	19.582	0.813923	0.79925	0.716697	1.27739	1.25232	1.14174
ACTR5	ARP5 actin-related protein 5 homolog (yeast)	0.00194384	0.257471	0.743303	74.7466	78.0877	84.8283	76.3645	67.9985	71.2266	72.2462	72.305	1.04112	1.12959	1.02088	1.04731	1.06485	1.06491
ACTR6	ARP6 actin-related protein 6 homolog (yeast)	0.0226157	0.275175	0.730016	56.3999	55.1769	65.7312	57.8479	55.3886	42.0182	53.1547	46.9327	0.973831	1.16828	1.03104	0.76129	0.967884	0.870794
ACTR8	ARP8 actin-related protein 8 homolog (yeast)	0.0211322	0.0262541	0.923111	181.628	171.119	181.28	169.216	177.213	162.418	169.256	160.167	0.941603	0.998962	0.931451	0.915924	0.955262	0.904675
ACTRT1	actin-related protein T1	0.0145105	0.473734	0.356636	9.54303	8.97546	8.29911	8.58998	9.29417	9.8851	9.43096	9.77526	0.941807	0.869197	0.899315	1.06423	1.01707	1.06022
ACTRT2	actin-related protein T2	0.136053	0.88425	0.346242	30.7504	27.8699	28.5359	27.6228	28.8052	32.0803	30.1795	30.1404	0.915755	0.941726	0.90658	1.11473	1.04662	1.04818
ACVR1	activin A receptor, type I	0.029619	0.00251308	0.835822	206.356	191.197	180.984	171.853	201.894	170.656	164.34	159.297	0.928467	0.876067	0.831405	0.844561	0.808465	0.788569
ACVR1B	activin A receptor, type IB	0.744074	0.151712	0.982024	192.824	198.857	199.684	205.95	188.756	197.653	198.938	205.741	1.03114	1.03483	1.06754	1.05654	1.06089	1.09673
ACVR1C	activin A receptor, type IC	0.00133982	0.000167	0.677416	134.986	221.878	361.819	399.369	273.487	431.401	520.207	488.536	1.67916	2.91799	3.25345	2.6434	3.43467	3.1022
ACVR2A	activin A receptor, type IIA	0.532193	0.195978	0.725864	151.785	155.756	153.449	165.978	147.309	153.318	171.613	185.284	1.03068	1.01436	1.09781	1.09228	1.2607	1.35709
ACVR2B	activin A receptor, type IIB	0.413368	0.485928	0.56945	22.6817	22.2931	20.9114	21.3352	20.9669	25.3597	23.0008	21.6342	0.989123	0.92738	0.939478	1.21138	1.09674	1.03158
ACVRL1	activin A receptor type II-like 1	0.0203839	0.000720066	0.182199	261.349	255.904	268.026	287.305	267.116	251.105	313.841	320.149	0.979745	1.03127	1.10541	0.946531	1.17492	1.20032
ACY1	aminoacylase 1	0.0638796	0.000231668	0.305269	430.4	527.611	727.788	749.1	414.02	545.027	593.998	547.668	1.23483	1.72132	1.76451	1.32531	1.44573	1.33285
ACY3	aspartoacylase (aminocyclase) 3	0.778659	0.489112	0.676798	16.1496	16.9796	16.559	16.9198	16.4851	18.1698	16.1087	15.3719	1.05236	1.02802	1.04654	1.09517	0.981313	0.938098
ACYP1	acylphosphatase 1, erythrocyte (common) type	0.349786	0.262909	0.8512	65.2786	60.6176	58.6613	59.8202	67.6525	60.0139	64.1495	61.6994	0.928364	0.898573	0.918657	0.905466	0.959381	0.936011
ACYP2	acylphosphatase 2, muscle type	0.00108701	0.00011725	0.778396	124.316	129.886	170.391	169.795	139.916	168.278	200.777	202.017	1.04346	1.36317	1.36682	1.23575	1.48256	1.48921
ADA	adenosine deaminase	0.0152268	0.324409	0.00808732	238.907	232.662	214.006	182.934	226.438	231.214	269.418	246.126	0.972443	0.896728	0.767769	1.02897	1.19728	1.08994
ADAD1	adenosine deaminase domain containing 1 (testis-specific)	0.208294	0.696458	0.783489	6.42098	6.10258	6.16243	6.30909	6.45331	6.25414	6.69064	6.45618	0.953809	0.959081	0.982403	0.977487	1.04453	1.00497
ADAD2	adenosine deaminase domain containing 2	0.207006	0.462357	0.871465	87.1188	90.5292	84.0784	92.4799	87.2335	102.839	93.9036	96.181	1.03881	0.963882	1.06188	1.19246	1.09076	1.10284
ADAL	adenosine deaminase-like	0.575492	0.258843	0.954287	131.282	134.267	155.842	144.31	141.363	137.762	155.838	148.535	1.02346	1.19617	1.088	0.961637	1.09249	1.05765
ADAM10	ADAM metallopeptidase domain 10	0.000172183	1.24029e-08	0.545385	1199.39	1098.61	978.969	922.236	1133.18	977.881	933.555	870.452	0.918438	0.818274	0.770284	0.873373	0.828329	0.775
ADAM11	ADAM metallopeptidase domain 11	0.115267	0.0801288	0.277455	33.2734	32.1965	29.3348	32.637	31.1731	36.9287	31.6164	35.1168	0.968489	0.8839	0.983015	1.18714	1.01601	1.12566
ADAM12	ADAM metallopeptidase domain 12	0.0603417	1.20089e-07	0.415247	891.701	706.05	543.012	521.204	1072.2	805.333	569.168	507.349	0.822551	0.641065	0.614356	0.753283	0.532089	0.474558
ADAM15	ADAM metallopeptidase domain 15	0.000270198	0.0561525	0.245504	269.405	243.746	230.483	242.518	229.142	220.041	224.767	223.593	0.905137	0.8548	0.898194	0.961572	0.982101	0.977144
ADAM17	ADAM metallopeptidase domain 17	0.58637	0.597602	0.561665	383.969	407.531	387.262	398.343	411.558	393.327	382.673	352.689	1.06274	1.00992	1.03969	0.96293	0.942753	0.86311
ADAM18	ADAM metallopeptidase domain 18	0.0570388	0.318019	0.847395	6.88685	6.50109	6.49514	6.77963	7.05242	6.85517	6.8291	7.50445	0.946846	0.943941	0.983446	0.981027	0.974426	1.06645
ADAM19	ADAM metallopeptidase domain 19	1.59299e-07	1.46401e-09	0.370142	231.473	214.74	111.926	86.6407	175.527	119.207	63.8307	51.3502	0.92766	0.482946	0.374017	0.668233	0.36372	0.292482
ADAM2	ADAM metallopeptidase domain 2	0.107923	0.277478	0.752396	6.64674	6.2863	6.27861	6.47838	6.76721	6.44602	6.52566	7.18841	0.949261	0.951222	0.982233	0.964169	0.974609	1.06631
ADAM20	ADAM metallopeptidase domain 20	0.40016	0.0126545	0.648034	28.1167	28.4949	30.6503	34.901	26.6834	28.9318	36.7884	35.9228	1.02588	1.10175	1.25475	1.08193	1.37664	1.3471
ADAM21	ADAM metallopeptidase domain 21	0.000222845	0.50862	0.498809	20.232	17.6189	18.2539	15.3217	14.2227	13.75	13.1249	14.0316	0.899518	0.932776	0.775319	1.00297	0.929679	1.02367
ADAM22	ADAM metallopeptidase domain 22	0.00466884	0.194341	0.830089	17.2489	19.0202	19.5909	20.6968	20.8329	21.2414	23.6672	22.0052	1.10829	1.14795	1.20511	1.04289	1.16049	1.08023
ADAM23	ADAM metallopeptidase domain 23	0.0186084	0.449617	0.107562	36.8946	45.7773	41.2249	42.6802	47.377	36.811	32.5508	27.9844	1.24953	1.11482	1.15388	0.829034	0.732745	0.653848
ADAM28	ADAM metallopeptidase domain 28	0.023696	0.488255	0.980071	25.4231	23.5107	25.6445	23.2863	30.5107	26.3588	28.4666	27.1073	0.927015	1.01404	0.920098	0.874402	0.945318	0.921451
ADAM29	ADAM metallopeptidase domain 29	0.262982	0.823113	0.529515	6.93232	7.06028	6.80483	6.74451	7.09181	6.718	7.76007	7.57543	1.0248	0.98924	0.976142	0.989958	1.11332	1.09379
ADAM30	ADAM metallopeptidase domain 30	0.0949243	0.517095	0.727337	8.06654	7.53744	7.53428	7.87155	8.01182	7.84931	8.22027	8.57448	0.93858	0.936973	0.981491	0.989317	1.0327	1.06987
ADAM32	ADAM metallopeptidase domain 32	0.0236023	0.000193421	0.167121	54.8813	57.4472	75.136	75.8203	66.0129	69.0495	75.9761	73.6214	1.04682	1.38354	1.38584	1.01883	1.16864	1.11674
ADAM33	ADAM metallopeptidase domain 33	1.14504e-08	0.00129758	0.725271	129.219	144.054	149.737	163.79	170.634	216.722	221.566	228.606	1.11353	1.15492	1.27052	1.2729	1.29841	1.34616
ADAM3A	ADAM metallopeptidase domain 3A	0.0347628	0.579905	0.70147	6.09814	5.96858	6.06906	6.07834	6.20502	6.30258	6.34194	6.81936	0.978543	0.994673	0.999895	1.01632	1.02678	1.10554
ADAM5P	ADAM metallopeptidase domain 5, pseudogene	0.169298	0.416166	0.379181	7.22955	6.5088	6.60634	6.41202	6.87921	6.80244	7.02355	6.99871	0.9033	0.915947	0.890198	0.991203	1.02178	1.0184
ADAM7	ADAM metallopeptidase domain 7	0.106073	0.142274	0.722573	6.91078	6.77684	6.27214	6.30167	7.10706	6.84567	6.50361	6.9859	0.981567	0.914073	0.915104	0.968715	0.917462	0.985321
ADAM8	ADAM metallopeptidase domain 8	0.198614	0.112485	0.848189	41.7981	39.9906	36.9793	34.392	41.5089	45.8426	38.4439	38.1761	0.957572	0.886974	0.825935	1.10652	0.927624	0.92016
ADAM9	ADAM metallopeptidase domain 9	0.702658	0.140452	0.676798	1212.65	1230.12	1157.22	1139.12	1305.28	1182.05	1146.38	1061.02	1.0161	0.957326	0.942746	0.906516	0.879661	0.813902
ADAMDEC1	ADAM-like, decysin 1	2.0138e-06	0.0392248	0.992002	53.3264	43.8189	53.2748	70.4742	106.106	80.2535	103.945	134.439	0.842457	1.07894	1.41784	0.800699	1.12627	1.44226
ADAMTS1	ADAM metallopeptidase with thrombospondin type 1 motif, 1	1.71805e-09	0.0569088	0.118686	459.197	429.809	340.265	348.54	234.831	136.714	169.786	180.554	0.966746	0.777218	0.811304	0.615101	0.743726	0.793243
ADAMTS10	ADAM metallopeptidase with thrombospondin type 1 motif, 10	0.79906	0.00567505	0.533824	90.9486	82.132	69.0349	71.5462	80.3151	82.9846	71.355	74.295	0.906684	0.759164	0.786753	1.04417	0.903226	0.934029
ADAMTS12	ADAM metallopeptidase with thrombospondin type 1 motif, 12	0.468366	9.92992e-11	0.00502611	391.252	301.626	185.543	189.364	363.742	255.045	212.132	190.065	0.77202	0.474354	0.48547	0.700046	0.583417	0.52326
ADAMTS13	ADAM metallopeptidase with thrombospondin type 1 motif, 13	0.124427	0.067538	0.223924	38.6725	40.2977	37.9267	41.927	36.8305	47.0303	42.5086	42.2743	1.04297	0.98035	1.08474	1.27784	1.1614	1.14978
ADAMTS14	ADAM metallopeptidase with thrombospondin type 1 motif, 14	0.994747	4.83223e-05	0.57792	37.2683	32.5846	22.6099	28.1517	40.925	30.7273	24.651	25.0858	0.868607	0.612759	0.768258	0.768937	0.616345	0.622265
ADAMTS15	ADAM metallopeptidase with thrombospondin type 1 motif, 15	4.29998e-05	0.159072	0.485845	116.761	102.426	109.698	133.667	142.022	166.892	178.5	184.589	0.936903	1.0043	1.24433	1.29377	1.39422	1.47669
ADAMTS16	ADAM metallopeptidase with thrombospondin type 1 motif, 16	0.810656	0.00179064	0.875813	26.8725	26.4424	22.3332	25.0269	26.2566	25.9019	23.1941	24.519	0.983354	0.828282	0.933127	0.987032	0.879395	0.935106
ADAMTS17	ADAM metallopeptidase with thrombospondin type 1 motif, 17	0.708638	0.796017	0.410993	28.7982	27.1937	27.6705	27.5969	25.0372	30.713	28.7204	29.5839	0.943742	0.960513	0.957554	1.23109	1.1437	1.17859
ADAMTS18	ADAM metallopeptidase with thrombospondin type 1 motif, 18	8.5986e-05	0.30112	0.10381	21.4512	15.0618	14.828	17.6788	21.5696	22.5309	26.5427	30.9091	0.721949	0.697376	0.837068	1.06206	1.27349	1.46364
ADAMTS19	ADAM metallopeptidase with thrombospondin type 1 motif, 19	0.249784	0.860125	0.589781	15.3711	16.4496	14.949	17.0291	16.2269	16.6914	18.0669	16.6085	1.07419	0.983878	1.11468	1.05269	1.13665	1.03899
ADAMTS2	ADAM metallopeptidase with thrombospondin type 1 motif, 2	0.476918	0.834802	0.905608	404.068	393.974	396.734	415.487	364.369	388.544	409.536	398.989	0.984222	0.991796	1.04444	1.06489	1.12242	1.09362
ADAMTS20	ADAM metallopeptidase with thrombospondin type 1 motif, 20	0.204992	0.775236	0.871531	8.17153	7.92329	7.76839	7.89682	8.32068	7.95525	8.25013	8.41546	0.972109	0.952405	0.969592	0.965771	1.00248	1.01187
ADAMTS3	ADAM metallopeptidase with thrombospondin type 1 motif, 3	2.89566e-05	0.0350378	0.989854	54.4083	46.1065	42.9498	40.871	37.9709	33.1331	31.2188	28.3004	0.864647	0.811417	0.756779	0.894917	0.834056	0.748783
ADAMTS4	ADAM metallopeptidase with thrombospondin type 1 motif, 4	9.10121e-07	1.49038e-08	0.832373	233.692	182.934	107.363	97.9388	157.783	109.324	78.2783	68.2011	0.780888	0.45848	0.419027	0.711803	0.507925	0.439246
ADAMTS5	ADAM metallopeptidase with thrombospondin type 1 motif, 5	0.950914	1.13998e-05	0.437343	470.091	445.031	589.766	759.153	532.24	430.059	626.332	669.848	0.97273	1.27977	1.66294	0.817169	1.1939	1.27384
ADAMTS6	ADAM metallopeptidase with thrombospondin type 1 motif, 6	0.00996918	4.47902e-05	0.826455	57.951	38.8944	27.7202	19.7529	69.2873	24.1914	17.6026	15.3046	0.679472	0.494914	0.352201	0.567878	0.433896	0.38473
ADAMTS7	ADAM metallopeptidase with thrombospondin type 1 motif, 7	0.0418948	0.00763494	0.406526	176.102	159.837	142.753	146.433	172.021	178.256	150.861	167.144	0.909866	0.812939	0.831935	1.0478	0.883917	0.984483
ADAMTS8	ADAM metallopeptidase with thrombospondin type 1 motif, 8	0.00690558	0.516963	0.863739	36.7051	36.3851	33.4081	35.7758	38.7662	40.6474	38.6002	39.044	0.990987	0.909267	0.975447	1.04811	0.9955	1.01272
ADAMTS9	ADAM metallopeptidase with thrombospondin type 1 motif, 9	1.02323e-09	0.885215	0.137769	527.127	740.423	764.402	714.55	274.889	222.058	228.403	240.118	1.42428	1.47324	1.40391	0.806409	0.83283	0.878317
ADAMTSL1	ADAMTS-like 1	0.96325	0.102182	0.152575	112.316	140.705	126.437	99.1848	210.739	140.286	97.0527	73.7276	1.28029	1.2613	0.996075	0.6552	0.453203	0.349169
ADAMTSL2	ADAMTS-like 2	0.11156	0.42762	0.917562	45.5902	45.2287	42.1615	47.5001	47.0576	51.8677	46.0939	50.7031	0.993266	0.921591	1.04885	1.09997	0.979951	1.08313
ADAMTSL3	ADAMTS-like 3	4.56657e-09	0.0829462	0.151601	53.261	48.9718	50.8904	48.5674	32.5739	24.7647	19.2186	19.2751	0.954707	1.00852	0.970475	0.761258	0.622268	0.62888
ADAMTSL4	ADAMTS-like 4	4.80208e-06	0.162937	0.632238	47.8235	49.0029	56.4824	63.4709	73.0983	76.8635	83.5069	78.1861	1.03364	1.18963	1.33836	1.05839	1.15509	1.08489
ADAMTSL5	ADAMTS-like 5	0.254798	0.490241	0.235302	44.4809	39.7962	43.2532	48.4949	41.8935	50.342	46.6949	47.2714	0.905623	0.988863	1.09705	1.21933	1.1263	1.13998
ADAP1	ArfGAP with dual PH domains 1	9.10025e-05	0.0276707	0.786462	33.6107	38.1422	41.8151	39.2919	41.3836	48.7089	47.4314	46.3085	1.15325	1.26679	1.17824	1.18338	1.149	1.11766
ADAP2	ArfGAP with dual PH domains 2	0.00466766	0.0559225	0.8404	212.33	248.076	223.044	185.739	306.945	319.799	275.547	217.253	1.16793	1.0866	0.907819	1.07731	0.930057	0.739297
ADAR	adenosine deaminase, RNA-specific	0.000622783	0.0257202	0.883821	429.035	414.418	401.062	391.862	402.213	366.391	364.889	344.36	0.965184	0.934161	0.912576	0.914873	0.908636	0.858168
ADARB1	adenosine deaminase, RNA-specific, B1	0.00626988	0.0855749	0.691001	156.061	176.387	177.732	161.993	166.491	203.65	216.525	208.464	1.13139	1.13697	1.03607	1.29312	1.37335	1.32394
ADARB2	adenosine deaminase, RNA-specific, B2	0.00977285	0.158298	0.613731	28.0355	28.8067	27.0394	29.1873	28.9195	36.9306	30.0695	34.7093	1.02928	0.960338	1.04759	1.28438	1.04757	1.20042
ADAT1	adenosine deaminase, tRNA-specific 1	0.431062	0.179754	0.572401	182.973	184.772	187.478	170.422	182.397	170.198	183.692	175.361	1.00979	1.02957	0.928473	0.931917	1.004	0.957033
ADAT2	adenosine deaminase, tRNA-specific 2, TAD2 homolog (S. cerevisiae)	0.771918	0.286451	0.599683	92.1755	99.3031	100.832	105.106	96.3381	107.183	100.498	97.9739	1.07719	1.09341	1.13681	1.12022	1.06104	1.03511
ADAT3	adenosine deaminase, tRNA-specific 3, TAD3 homolog (S. cerevisiae)	0.00583368	0.064646	0.45693	95.7533	92.4825	80.5148	89.272	81.7743	88.1598	78.0765	74.2276	0.969436	0.842407	0.93229	1.07649	0.954557	0.90639
ADC	arginine decarboxylase	0.0339742	4.18287e-07	0.207188	75.7753	52.435	44.3691	41.1923	58.5915	52.5688	39.5221	40.9987	0.70331	0.59232	0.551356	0.900242	0.676321	0.701122
ADCK1	aarF domain containing kinase 1	0.000161591	0.00661948	0.411753	82.9531	83.8398	95.1266	91.4285	88.4379	107.412	114.881	109.158	1.01837	1.15046	1.1154	1.24428	1.34602	1.26221
ADCK2	aarF domain containing kinase 2	0.0348795	0.47636	0.467631	40.4536	44.7898	42.5022	45.133	45.7795	45.0035	47.6831	46.1837	1.11683	1.0747	1.13706	0.99157	1.04943	1.01241
ADCK4	aarF domain containing kinase 4	0.154393	0.00568306	0.979671	92.22	97.1026	104.096	100.379	95.9094	101.097	106.988	101.793	1.05393	1.12824	1.08895	1.06076	1.12473	1.06808
ADCK5	aarF domain containing kinase 5	0.19006	0.451668	0.337917	53.1318	54.5509	52.1008	55.6078	57.2036	62.766	56.6146	51.3068	1.03117	0.98832	1.06275	1.10263	0.992445	0.900412
ADCY1	adenylate cyclase 1 (brain)	0.000280928	0.102498	0.588491	65.3265	72.8587	81.6365	80.2346	84.6746	99.0872	92.7876	91.5131	1.11752	1.27711	1.25614	1.20336	1.14245	1.12427
ADCY10	adenylate cyclase 10 (soluble)	0.0952371	0.15354	0.135805	8.83803	9.07618	8.56333	9.10442	8.91425	8.6065	9.71649	10.3608	1.0264	0.970045	1.02985	0.97111	1.0919	1.16266
ADCY2	adenylate cyclase 2 (brain)	0.000102936	0.00205584	0.103164	29.8347	30.4846	31.4318	33.8896	31.1008	34.5813	42.461	41.2404	1.02081	1.05151	1.13417	1.10723	1.35864	1.32765
ADCY3	adenylate cyclase 3	0.474066	0.777699	0.541193	212.413	246.427	255.84	263.171	265.265	290.722	258.599	243.147	1.16098	1.21077	1.2452	1.12435	1.01358	0.955406
ADCY4	adenylate cyclase 4	0.12513	0.94497	0.125423	162.308	149.568	124.644	124.117	144.507	149.644	166.911	173.301	0.939803	0.771909	0.783205	1.03186	1.15252	1.20385
ADCY5	adenylate cyclase 5	0.00165063	0.00303684	0.554816	93.3495	143.23	183.385	190.061	165.238	232.12	215.271	214.196	1.55524	2.04036	2.05625	1.74274	1.70301	1.76897
ADCY6	adenylate cyclase 6	0.000129532	0.00235392	0.103177	179.532	184.748	199.139	228.361	191.291	259.962	301.826	284.196	1.02698	1.10687	1.26743	1.42819	1.64724	1.57325
ADCY7	adenylate cyclase 7	1.5328e-08	0.00941674	0.377118	87.6519	88.9809	87.7451	77.4656	126.291	123.43	107.707	102.442	1.04311	1.01943	0.917481	0.97551	0.851172	0.811745
ADCY8	adenylate cyclase 8 (brain)	0.0525382	0.133398	0.308422	11.7462	12.7928	13.4804	12.7745	12.3382	15.3406	12.7974	16.3843	1.09439	1.14829	1.09948	1.25787	1.03842	1.32635
ADCY9	adenylate cyclase 9	0.193609	0.0877119	0.706229	83.4829	80.6922	84.8437	89.9283	85.5649	81.9489	95.9256	92.4344	0.968634	1.01753	1.08402	0.95456	1.1235	1.08214
ADCYAP1	adenylate cyclase activating polypeptide 1 (pituitary)	0.060205	0.131007	0.348717	22.1217	22.2546	22.9606	21.9597	21.7941	25.1458	23.9558	22.7213	1.00611	1.03741	0.992794	1.15442	1.09925	1.04234
ADCYAP1R1	adenylate cyclase activating polypeptide 1 (pituitary) receptor type I	0.258678	1.09788e-08	0.0229705	153.823	131.117	73.4524	69.0457	237.227	163.028	69.0291	56.2203	0.877725	0.493687	0.46257	0.684537	0.298197	0.242915
ADD1	adducin 1 (alpha)	0.00021697	0.00034949	0.467968	353.965	360.341	382.916	381.142	376.891	372.255	414.834	428.124	1.0189	1.08303	1.07848	0.987226	1.10187	1.13746
ADD2	adducin 2 (beta)	2.68864e-06	0.146889	0.817591	42.9749	36.1595	34.1373	32.959	26.1865	26.9324	21.4673	23.3318	0.900637	0.816198	0.825866	1.05613	0.831883	0.905964
ADD3	adducin 3 (gamma)	0.254345	0.081683	0.978567	336.23	368.07	396.856	406.546	363.075	391.214	435.148	416.802	1.09763	1.17975	1.2114	1.11641	1.26469	1.20687
ADH1A	alcohol dehydrogenase 1A (class I), alpha polypeptide	0.0100996	9.61822e-08	0.533191	28.5468	41.4088	82.0696	79.2184	34.8282	62.172	84.2129	99.8696	1.59814	3.11429	2.99483	1.91096	2.60995	3.07141
ADH1B	alcohol dehydrogenase 1B (class I), beta polypeptide	0.0156799	4.51076e-06	0.574	686.887	1464.62	2869.98	3135.66	1248.48	2259.34	3395.67	3707.7	3.12992	6.55618	7.02169	2.24152	3.33877	3.55246
ADH1C	alcohol dehydrogenase 1C (class I), gamma polypeptide	0.0502771	0.0312332	0.997345	210.056	235.805	322.255	309.276	72.2967	125.796	197.504	192.203	1.93456	4.03969	4.05885	2.21035	3.35122	3.32229
ADH4	alcohol dehydrogenase 4 (class II), pi polypeptide	0.000283962	0.480069	0.0089976	46.7906	133.938	177.252	129.138	61.2931	61.8174	31.7216	29.9721	3.15309	4.52938	3.33276	0.910334	0.587929	0.552158
ADH5	alcohol dehydrogenase 5 (class III), chi polypeptide	0.127676	8.83527e-06	0.461432	392.957	429.88	519.659	524.549	428.779	473.258	517.748	521.953	1.09522	1.32524	1.33749	1.1042	1.20966	1.21336
ADH6	alcohol dehydrogenase 6 (class V)	0.0212335	0.0153881	0.958278	7.86355	8.23147	9.70335	9.33685	7.24538	7.43967	8.36852	8.59616	1.05009	1.23702	1.18957	1.04029	1.15545	1.19613
ADH7	alcohol dehydrogenase 7 (class IV), mu or sigma polypeptide	0.0490657	0.363432	0.704853	9.04944	8.72023	9.05787	9.32066	8.96112	9.51986	10.3328	10.1867	0.967097	1.01265	1.02951	1.06505	1.15742	1.13669
ADHFE1	alcohol dehydrogenase, iron containing, 1	5.4332e-06	9.38167e-08	0.831558	42.7163	78.8777	147.704	197.366	86.4099	176.027	305.785	352.967	1.81087	3.3741	4.54147	2.99086	5.54928	6.39514
ADI1	acireductone dioxygenase 1	0.358801	7.08833e-07	0.96815	433.521	475.561	632.097	642.145	455.787	500.811	628.77	662.635	1.10609	1.46727	1.4861	1.13419	1.41348	1.47368
ADIG	adipogenin	0.34643	0.40598	0.339162	34.9688	31.878	30.9285	32.5928	33.1053	39.2641	32.5372	32.384	0.911488	0.885922	0.932237	1.17635	0.979762	0.984651
ADIPOQ	adiponectin, C1Q and collagen domain containing	0.0142907	0.000355708	0.983402	2153.92	2979.7	3661.08	4042.01	2775.31	3992.38	4617.33	4866.83	1.69065	2.10863	2.34631	1.72265	1.96655	2.05018
ADIPOR1	adiponectin receptor 1	0.46629	0.113492	0.980989	1391.97	1291.47	1333.54	1305.82	1379.65	1253.65	1309.72	1304.43	0.928434	0.958476	0.938209	0.907843	0.948191	0.944601
ADIPOR2	adiponectin receptor 2	0.0045034	0.00101211	0.655994	723.855	795.073	989.293	1035.82	900.752	1025.33	1121.98	1080.68	1.10209	1.37201	1.44991	1.19403	1.34803	1.31723
ADK	adenosine kinase	0.198729	0.602016	0.753615	385.273	382.532	397.659	377.566	431.142	398.166	395.492	387.425	0.991978	1.03089	0.978361	0.945509	0.935668	0.920758
ADM	adrenomedullin	1.99973e-05	0.605863	0.239599	657.34	503.985	498.723	513.41	725.555	765.945	839.981	799.626	0.750116	0.76217	0.795694	1.03893	1.13526	1.07529
ADM2	adrenomedullin 2	0.0144558	0.180678	0.214381	76.2722	74.5752	68.0229	69.6704	72.385	95.6025	81.2731	78.7668	0.978926	0.888839	0.917306	1.32164	1.12109	1.08616
ADNP	activity-dependent neuroprotector homeobox	2.54938e-06	0.722507	0.247875	346.585	357.211	348.178	346.514	310.439	281.405	303.82	306.2	1.03506	1.00401	1.00288	0.905563	0.977784	0.984952
ADNP2	ADNP homeobox 2	5.89793e-06	0.375894	0.332208	125.528	127.983	127.12	125.143	114.634	100.51	97.1659	102.985	1.02018	1.00623	0.997627	0.872772	0.844559	0.9026
ADO	2-aminoethanethiol (cysteamine) dioxygenase	0.0235249	0.086203	0.720177	195.181	185.224	178.458	179.555	178.696	184.387	168.362	164.178	0.949181	0.914434	0.920014	1.03785	0.945739	0.921464
ADORA1	adenosine A1 receptor	0.00130841	0.00589322	0.0693745	137.127	138.108	150.906	165.694	129.83	200.57	217.053	218.431	1.00238	1.09761	1.20997	1.53052	1.66404	1.71258
ADORA2A	adenosine A2a receptor	0.390213	0.41924	0.990399	48.6178	46.9782	45.1537	43.6088	46.8566	45.167	42.2357	42.6872	0.978108	0.942007	0.899977	0.972225	0.906436	0.921028
ADORA2B	adenosine A2b receptor	0.613783	0.00363525	0.255649	78.6313	79.51	72.3224	70.6479	90.5734	91.0648	66.159	65.3186	1.01238	0.921425	0.901051	1.00911	0.730384	0.720696
ADORA3	adenosine A3 receptor	0.00773204	2.68115e-07	0.122288	51.0194	78.145	116.925	109.041	43.4366	120.507	183.63	157.687	1.58155	2.38163	2.19242	2.86853	4.31314	3.76204
ADPGK	ADP-dependent glucokinase	0.293286	0.0350789	0.657521	265.987	258.528	254.37	252.63	282.816	258.638	262.023	249.682	0.971443	0.954964	0.948495	0.914612	0.925575	0.881663
ADPRH	ADP-ribosylarginine hydrolase	0.0333173	0.195254	0.839452	50.3411	47.015	47.5038	45.3308	59.5383	48.4153	51.9043	51.4346	0.935366	0.944868	0.900876	0.83688	0.912918	0.885829
ADPRHL1	ADP-ribosylhydrolase like 1	0.00140099	0.19893	0.00896279	44.3879	42.8428	43.9755	44.3881	43.7337	54.7947	50.7283	47.0933	0.965057	0.990796	1.00063	1.24954	1.15904	1.07609
ADPRHL2	ADP-ribosylhydrolase like 2	7.45959e-07	0.0400196	0.833982	141.824	137.26	144.411	134.485	124.232	118.37	122.628	109.74	0.967954	1.0168	0.948649	0.952862	0.988866	0.883502
ADRA1A	adrenergic, alpha-1A-, receptor	8.85532e-10	2.92387e-05	0.248812	23.7852	28.5938	39.5336	60.509	86.2205	130.817	271.656	342.51	1.19873	1.65209	2.50193	2.16374	4.41975	5.81597
ADRA1B	adrenergic, alpha-1B-, receptor	0.166998	5.37206e-05	0.173113	69.7784	77.55	106.734	122.574	48.437	105.673	143.305	172.354	1.13726	1.61085	1.84194	2.27664	3.03009	3.72199
ADRA1D	adrenergic, alpha-1D-, receptor	0.571674	0.23304	0.927598	46.6406	42.8565	43.2046	44.5807	47.3924	44.8887	42.2865	46.8246	0.920991	0.930203	0.956878	0.946939	0.892773	0.989046
ADRA2A	adrenergic, alpha-2A-, receptor	0.000899652	0.178167	0.535934	138.753	160.717	155.785	149.915	232.727	316.745	221.044	179.129	1.22396	1.18182	1.15225	1.73506	1.25321	1.07966
ADRA2B	adrenergic, alpha-2B-, receptor	0.00181952	0.210683	0.544007	47.8229	48.7322	48.4175	51.1931	50.6804	60.3744	53.6927	55.9649	1.02204	1.01215	1.07042	1.19578	1.06443	1.10503
ADRA2C	adrenergic, alpha-2C-, receptor	0.00237805	0.0293267	0.622677	80.8383	93.4006	94.4169	101.194	69.3911	89.8365	80.9255	80.0428	1.15484	1.17078	1.25264	1.30875	1.18227	1.16318
ADRB1	adrenergic, beta-1-, receptor	0.231275	0.368208	0.302006	72.5029	70.7311	70.19	74.3395	63.3819	78.1694	64.9258	67.8751	0.978003	0.976801	1.02758	1.24513	1.03463	1.07959
ADRB2	adrenergic, beta-2-, receptor, surface	4.86137e-05	0.000452852	0.351065	43.8081	48.6149	62.3636	68.5728	61.0081	64.0369	124.901	156.69	1.1639	1.48737	1.70316	1.05189	2.01037	2.52751
ADRB3	adrenergic, beta-3-, receptor	0.820397	0.0765063	0.915102	15.2864	17.4133	14.5745	15.8575	16.023	16.8455	14.0678	15.8602	1.13867	0.952757	1.03656	1.04454	0.879264	0.990577
ADRBK1	adrenergic, beta, receptor kinase 1	0.078411	0.138694	0.886057	117.995	111.164	109.354	104.547	122.917	113.113	117.466	113.486	0.944339	0.928171	0.888334	0.93075	0.963015	0.927998
ADRBK2	adrenergic, beta, receptor kinase 2	3.07399e-07	7.3561e-07	0.768924	213.46	273.793	460.627	560.812	405.258	641.589	936.377	1054.09	1.27168	2.14061	2.62919	1.7111	2.68065	3.14544
ADRM1	adhesion regulating molecule 1	0.00479427	0.0042444	0.816875	766.927	719.406	718.018	692.69	737.656	684.938	659.697	626.883	0.937613	0.936329	0.901548	0.930429	0.896932	0.855225
ADSL	adenylosuccinate lyase	2.92165e-05	0.343455	0.23712	304.738	313.567	334.551	298.074	288.812	270.573	260.623	254.394	1.02903	1.09784	0.978454	0.939373	0.903061	0.887211
ADSS	adenylosuccinate synthase	0.00254441	0.190312	0.155641	150.283	153.487	156.767	145.423	159.342	117.166	125.238	121.149	1.02445	1.05066	0.971682	0.761355	0.799945	0.773364
ADSSL1	adenylosuccinate synthase like 1	0.00405606	0.0120142	0.653125	36.3881	37.1678	41.7799	43.414	37.8951	46.5479	48.4384	51.1991	1.02285	1.15217	1.19656	1.24563	1.28604	1.35785
AEBP1	AE binding protein 1	3.1474e-08	0.0682677	0.511253	371.832	333.864	270.441	260.473	569.192	510.134	534.093	478.284	0.888664	0.729973	0.699071	0.907256	0.946565	0.854544
AEBP2	AE binding protein 2	2.06276e-08	0.653327	0.794875	283.07	281.999	276.422	275.392	233.938	235.249	225.458	238.852	0.995903	0.978681	0.97797	1.00573	0.962362	1.02103
AEN	apoptosis enhancing nuclease	1.36305e-05	0.622842	0.907015	192.294	193.872	187.157	183.335	149.251	153.803	154.205	140.837	1.00353	0.963363	0.94881	1.03641	1.05173	0.956668
AES	amino-terminal enhancer of split	7.60685e-07	0.0017172	0.0883254	494.347	482.238	514.894	503.923	512.589	545.095	593.323	562.342	0.975869	1.04148	1.01959	1.06593	1.16041	1.10076
AFAP1	actin filament associated protein 1	0.00953174	0.000135687	0.342476	236.822	203.84	190.239	182.869	236.978	213.029	213.874	206.149	0.860586	0.803405	0.772848	0.899236	0.904448	0.872526
AFAP1AS	AFAP1 antisense RNA (non-protein coding)	0.0491645	0.0915461	0.29411	21.6017	19.9582	18.9941	21.8595	21.2786	24.8115	20.2217	22.9247	0.924533	0.882535	1.01082	1.16615	0.951212	1.07728
AFAP1L1	actin filament associated protein 1-like 1	0.00311285	0.474535	0.00150413	206.389	169.438	132.319	158.445	193.021	181.165	255.415	287.742	0.826311	0.650776	0.78027	0.928781	1.32927	1.50746
AFAP1L2	actin filament associated protein 1-like 2	0.0379915	0.406061	0.270225	24.1657	22.2173	21.2827	24.6543	19.1408	19.9894	22.5075	22.1315	0.933796	0.899553	1.03774	1.06114	1.18012	1.1628
AFARP1	aldo-keto reductase family 7, member A3 (aflatoxin aldehyde reductase) pseudogene	0.464169	0.597213	0.883825	24.9588	25.5777	25.1081	25.8983	25.4406	28.1124	24.9639	26.2797	1.02408	1.00497	1.03975	1.11406	0.990549	1.04224
AFF1	AF4/FMR2 family, member 1	0.106569	0.000654398	0.272057	590.826	587.262	648.247	661.292	558.769	629.957	704.484	742.136	0.993351	1.09641	1.11937	1.13423	1.2677	1.3339
AFF2	AF4/FMR2 family, member 2	4.80311e-06	3.58471e-05	0.856481	44.5183	42.9027	66.3975	74.2921	62.4159	71.3979	116.703	114.986	0.972372	1.47734	1.65264	1.1147	1.81235	1.81006
AFF3	AF4/FMR2 family, member 3	2.43649e-08	0.00538286	0.516173	19.7928	23.0418	24.0486	28.4907	42.6071	49.5294	63.9165	84.1561	1.16448	1.22335	1.44857	1.28543	1.73596	2.21576
AFF4	AF4/FMR2 family, member 4	7.3267e-07	0.0154348	0.49587	893.965	825.483	760.647	780.721	726.355	677.308	681.733	677.692	0.922818	0.850215	0.876232	0.935861	0.939875	0.935187
AFG3L1	AFG3 ATPase family gene 3-like 1 (S. cerevisiae)	0.743537	0.60788	0.331575	51.4335	50.1264	50.7112	52.7729	48.8184	52.9612	50.9186	50.947	0.977385	0.988155	1.02736	1.08782	1.04497	1.04486
AFG3L2	AFG3 ATPase family gene 3-like 2 (S. cerevisiae)	0.47896	1.10803e-07	0.974127	175.277	195.753	224.148	224.761	177.965	196.412	231.86	227.095	1.1192	1.28117	1.2829	1.10847	1.30697	1.27928
AFM	afamin	0.06652	0.861487	0.860024	8.20367	7.84578	7.73687	8.1483	8.53522	8.33151	8.9304	8.90154	0.9556	0.944061	0.994395	1.00216	1.08421	1.04674
AFMID	arylformamidase	0.0667774	0.709737	0.790214	83.6164	81.4064	82.6968	76.4193	74.1779	81.8962	72.8408	73.0211	0.9743	0.988066	0.916332	1.12866	1.01308	1.02045
AFP	alpha-fetoprotein	0.228344	0.24976	0.604416	8.33043	8.53928	7.5607	7.91941	8.35219	8.4151	8.18313	8.41593	1.02538	0.908493	0.952367	1.01019	0.979912	1.00918
AFTPH	aftiphilin	0.00142493	0.131109	0.986914	204.246	189.989	201.777	207.185	180.642	166.758	181.776	188.168	0.926896	0.98529	1.01411	0.923495	1.00624	1.04151
AGA	aspartylglucosaminidase	4.83054e-06	0.697645	0.630275	178.743	164.938	184.116	162.958	214.341	214.343	215.726	219.535	0.923973	1.031	0.915104	1.01114	1.02357	1.03171
AGAP1	ArfGAP with GTPase domain, ankyrin repeat and PH domain 1	0.0092194	0.00076224	0.714101	168.894	158.468	143.027	147.639	193.354	182.396	152.779	153.17	0.939697	0.847969	0.876094	0.950392	0.793906	0.797032
AGAP11	ankyrin repeat and GTPase domain Arf GTPase activating protein 11	7.50672e-06	0.0757629	0.837533	36.659	29.9957	43.7794	49.1142	68.7274	79.5818	100.104	129.328	0.837345	1.19481	1.33168	1.1797	1.56564	1.85229
AGAP2	ArfGAP with GTPase domain, ankyrin repeat and PH domain 2	0.693168	0.169312	0.793638	34.8737	36.9768	34.4879	36.1046	34.5923	40.7772	34.4229	35.6538	1.06263	0.990249	1.03825	1.18137	0.999237	1.0313
AGAP3	ArfGAP with GTPase domain, ankyrin repeat and PH domain 3	0.510079	0.840027	0.508334	89.8148	85.8847	87.6881	89.3331	83.6021	87.2302	90.2139	86.3366	0.957726	0.979264	0.996553	1.05157	1.08382	1.03484
AGAP5	ArfGAP with GTPase domain, ankyrin repeat and PH domain 5	0.485835	0.730555	0.113837	54.8507	61.831	46.8536	51.9934	55.3904	48.5586	83.1394	57.2794	1.14418	0.860514	0.957229	0.995167	1.73375	1.23341
AGBL1	ATP/GTP binding protein-like 1	0.540719	0.614417	0.749198	10.6269	11.1023	10.6753	11.2688	10.9331	10.7133	11.3948	11.4487	1.0511	1.012	1.06617	0.988151	1.04851	1.04932
AGBL2	ATP/GTP binding protein-like 2	0.166213	0.111649	0.820479	10.1834	10.5385	11.484	10.3285	9.68229	10.3873	10.643	10.3355	1.0356	1.12754	1.01456	1.08	1.10573	1.06577
AGBL3	ATP/GTP binding protein-like 3	0.443447	0.14101	0.824859	17.0352	14.6253	15.8034	14.1533	15.7372	14.2028	14.7075	14.8883	0.858715	0.919765	0.834389	0.903716	0.93385	0.946131
AGBL4	ATP/GTP binding protein-like 4	0.119431	0.114813	0.579287	11.3041	11.5943	11.1613	13.1025	11.5178	12.0202	13.4691	13.6136	1.02677	0.991686	1.17163	1.05	1.17588	1.17803
AGBL5	ATP/GTP binding protein-like 5	0.000832811	0.196012	0.289108	83.1184	81.6171	84.8625	87.5713	85.2356	99.2867	100.861	95.0546	0.983223	1.02218	1.05663	1.17663	1.19745	1.12108
AGER	advanced glycosylation end product-specific receptor	0.291443	0.382232	0.769991	44.289	45.4373	38.2824	40.4376	44.4404	45.1147	44.2087	43.622	1.02621	0.867628	0.910607	1.0174	0.997765	0.983836
AGFG1	ArfGAP with FG repeats 1	0.138184	0.249749	0.888867	2106.35	2039.71	2087.73	2037.61	2190.15	2124.77	2114.72	2049.67	0.970146	0.993581	0.969668	0.969899	0.96591	0.936125
AGFG2	ArfGAP with FG repeats 2	0.00336876	0.708007	0.67641	66.9501	66.9175	68.1841	74.6425	62.8107	62.3582	60.3796	61.4188	0.995894	1.0171	1.10724	1.00166	0.958802	0.979907
AGGF1	angiogenic factor with G patch and FHA domains 1	0.0742272	0.0758449	0.947892	343.055	344.699	349.451	327.21	334.204	329.634	340.296	322.117	1.00519	1.019	0.954209	0.987562	1.01835	0.963286
AGK	acylglycerol kinase	0.000433258	0.255549	0.674632	219.145	223.576	249.471	230.243	207.853	188.928	209.754	195.107	1.02244	1.14258	1.05499	0.909251	1.00692	0.941753
AGL	amylo-alpha-1, 6-glucosidase, 4-alpha-glucanotransferase	0.000225936	0.00184676	0.749198	133.082	145.105	167.336	175.04	164.855	173.321	236.928	225.721	1.08611	1.25268	1.30917	1.09809	1.53711	1.47367
AGMAT	agmatine ureohydrolase (agmatinase)	0.756203	0.94649	0.805824	47.899	47.0498	50.7788	48.6209	45.7014	51.8461	46.7421	47.2958	0.983315	1.06996	1.02014	1.17727	1.06207	1.06096
AGPAT1	1-acylglycerol-3-phosphate O-acyltransferase 1 (lysophosphatidic acid acyltransferase, alpha)	0.0053525	0.714563	0.794287	245.145	231.747	235.547	229.642	216.44	218.438	221.923	214.124	0.947217	0.962568	0.933809	1.01528	1.03437	1.00101
AGPAT2	1-acylglycerol-3-phosphate O-acyltransferase 2 (lysophosphatidic acid acyltransferase, beta)	0.000158942	8.62348e-07	0.415537	394.888	681.861	979.201	984.262	675.72	1036.05	1194.2	1155.56	1.73172	2.50647	2.55269	1.7851	2.04244	1.99695
AGPAT3	1-acylglycerol-3-phosphate O-acyltransferase 3	6.46187e-09	0.000489972	0.441474	349.579	352.813	409.813	405.812	431.668	509.593	541.808	542.696	1.00893	1.17276	1.16111	1.18367	1.26631	1.26851
AGPAT4	1-acylglycerol-3-phosphate O-acyltransferase 4 (lysophosphatidic acid acyltransferase, delta)	0.00365388	9.23871e-08	0.14072	60.5851	55.0649	49.5411	43.3472	75.4729	57.678	51.4244	46.4371	0.90933	0.81655	0.717914	0.768082	0.684259	0.615681
AGPAT5	1-acylglycerol-3-phosphate O-acyltransferase 5 (lysophosphatidic acid acyltransferase, epsilon)	5.27874e-07	0.0279908	0.035001	134.502	142.224	135.725	121.183	123.159	84.5668	78.0326	79.7962	1.04781	1.00373	0.895259	0.710557	0.66678	0.685184
AGPAT6	1-acylglycerol-3-phosphate O-acyltransferase 6 (lysophosphatidic acid acyltransferase, zeta)	0.443501	0.501445	0.872003	168.918	165.666	165.089	161.063	177.049	162.094	170.256	166.301	0.982389	0.976755	0.954977	0.926345	0.972344	0.948125
AGPAT9	1-acylglycerol-3-phosphate O-acyltransferase 9	4.68201e-05	0.0716161	0.00409009	77.1317	81.5703	119.287	140.885	72.8133	63.656	70.1573	65.6552	1.08268	1.54619	1.83325	0.870738	0.960147	0.90172
AGPHD1	aminoglycoside phosphotransferase domain containing 1	9.42639e-05	5.64948e-06	0.205461	85.5329	91.4015	117.617	122.864	89.8349	130.606	150.769	154.562	1.06722	1.37191	1.44094	1.47913	1.70108	1.75115
AGPS	alkylglycerone phosphate synthase	0.00125126	0.419521	0.794875	321.219	321.199	348.271	332.236	374.383	351.173	372.044	378.186	1.00154	1.08555	1.03453	0.945993	1.00266	1.01894
AGR2	anterior gradient homolog 2 (Xenopus laevis)	0.179187	0.254367	0.813272	8.1414	8.65575	9.85343	8.57631	9.37915	8.79007	9.87598	9.1567	1.06675	1.20578	1.05128	0.950553	1.06503	0.983265
AGR3	anterior gradient homolog 3 (Xenopus laevis)	0.127494	0.152968	0.950451	5.75989	5.61304	6.15047	5.57475	5.97841	5.90881	6.18898	5.83309	0.974896	1.06911	0.967816	0.989159	1.03505	0.976014
AGRN	agrin	7.01651e-05	6.95983e-07	0.0375043	96.9032	72.6576	57.6195	61.6014	69.4387	66.1218	55.079	48.396	0.750011	0.594666	0.635823	0.950581	0.793701	0.696296
AGRP	agouti related protein homolog (mouse)	0.325598	0.505605	0.947892	61.56	61.3803	59.4448	61.6049	62.2737	65.0717	59.9105	63.4452	0.997637	0.964319	1.00337	1.04411	0.961693	1.01922
AGT	angiotensinogen (serpin peptidase inhibitor, clade A, member 8)	0.00333089	2.02165e-05	0.472018	53.8201	79.5401	117.864	123.105	43.3657	75.0447	88.8182	81.2133	1.49826	2.25754	2.31737	1.91985	2.121	1.93785
AGTPBP1	ATP/GTP binding protein 1	0.000302204	0.0169273	0.80813	108.392	111.742	127.593	128.489	135.548	125.523	147.977	149.779	1.03827	1.18135	1.2085	0.930877	1.09761	1.10829
AGTR1	angiotensin II receptor, type 1	3.98165e-09	6.38005e-07	0.884063	111.346	129.727	188.058	207.316	189.857	254.015	363.929	426.367	1.23001	1.85243	2.08238	1.42059	2.0559	2.3852
AGTR2	angiotensin II receptor, type 2	0.0792134	0.804343	0.820413	7.79722	7.41593	7.14907	7.77124	8.20978	7.85755	8.36132	8.29946	0.951656	0.918886	0.999199	1.00715	1.04067	1.03787
AGTRAP	angiotensin II receptor-associated protein	0.00951192	0.00846801	0.278394	350.992	335.16	329.654	320.125	344.808	322.895	289.32	257.177	0.958628	0.939298	0.909262	0.946106	0.845791	0.752425
AGXT	alanine-glyoxylate aminotransferase	0.0118266	0.105085	0.495997	32.3259	33.9052	32.058	35.2266	32.258	43.6738	38.4518	44.6561	1.05179	0.992513	1.08961	1.35984	1.20344	1.41232
AGXT2	alanine--glyoxylate aminotransferase 2	0.0651848	0.97507	0.424336	12.1913	11.886	11.1263	11.9289	12.2187	13.1167	13.6536	12.2648	0.97535	0.915606	0.980326	1.09849	1.13153	1.0102
AGXT2L1	alanine-glyoxylate aminotransferase 2-like 1	0.00313714	0.213294	0.482146	6.96161	6.77787	6.72465	6.66344	7.32256	6.97242	7.49441	6.94532	0.974234	0.966362	0.957134	0.957453	1.02889	0.954528
AGXT2L2	alanine-glyoxylate aminotransferase 2-like 2	1.4779e-05	0.00152801	0.815338	110.267	116.15	132.718	140.842	134.411	147.852	162.011	160.962	1.06169	1.22204	1.29011	1.1168	1.2435	1.22739
AHCTF1	AT hook containing transcription factor 1	0.446844	0.017876	0.171412	227.58	211.179	237.226	237.647	211.146	163.423	231.993	283.06	0.927426	1.04088	1.03972	0.809653	1.11432	1.38101
AHCY	adenosylhomocysteinase	2.10588e-06	0.0595736	0.0684191	330.139	363.264	403.109	391.96	297.632	332.532	310.425	297.547	1.09619	1.21856	1.18219	1.11186	1.04609	1.00598
AHCYL1	adenosylhomocysteinase-like 1	0.508196	4.80145e-05	0.488206	1443.32	1452.96	1583.29	1609.25	1372.95	1486.34	1578.56	1582.59	1.00657	1.09515	1.1144	1.0868	1.15423	1.15818
AHCYL2	adenosylhomocysteinase-like 2	5.6596e-06	0.239099	0.443182	193.012	187.516	192.086	201.188	221.013	233.199	255.406	245.888	0.968342	0.992054	1.04092	1.07314	1.20389	1.16001
AHDC1	AT hook, DNA binding motif, containing 1	0.843369	0.473637	0.148069	72.325	68.7494	66.6561	68.5618	64.7591	73.1419	67.2968	69.787	0.952003	0.92258	0.949625	1.12966	1.03936	1.07811
AHI1	Abelson helper integration site 1	0.000946428	0.0271096	0.509213	196.917	189.871	186.866	178.236	189.931	164.013	161.442	164.497	0.968528	0.946551	0.908722	0.866524	0.849618	0.867962
AHNAK	AHNAK nucleoprotein	3.71402e-09	6.93063e-07	0.496742	1094.13	1180.56	1348.59	1477.96	1419.75	1494.4	1667.35	1727.87	1.07791	1.23162	1.34985	1.05792	1.18203	1.22715
AHNAK2	AHNAK nucleoprotein 2	1.81234e-12	5.7103e-07	0.783744	131.936	179.841	263.307	260.654	340.448	440.581	584.038	549.027	1.36286	2.00154	1.97533	1.376	1.81552	1.68573
AHR	aryl hydrocarbon receptor	1.41161e-09	0.706451	0.44526	793.514	833.643	816.396	796.855	527.272	433.755	448.124	460.726	1.05473	1.02527	1.01194	0.824815	0.853348	0.876681
AHRR	aryl-hydrocarbon receptor repressor	0.588106	0.299968	0.735057	68.2094	72.2945	58.3364	69.2585	63.7181	71.7426	63.1291	61.397	1.05714	0.86416	1.0239	1.14047	0.998191	0.972983
AHSA1	AHA1, activator of heat shock 90kDa protein ATPase homolog 1 (yeast)	3.01466e-07	0.115343	0.896586	300.76	290.264	321.479	306.135	258.22	234.093	256.914	249.364	0.965323	1.07136	1.02001	0.916743	1.01015	0.987059
AHSA2	AHA1, activator of heat shock 90kDa protein ATPase homolog 2 (yeast)	0.000201574	0.00182003	0.486058	100.574	111.438	114.416	127.252	114.721	125.703	152.262	151.029	1.10702	1.13703	1.26424	1.11841	1.35589	1.3264
AHSG	alpha-2-HS-glycoprotein	0.0189906	0.993193	0.942016	7.97408	7.97198	7.82525	7.78207	8.32412	8.31359	8.40729	8.37387	1.00008	0.981366	0.976056	1.00682	1.01914	1.01167
AHSP	alpha hemoglobin stabilizing protein	0.183591	0.168325	0.267156	10.2255	10.4363	9.94744	10.7653	9.10078	11.1675	9.81275	9.49455	1.02575	0.981708	1.05787	1.2302	1.07868	1.04323
AICDA	activation-induced cytidine deaminase	0.0847023	0.432912	0.881368	15.5794	13.7983	12.8572	15.1288	15.9986	16.0725	14.8898	16.5212	0.909944	0.865994	0.984701	1.02666	0.961006	1.0506
AIF1	allograft inflammatory factor 1	0.000552509	0.177546	0.871059	166.291	200.268	185.464	155.875	250.376	268.366	244.708	197.775	1.22774	1.17208	1.00593	1.08278	0.994282	0.796723
AIF1L	allograft inflammatory factor 1-like	9.64774e-05	3.59359e-07	0.0666764	37.4842	36.1591	52.5689	67.3381	38.7535	48.0459	96.5721	104.216	0.965847	1.40853	1.81595	1.23818	2.46496	2.67678
AIFM1	apoptosis-inducing factor, mitochondrion-associated, 1	0.00255063	1.3914e-05	0.849573	248.046	278.164	361.929	380.235	285.778	345.534	427.82	415.117	1.1175	1.45353	1.5274	1.22344	1.52797	1.48927
AIFM2	apoptosis-inducing factor, mitochondrion-associated, 2	1.47237e-06	2.21992e-05	0.664251	194.425	218.632	283.177	294.413	273.03	310.934	353.524	358.827	1.13423	1.4587	1.51836	1.17206	1.34899	1.37821
AIFM3	apoptosis-inducing factor, mitochondrion-associated, 3	0.00480526	0.511635	0.45568	23.8453	23.5323	23.1697	24.1838	24.0091	29.3578	27.5565	27.3455	0.987829	0.970368	1.02199	1.22544	1.14951	1.13565
AIG1	androgen-induced 1	3.15858e-09	0.163812	0.927229	187.879	179.459	211.016	192.964	290.376	295.013	325.216	316.411	0.959257	1.12679	1.02964	1.03522	1.15692	1.13161
AIM1	absent in melanoma 1	0.000745075	0.000825957	0.676165	140.552	165.668	213.736	223.914	185.696	233.328	262.203	251.906	1.20668	1.59379	1.67844	1.2857	1.46282	1.40903
AIM1L	absent in melanoma 1-like	0.0656064	0.587527	0.450222	32.4103	31.5285	30.4188	32.3733	31.3122	35.0534	33.5665	34.5147	0.972793	0.938696	0.999196	1.1198	1.07248	1.10206
AIM2	absent in melanoma 2	0.159845	0.0755073	0.232302	8.02307	8.01695	7.40643	7.23782	13.9884	7.49197	7.97726	7.47046	1.00609	0.926057	0.90458	0.6426	0.686574	0.631183
AIMP1	aminoacyl tRNA synthetase complex-interacting multifunctional protein 1	7.4635e-05	0.392936	0.677843	134.018	138.223	148.665	142.119	125.245	121.397	125.682	125.418	1.0275	1.10902	1.05753	0.97277	1.00694	1.00929
AIMP2	aminoacyl tRNA synthetase complex-interacting multifunctional protein 2	0.00562531	0.0974039	0.997686	278.052	287.802	306.859	295.669	262.475	268.403	283.575	272.899	1.03188	1.10048	1.06011	1.02014	1.08237	1.04298
AIP	aryl hydrocarbon receptor interacting protein	0.000111279	0.120566	0.681365	88.2912	85.6743	96.0581	96.5435	81.2041	79.2595	83.4857	81.5664	0.970714	1.08711	1.09346	0.97461	1.03091	1.00784
AIPL1	aryl hydrocarbon receptor interacting protein-like 1	0.0158697	0.532941	0.418965	23.3023	22.6611	21.4921	22.6396	22.8383	26.8081	24.4793	24.9839	0.972499	0.922354	0.974132	1.17948	1.07549	1.09567
AIRE	autoimmune regulator	0.0141593	0.237202	0.423433	62.2869	61.0541	58.1017	65.4069	62.9505	77.6159	65.7568	70.991	0.982922	0.935172	1.05615	1.23412	1.04258	1.12475
AJAP1	adherens junctions associated protein 1	0.354682	0.866651	0.247365	24.4119	23.5047	20.9324	21.5552	20.6236	25.3739	26.454	24.7564	0.961962	0.856524	0.886122	1.24512	1.29154	1.22269
AK1	adenylate kinase 1	0.36558	0.189255	0.201011	267.507	258.837	275.443	260.097	286.547	267.896	242.575	225.479	0.967804	1.03101	0.975171	0.93783	0.851171	0.786733
AK2	adenylate kinase 2	0.0347295	0.087878	0.517983	335.755	350.059	367.711	344.806	326.778	312.665	348.736	341.224	1.04155	1.09413	1.02797	0.960469	1.06959	1.04566
AK3	adenylate kinase 3	0.697943	0.378887	0.968503	1175.64	1191.03	1267.66	1209.01	1203.04	1210.48	1252.97	1230.4	1.01581	1.08187	1.03356	1.00528	1.04243	1.02232
AK4	adenylate kinase 4	0.290212	0.573833	0.543354	129.787	131.46	120.679	120.21	117.98	145.268	136.056	136.389	1.0092	0.93551	0.927314	1.23892	1.15499	1.1675
AK5	adenylate kinase 5	0.00122394	0.314319	0.0298439	18.0745	18.0843	18.1655	15.1465	22.652	19.2464	36.953	50.7784	1.00382	1.00765	0.829541	0.888164	1.57905	2.0919
AK7	adenylate kinase 7	0.196642	0.425449	0.181917	8.84529	9.4085	10.4583	9.12277	10.3035	9.48306	9.80916	9.82258	1.06704	1.19576	1.03229	0.92004	0.952332	0.955038
AKAP1	A kinase (PRKA) anchor protein 1	0.0758516	3.21426e-06	0.907061	219.91	290.662	379.258	450.41	233.265	341.089	463.223	482.572	1.34676	1.76928	2.08028	1.57	2.13143	2.21862
AKAP10	A kinase (PRKA) anchor protein 10	0.00262041	0.0378993	0.362423	168.84	173.485	179.473	183.227	157.441	141.146	170.491	168.989	1.02652	1.06161	1.09262	0.895634	1.08254	1.07375
AKAP11	A kinase (PRKA) anchor protein 11	0.524709	0.332275	0.0289406	351.53	367.566	364.503	368.773	399.514	329.683	342.643	355.682	1.04432	1.03469	1.05243	0.826215	0.857766	0.891949
AKAP12	A kinase (PRKA) anchor protein 12	0.169597	1.14082e-08	0.00152198	251.523	320.286	606.569	877.508	158.957	384.587	1059.77	1257.44	1.30225	2.54503	3.70893	2.40943	6.89142	8.32254
AKAP13	A kinase (PRKA) anchor protein 13	0.072748	0.0229445	0.0331844	307.486	272.73	240.403	241.31	305.035	254.105	287.636	287.548	0.89587	0.785367	0.790037	0.833692	0.947442	0.947314
AKAP14	A kinase (PRKA) anchor protein 14	0.748928	0.504986	0.212031	7.37865	7.43468	7.2845	7.07525	6.95105	7.05653	7.89701	7.55838	1.01309	0.98812	0.959991	1.01574	1.13473	1.08847
AKAP3	A kinase (PRKA) anchor protein 3	0.0143598	0.841395	0.736501	20.6616	20.3886	20.2388	19.5549	17.9297	18.8916	19.2127	18.6598	0.986397	0.978442	0.944483	1.06142	1.07398	1.04
AKAP4	A kinase (PRKA) anchor protein 4	0.0664112	0.792162	0.3406	10.9784	9.72834	10.3245	10.7054	10.9273	11.7338	10.7386	11.1059	0.886394	0.93907	0.976078	1.07456	0.984115	1.0167
AKAP5	A kinase (PRKA) anchor protein 5	0.0299414	0.0242841	0.6707	12.55	13.1103	16.0275	16.899	13.6985	17.8543	18.8449	17.4758	1.05339	1.27284	1.36342	1.32471	1.38778	1.27817
AKAP6	A kinase (PRKA) anchor protein 6	0.441925	0.405674	0.48052	17.014	19.2531	20.2444	17.5006	18.9643	18.4067	17.8613	16.1037	1.12975	1.1913	1.02737	0.969003	0.938153	0.847247
AKAP7	A kinase (PRKA) anchor protein 7	6.43819e-05	1.42486e-05	0.419211	21.6717	24.7571	31.6627	30.6521	29.2782	27.7305	36.8457	37.0991	1.1536	1.46845	1.42161	0.949626	1.26151	1.26979
AKAP8	A kinase (PRKA) anchor protein 8	0.145294	0.277478	0.292258	208.869	201.492	208.265	211.861	204.22	198.663	212.095	194.159	0.965468	0.997991	1.0137	0.974872	1.04116	0.950715
AKAP8L	A kinase (PRKA) anchor protein 8-like	4.06939e-06	0.399804	0.572068	314.623	304.97	320.668	332.26	256.848	276.794	274.165	273.086	0.974738	1.02265	1.05993	1.08859	1.08031	1.07863
AKAP9	A kinase (PRKA) anchor protein (yotiao) 9	0.0275737	0.162978	0.171139	144.633	155	148.562	160.472	140.19	121.629	146.543	151.064	1.07443	1.02578	1.11713	0.8714	1.04935	1.07927
AKD1	adenylate kinase domain containing 1	0.140255	0.00812404	0.971358	14.7239	14.2218	15.5766	15.9831	15.0333	14.6718	16.394	16.8383	0.9675	1.0593	1.08836	0.979137	1.09516	1.12309
AKIRIN1	akirin 1	0.145293	0.132305	0.939827	427.774	390.871	401.814	411.835	403.035	371.199	391.727	406.982	0.918021	0.943908	0.968262	0.922385	0.972982	1.00949
AKIRIN2	akirin 2	0.159197	0.333886	0.847363	430.928	405.746	435.683	452.194	408.966	409.376	418.191	422.901	0.941601	1.01057	1.05115	1.00664	1.03285	1.04539
AKNA	AT-hook transcription factor	2.68112e-05	0.0374784	0.197577	69.3623	70.8427	68.5422	75.6858	77.7265	86.2326	101.673	113.226	1.02286	0.998254	1.10276	1.13967	1.34497	1.49687
AKNAD1	AKNA domain containing 1	0.0010982	0.0154935	0.100864	12.5136	10.6102	11.3392	13.4937	12.0764	13.02	17.6012	18.7131	0.849517	0.913979	1.07915	1.08369	1.47398	1.56647
AKR1A1	aldo-keto reductase family 1, member A1 (aldehyde reductase)	0.403151	0.00599796	0.91641	536.435	518.856	528.407	471.938	537.861	503.699	515.731	445.987	0.970138	0.986437	0.883841	0.936412	0.959077	0.828902
AKR1B1	aldo-keto reductase family 1, member B1 (aldose reductase)	0.280067	3.59359e-07	0.820235	4184.15	3461.96	3185.47	2961.89	4191.78	3395.7	2923.92	2881.48	0.831005	0.764719	0.708176	0.815051	0.700481	0.688805
AKR1B10	aldo-keto reductase family 1, member B10 (aldose reductase)	0.838313	0.141505	0.805063	9.10519	8.25371	7.63639	7.50426	10.4962	7.76476	6.62553	7.33993	0.961532	0.923152	0.865545	0.827879	0.709642	0.767801
AKR1C1	aldo-keto reductase family 1, member C1 (dihydrodiol dehydrogenase 1; 20-alpha (3-alpha)-hydroxysteroid dehydrogenase)	2.2356e-06	0.457906	0.139156	971.132	984.838	1085.67	1204.57	1470.89	1394.72	1303.97	1391.9	1.00927	1.11994	1.2441	0.971374	0.906545	0.950945
AKR1C2	aldo-keto reductase family 1, member C2 (dihydrodiol dehydrogenase 2; bile acid binding protein; 3-alpha hydroxysteroid dehydrogenase, type III)	5.41595e-06	0.0403968	0.495997	2954.37	2981.45	3554.47	3838.24	4182.24	4470.91	4607.83	4598.33	1.0442	1.27881	1.39394	1.1429	1.18813	1.15607
AKR1C3	aldo-keto reductase family 1, member C3 (3-alpha hydroxysteroid dehydrogenase, type II)	4.37315e-08	0.00251196	0.584519	575.667	558.918	815.842	866.722	1073.25	1109.26	1254.9	1411.3	0.982145	1.49348	1.5959	1.1144	1.27223	1.41062
AKR1C4	aldo-keto reductase family 1, member C4 (chlordecone reductase; 3-alpha hydroxysteroid dehydrogenase, type I; dihydrodiol dehydrogenase 4)	0.0178729	0.0154254	0.923111	7.80511	6.62239	7.38047	7.83013	8.16359	7.38316	7.96256	8.485	0.855408	0.946043	1.00293	0.912868	0.98184	1.04975
AKR1CL1	aldo-keto reductase family 1, member C-like 1	0.00122118	0.180654	0.925682	31.622	34.9552	34.0306	34.8681	35.6507	40.9716	38.536	43.2786	1.09801	1.0782	1.10993	1.15676	1.10072	1.21694
AKR1D1	aldo-keto reductase family 1, member D1 (delta 4-3-ketosteroid-5-beta-reductase)	0.448892	0.505414	0.400943	8.05249	7.2588	7.99584	7.55618	7.68701	7.7484	7.87528	8.29804	0.902601	0.994826	0.940712	1.0133	1.03029	1.08128
AKR1E2	aldo-keto reductase family 1, member E2	0.00144336	0.575557	0.596135	45.5042	43.8022	45.3263	44.432	52.3834	49.2082	50.2766	56.4387	0.964409	0.995853	0.967314	0.933764	0.963969	1.0793
AKR7A2	aldo-keto reductase family 7, member A2 (aflatoxin aldehyde reductase)	0.057035	0.0313495	0.23657	316.768	322.346	334.825	350.28	315.884	361.969	379.243	348.703	1.01675	1.06516	1.11167	1.14832	1.19983	1.10191
AKR7A3	aldo-keto reductase family 7, member A3 (aflatoxin aldehyde reductase)	0.0203839	0.706522	0.426352	48.8487	41.2814	39.3498	44.6389	49.6202	47.8876	53.6193	47.7087	0.862188	0.839632	0.93669	0.97884	1.08557	0.978495
AKR7L	aldo-keto reductase family 7-like	0.401	0.285211	0.983573	13.2583	14.9877	13.7592	13.4994	13.9412	15.4992	13.929	14.0817	1.1533	1.07756	1.0521	1.11769	0.999203	1.01366
AKT1	v-akt murine thymoma viral oncogene homolog 1	0.772888	0.625156	0.808789	689.575	662.897	672.395	665.224	673.361	665.676	697.865	669.657	0.963535	0.976148	0.964442	0.989727	1.0401	0.999534
AKT1S1	AKT1 substrate 1 (proline-rich)	0.111248	0.130705	0.523629	209.846	197.314	210.937	199.192	204.963	201.414	197.765	180.843	0.941154	1.00511	0.949116	0.990667	0.973197	0.890597
AKT2	v-akt murine thymoma viral oncogene homolog 2	0.000321456	0.00241442	0.717326	673.112	717.682	811.822	796.378	763.136	860.73	893.086	862.341	1.07029	1.21028	1.19337	1.14676	1.19651	1.15612
AKT3	v-akt murine thymoma viral oncogene homolog 3 (protein kinase B, gamma)	0.000108721	0.0385464	0.342913	420.036	384.171	368.919	361.073	364.029	290.249	321.042	331.479	0.915735	0.880221	0.862285	0.812071	0.889929	0.921356
AKTIP	AKT interacting protein	0.315793	0.0419045	0.544095	52.0659	53.278	68.4393	64.6969	63.6497	51.7359	64.2269	75.9832	1.01382	1.31549	1.24109	0.818336	1.02504	1.18834
ALAD	aminolevulinate dehydratase	5.05655e-08	0.000532977	0.172672	114.96	120.566	136.826	137.433	140.558	184.605	218.333	197.656	1.04513	1.18627	1.19257	1.32748	1.5932	1.43579
ALAS1	aminolevulinate, delta-, synthase 1	7.34608e-06	0.0454157	0.295256	360.873	355.053	424.068	423.988	442.31	489.979	501.353	472.295	0.985155	1.17551	1.17414	1.1114	1.14361	1.07906
ALAS2	aminolevulinate, delta-, synthase 2	0.056069	0.211087	0.509014	17.1922	17.6838	16.5411	16.2634	16.5734	20.2134	18.8679	17.6604	1.0375	0.971511	0.950876	1.23094	1.14628	1.06809
ALB	albumin	0.0560721	0.122079	0.553712	8.17965	7.49676	7.58532	8.08134	8.10223	8.16864	7.90484	9.0698	0.926208	0.933405	0.998128	1.02058	0.986224	1.12648
ALCAM	activated leukocyte cell adhesion molecule	0.0207399	0.0746215	0.151312	310.001	280.345	311.199	301.33	441.241	346.871	329.048	280.963	0.917946	1.00841	0.958424	0.794041	0.74908	0.639505
ALDH16A1	aldehyde dehydrogenase 16 family, member A1	0.0029208	0.14741	0.118363	104.962	107.392	109.884	108.255	115.531	127.095	117.311	107.178	1.02766	1.04956	1.04034	1.10452	1.01865	0.930903
ALDH18A1	aldehyde dehydrogenase 18 family, member A1	9.92741e-07	3.3132e-05	0.625086	278.686	246.706	232.027	204.527	238.097	185.742	172.763	150.012	0.887565	0.830659	0.729994	0.780938	0.717782	0.630339
ALDH1A1	aldehyde dehydrogenase 1 family, member A1	0.171482	0.000744005	0.999924	183.251	291.96	446.821	463.055	195.896	240.628	372.236	378.314	1.71363	2.60096	2.68898	1.91778	3.45019	3.71441
ALDH1A2	aldehyde dehydrogenase 1 family, member A2	1.30688e-11	0.331458	0.407276	85.4952	81.3076	85.5303	86.2386	41.6409	35.8492	32.0967	28.8357	0.951028	1.00888	1.00518	0.870684	0.832249	0.746049
ALDH1A3	aldehyde dehydrogenase 1 family, member A3	0.00010727	0.0284036	0.847991	724.57	546.931	482.276	487.755	516.857	329.678	364.115	371.699	0.757546	0.66785	0.676246	0.689495	0.748005	0.76096
ALDH1B1	aldehyde dehydrogenase 1 family, member B1	5.06744e-06	0.000151801	0.0381497	386.63	437.618	536.696	559.248	508.136	635.232	631.818	598.133	1.13809	1.39175	1.4487	1.25776	1.25724	1.19392
ALDH1L1	aldehyde dehydrogenase 1 family, member L1	0.0764507	3.89092e-10	0.691843	52.8701	203.682	473.321	606.863	80.8654	270.737	518.699	562.652	3.74954	9.15884	11.9977	4.82343	9.33496	10.2082
ALDH1L2	aldehyde dehydrogenase 1 family, member L2	0.012477	0.435684	0.82689	276.965	307.313	275.205	267.958	350.787	339.588	310.33	305.632	1.12583	1.01291	0.990892	0.978266	0.89949	0.883593
ALDH2	aldehyde dehydrogenase 2 family (mitochondrial)	0.0530875	2.43094e-06	0.65835	1102.51	1382.67	1829.75	1950.68	1160.02	1688.73	2144.41	2290.59	1.24932	1.65485	1.76303	1.67199	2.14135	2.31319
ALDH3A1	aldehyde dehydrogenase 3 family, member A1	0.0972559	0.00426797	0.162761	32.7129	32.4801	28.8134	34.9839	30.5117	34.0034	32.896	40.7321	0.993601	0.881814	1.0695	1.13367	1.08533	1.35941
ALDH3A2	aldehyde dehydrogenase 3 family, member A2	1.65688e-07	0.0252924	0.725336	595.952	615.216	720.647	748.273	909.069	902.649	954.046	972.409	1.03721	1.22655	1.27844	1.05946	1.15114	1.15959
ALDH3B1	aldehyde dehydrogenase 3 family, member B1	0.00109757	0.012413	0.526102	156.385	170.132	186.011	189.729	182.29	200.211	198.916	199.728	1.08818	1.18939	1.21353	1.10012	1.09143	1.10381
ALDH3B2	aldehyde dehydrogenase 3 family, member B2	0.0212241	0.10118	0.386824	19.3644	18.8083	19.5935	20.2262	19.2319	20.1631	23.6017	22.0424	0.978241	1.01597	1.05108	1.04789	1.22635	1.14704
ALDH4A1	aldehyde dehydrogenase 4 family, member A1	5.07186e-08	4.34314e-07	0.903355	41.3882	53.719	71.8622	81.7535	67.5825	89.1355	122.193	123.596	1.3049	1.71725	1.96836	1.41495	1.95765	1.98646
ALDH5A1	aldehyde dehydrogenase 5 family, member A1	4.6225e-05	6.4459e-06	0.588132	48.7817	56.1816	82.61	91.4557	63.8689	89.9587	126.905	127.596	1.14547	1.66892	1.83817	1.59679	2.33217	2.42269
ALDH6A1	aldehyde dehydrogenase 6 family, member A1	2.71102e-05	2.3939e-09	0.599683	133.093	205.123	378.063	453.397	199.409	327.696	503.533	551.87	1.53786	2.84455	3.38928	1.70891	2.62293	2.85851
ALDH7A1	aldehyde dehydrogenase 7 family, member A1	0.00751305	0.047428	0.768969	211.072	219.969	277.539	269.094	267.165	270.516	304.558	295.89	1.0586	1.33654	1.31023	1.03124	1.17674	1.12997
ALDH8A1	aldehyde dehydrogenase 8 family, member A1	0.480294	0.814967	0.228847	15.6052	14.8693	14.0453	15.731	14.8941	15.746	15.6771	15.1165	0.956868	0.903236	1.00981	1.0608	1.0538	1.01551
ALDH9A1	aldehyde dehydrogenase 9 family, member A1	1.3791e-07	0.0203405	0.874695	485.192	521.848	617.408	626.836	778.922	940.729	1025.48	993.135	1.08116	1.27589	1.29255	1.32575	1.42162	1.37944
ALDOA	aldolase A, fructose-bisphosphate	0.122197	0.300487	0.259645	869.977	867.7	930.089	918.06	840.379	902.357	886.816	837.357	0.997518	1.07089	1.05584	1.07475	1.05647	0.99782
ALDOB	aldolase B, fructose-bisphosphate	0.00176721	0.507222	0.430839	16.7147	16.3441	15.7751	15.5708	16.8832	19.762	17.9578	18.204	0.978378	0.944075	0.93195	1.17293	1.06516	1.07921
ALDOC	aldolase C, fructose-bisphosphate	7.01978e-08	2.50749e-06	0.530215	316.293	397.037	642.492	677.283	538.488	923.597	1493.89	1415.55	1.30542	2.15596	2.28741	1.76631	3.03396	2.9717
ALG1	asparagine-linked glycosylation 1, beta-1,4-mannosyltransferase homolog (S. cerevisiae)	0.00018176	0.0846789	0.648086	351.88	334.528	347.174	327.833	322.993	299.411	282.464	260.929	0.949109	0.984043	0.926691	0.924493	0.888077	0.821891
ALG10	asparagine-linked glycosylation 10, alpha-1,2-glucosyltransferase homolog (S. pombe)	0.498834	0.560618	0.390584	50.2333	39.2836	42.268	51.0969	50.4146	49.6315	46.9903	43.1746	0.785674	0.837043	1.05366	0.987318	0.940893	0.867565
ALG10B	asparagine-linked glycosylation 10, alpha-1,2-glucosyltransferase homolog B (yeast)	0.632758	0.472303	0.495997	118.994	124.649	134.298	122	128.465	104.59	125.199	128.885	1.04653	1.12404	1.02562	0.832513	0.998342	1.00957
ALG11	asparagine-linked glycosylation 11, alpha-1,2-mannosyltransferase homolog (yeast)	0.114828	0.112412	0.202894	399.695	352.399	363.622	374.262	380.103	364.648	397.888	426.982	0.881783	0.910198	0.937303	0.96228	1.05868	1.13363
ALG12	asparagine-linked glycosylation 12, alpha-1,6-mannosyltransferase homolog (S. cerevisiae)	0.00862916	0.725997	0.409714	167.935	163.173	169.16	169.912	173.717	190.206	183.887	175.724	0.973287	1.01054	1.0153	1.11188	1.07615	1.02403
ALG13	asparagine-linked glycosylation 13 homolog (S. cerevisiae)	0.656705	0.0116165	0.260786	69.8859	67.0818	68.2391	66.2664	75.0849	66.4336	65.1959	62.4856	0.961529	0.979707	0.950071	0.884609	0.867892	0.832627
ALG14	asparagine-linked glycosylation 14 homolog (S. cerevisiae)	7.31061e-05	0.201281	0.817841	203.606	202.513	231.032	219.6	240.02	264.334	272.974	257.709	0.997084	1.13535	1.07861	1.11318	1.14977	1.08122
ALG1L	asparagine-linked glycosylation 1-like	0.664196	0.600254	0.268627	18.2063	19.5669	20.318	18.8705	22.1068	21.1912	17.843	18.2418	1.07273	1.1169	1.03861	0.984662	0.819431	0.845461
ALG2	asparagine-linked glycosylation 2, alpha-1,3-mannosyltransferase homolog (S. cerevisiae)	3.17912e-08	0.0168419	0.921686	285.312	263.889	264.133	260.816	238.492	218.103	213.797	207.566	0.924397	0.922473	0.916776	0.91904	0.897834	0.876067
ALG3	asparagine-linked glycosylation 3, alpha-1,3- mannosyltransferase homolog (S. cerevisiae)	0.0194422	0.832587	0.770802	1011.57	974.712	987.722	981.403	896.25	956.344	916.579	876.319	0.964567	0.976008	0.968566	1.07061	1.03033	0.985931
ALG5	asparagine-linked glycosylation 5, dolichyl-phosphate beta-glucosyltransferase homolog (S. cerevisiae)	0.0796247	0.555143	0.562891	233.915	234.068	261.758	244.081	234.31	214.338	220.531	232.874	0.998301	1.12845	1.05247	0.91796	0.946544	1.00397
ALG6	asparagine-linked glycosylation 6, alpha-1,3-glucosyltransferase homolog (S. cerevisiae)	0.00781435	0.001078	0.289274	37.5127	40.0773	44.0362	45.2334	42.4514	40.7702	54.8024	48.3541	1.06825	1.17344	1.20639	0.959668	1.29357	1.14392
ALG8	asparagine-linked glycosylation 8, alpha-1,3-glucosyltransferase homolog (S. cerevisiae)	0.374083	0.890093	0.795865	995.652	978.026	1014.72	998.019	1041.82	1012.33	995.856	1013.44	0.981248	1.02058	1.00187	0.973274	0.956686	0.971691
ALG9	asparagine-linked glycosylation 9, alpha-1,2-mannosyltransferase homolog (S. cerevisiae)	0.0208374	0.857034	0.0697639	628.969	616.354	676.369	691.677	702.6	729.071	684.354	673.911	0.980205	1.07595	1.09992	1.04443	0.981736	0.968372
ALK	anaplastic lymphoma receptor tyrosine kinase	0.626164	0.199188	0.464804	23.3537	21.9395	20.4137	20.3614	20.5061	23.0168	19.7634	21.0588	0.942682	0.87718	0.873464	1.12417	0.964671	1.02722
ALKBH1	alkB, alkylation repair homolog 1 (E. coli)	9.06017e-09	0.105622	0.795913	189.408	180.776	200.493	211.606	140.516	128.084	144.512	140.039	0.950081	1.05733	1.11604	0.914204	1.03342	1.00597
ALKBH2	alkB, alkylation repair homolog 2 (E. coli)	1.32396e-05	0.472678	0.318308	108.686	119.973	136.222	125.145	92.8766	99.8814	90.2631	81.2008	1.10276	1.25011	1.13546	1.05709	0.977823	0.87649
ALKBH3	alkB, alkylation repair homolog 3 (E. coli)	0.00387386	0.0083014	0.38827	386.498	400.379	447.956	420.411	379.89	348.055	399.99	398.856	1.0369	1.16187	1.09239	0.915792	1.05303	1.05531
ALKBH4	alkB, alkylation repair homolog 4 (E. coli)	0.427724	0.583487	0.948332	29.5037	29.8971	28.6516	29.6813	29.5856	31.7125	29.3738	30.0854	1.01287	0.97117	1.00842	1.07359	0.993681	1.01719
ALKBH5	alkB, alkylation repair homolog 5 (E. coli)	0.273123	0.000179168	0.047015	393.264	314.907	298.497	291.149	332.959	309.788	305.907	302.344	0.802609	0.762081	0.741504	0.932027	0.920761	0.909382
ALKBH6	alkB, alkylation repair homolog 6 (E. coli)	0.898251	0.0399863	0.555158	233.966	199.315	212.246	197.343	227.266	214.819	198.137	201.415	0.859217	0.920112	0.852044	0.947867	0.881924	0.898799
ALKBH7	alkB, alkylation repair homolog 7 (E. coli)	0.31416	2.50857e-05	0.473877	55.5822	60.3407	68.9888	67.5008	55.8362	66.3567	68.1401	67.9659	1.08548	1.24081	1.21222	1.18901	1.22008	1.21834
ALKBH8	alkB, alkylation repair homolog 8 (E. coli)	3.14378e-05	0.0718154	0.925713	54.1309	47.9351	55.5124	51.4691	45.3893	41.4103	45.9484	44.21	0.887416	1.03146	0.947214	0.914625	1.00745	0.984379
ALLC	allantoicase	0.203933	0.121336	0.223829	11.2676	11.2161	11.5036	11.5875	10.4268	12.4252	12.3465	12.3591	0.995723	1.02094	1.02742	1.19169	1.18201	1.18611
ALMS1	Alstrom syndrome 1	0.695472	0.701962	0.460757	110.328	116.501	111.439	115.751	118.081	107.28	108.388	113.488	1.05508	1.01241	1.04749	0.909115	0.919044	0.96363
ALMS1P	Alstrom syndrome 1 pseudogene	0.634042	0.427196	0.201317	9.47434	9.96459	9.5067	10.3375	11.2252	9.1796	9.69946	10.0655	1.05532	1.00445	1.10284	0.822366	0.864567	0.901129
ALOX12	arachidonate 12-lipoxygenase	0.228594	0.843917	0.400012	17.1079	16.606	15.7263	16.8266	16.2162	18.651	18.275	16.9679	0.971737	0.92248	0.985147	1.14844	1.12748	1.0438
ALOX12B	arachidonate 12-lipoxygenase, 12R type	0.64804	0.154844	0.378728	24.96	26.4456	24.0311	27.8558	24.0871	30.777	26.0484	25.384	1.06107	0.963206	1.11976	1.27153	1.07934	1.05585
ALOX12P2	arachidonate 12-lipoxygenase pseudogene 2	0.704463	0.588697	0.377118	11.759	11.517	10.4708	10.1192	10.529	10.6703	11.0885	10.7078	0.983881	0.892134	0.865949	1.01566	1.05348	1.01918
ALOX15	arachidonate 15-lipoxygenase	9.39707e-06	0.333765	0.349203	31.995	44.9863	68.9288	86.3225	17.1803	20.8713	17.5302	18.1283	1.3327	2.03167	2.49633	1.21399	1.02275	1.05567
ALOX15B	arachidonate 15-lipoxygenase, type B	NA	0.00095108	0.70107	32.121	33.8557	34.3842	46.4809	32.417	39.0725	44.4855	60.485	1.05953	1.06723	1.45771	1.21209	1.3652	1.84951
ALOX5	arachidonate 5-lipoxygenase	0.801698	0.0286504	0.92671	110.405	114.365	134.598	127.883	100.123	118.013	136.619	126.115	1.06406	1.24275	1.20099	1.18006	1.37423	1.28402
ALOX5AP	arachidonate 5-lipoxygenase-activating protein	0.124973	0.00434687	0.928826	535.774	711.607	718.7	593.905	581.552	841.544	814.824	619.851	1.32602	1.33215	1.11646	1.46945	1.46025	1.11954
ALOXE3	arachidonate lipoxygenase 3	0.193144	0.484813	0.480301	27.3523	25.9722	25.6776	26.9704	22.7742	25.0474	24.4902	27.6187	0.959465	0.93948	0.991363	1.10042	1.07716	1.21304
ALPI	alkaline phosphatase, intestinal	0.516088	0.441189	0.821384	40.51	41.8167	39.6709	39.8847	39.1991	46.4202	39.8515	42.2943	1.0325	0.979453	0.985542	1.18212	1.01823	1.08124
ALPK1	alpha-kinase 1	0.0488143	0.180465	0.675014	120.464	127.106	122.554	107.309	146.983	130.614	128.623	120.627	1.06092	1.03047	0.904745	0.903637	0.913443	0.856301
ALPK2	alpha-kinase 2	3.50893e-05	0.282566	0.180988	21.5261	16.4688	14.0368	13.7738	23.2788	33.5347	27.9286	23.4703	0.768427	0.66286	0.651644	1.4697	1.22669	1.03244
ALPK3	alpha-kinase 3	0.169941	0.312788	0.346779	33.4685	33.0753	29.8801	32.889	31.1875	35.1692	33.7042	36.6454	0.993968	0.903002	0.984791	1.13831	1.08492	1.18246
ALPL	alkaline phosphatase, liver/bone/kidney	0.362643	0.0120365	0.66624	424.456	296.816	233.496	189.08	454.044	348.305	172.423	116.317	0.71143	0.637531	0.487512	0.712503	0.352734	0.254197
ALPP	alkaline phosphatase, placental	0.12391	0.736503	0.299046	12.3388	10.6046	9.87858	11.9012	11.0043	12.8493	12.8384	12.7963	0.872204	0.810891	0.991683	1.16368	1.15776	1.16031
ALPPL2	alkaline phosphatase, placental-like 2	0.129187	0.851843	0.218805	29.918	26.8114	27.771	30.2387	29.3428	35.8229	35.2166	27.986	0.898945	0.932172	1.01414	1.23503	1.20145	0.95677
ALS2	amyotrophic lateral sclerosis 2 (juvenile)	0.054956	0.112537	0.580423	82.6668	77.7595	78.2289	78.535	78.3955	71.5881	79.4087	75.6521	0.940686	0.946643	0.949742	0.912991	1.01235	0.96478
ALS2CL	ALS2 C-terminal like	0.0081413	0.894665	0.404516	37.5976	37.0012	34.9884	36.863	38.0775	40.6689	43.0157	42.1081	0.984477	0.931073	0.980129	1.08057	1.14177	1.11212
ALS2CR11	amyotrophic lateral sclerosis 2 (juvenile) chromosome region, candidate 11	9.80359e-05	0.526102	0.804417	17.9415	16.4587	18.0266	17.3926	19.8833	20.1578	21.5406	21.327	0.923261	1.00765	0.971588	1.01427	1.07962	1.07155
ALS2CR12	amyotrophic lateral sclerosis 2 (juvenile) chromosome region, candidate 12	0.475855	0.0267976	0.728035	18.1606	16.6552	20.1103	20.8803	16.5866	18.0582	22.2528	22.4608	0.906681	1.10144	1.15335	1.09569	1.36072	1.35388
ALS2CR4	amyotrophic lateral sclerosis 2 (juvenile) chromosome region, candidate 4	0.096884	0.589019	0.851631	131.404	126.776	129.208	126.7	121.931	110.932	127.875	115.096	0.968852	0.981422	0.960012	0.916829	1.04724	0.949157
ALS2CR8	amyotrophic lateral sclerosis 2 (juvenile) chromosome region, candidate 8	0.820983	0.332802	0.990632	65.4067	64.4787	73.6	71.101	66.0343	64.5765	76.9298	75.291	1.00828	1.14947	1.10241	0.986322	1.18298	1.14434
ALX1	ALX homeobox 1	3.35979e-11	0.403054	0.44969	11.1744	11.3439	11.3537	10.7189	31.7506	45.4889	53.7233	49.2492	1.02028	1.02352	0.969917	1.3928	1.67024	1.53964
ALX3	ALX homeobox 3	0.467992	0.24715	0.626534	52.4444	54.6441	51.4868	56.6101	48.6713	61.3117	57.8332	57.8564	1.04442	0.986888	1.07881	1.27078	1.19161	1.19456
ALX4	ALX homeobox 4	0.0340174	0.0163193	0.482018	29.7978	31.4356	29.5913	33.093	29.8084	38.73	31.352	37.3432	1.05623	0.99355	1.11236	1.29191	1.05284	1.25898
AMAC1	acyl-malonyl condensing enzyme 1	0.831809	0.00157341	0.23019	27.916	27.6466	20.1842	24.5668	24.2007	27.3074	20.9276	29.2548	0.991575	0.725548	0.880903	1.13699	0.873158	1.22614
AMAC1L2	acyl-malonyl condensing enzyme 1-like 2	0.27095	0.572378	0.671489	30.7178	30.7642	27.861	29.0134	30.0932	30.7852	29.8508	32.1446	1.01072	0.908273	0.949312	1.03102	0.993794	1.07174
AMAC1L3	acyl-malonyl condensing enzyme 1-like 3	0.325246	0.280384	0.424955	23.2165	24.3071	27.5649	26.0968	21.6734	38.6356	29.5394	32.4733	1.04071	1.20405	1.11109	2.25563	1.85983	1.7625
AMACR	alpha-methylacyl-CoA racemase	0.972425	0.927577	0.502672	109.401	114.173	114.318	116.476	118.46	116.561	110.844	108.84	1.04667	1.04837	1.06563	0.998275	0.941702	0.925384
AMBN	ameloblastin (enamel matrix protein)	0.145697	0.910021	0.228532	6.95101	6.96099	6.30661	6.49244	6.67158	7.03373	7.65396	7.01137	1.00436	0.912461	0.934911	1.07382	1.15809	1.05864
AMBP	alpha-1-microglobulin/bikunin precursor	0.0725267	0.435121	0.893785	14.7133	16.0125	15.531	15.7421	16.0809	19.0611	17.0973	16.2089	1.09183	1.0593	1.07344	1.18028	1.06497	1.00897
AMBRA1	autophagy/beclin-1 regulator 1	0.0354171	0.0182659	0.472237	113.985	121.15	130.38	137.727	117.457	148.85	152.673	142.198	1.06511	1.14597	1.21053	1.27602	1.31787	1.22968
AMD1	adenosylmethionine decarboxylase 1	5.73324e-06	0.560722	0.0289187	530.551	558.776	607.637	539.276	494.653	415.598	367.507	402.895	1.05478	1.14888	1.01821	0.845016	0.742944	0.827786
AMDHD1	amidohydrolase domain containing 1	0.244842	0.0877793	0.12909	27.4212	25.3168	26.4304	29.9931	24.7534	29.4865	29.7772	30.2962	0.930391	0.969659	1.10242	1.1949	1.20599	1.22516
AMDHD2	amidohydrolase domain containing 2	0.00921457	0.266724	0.572948	131.387	137.783	133.287	132.927	133.084	148.508	152.454	152.729	1.05138	1.02309	1.02257	1.12651	1.15581	1.15569
AMELX	amelogenin, X-linked	0.0911915	0.905253	0.937513	10.6742	10.8899	10.5076	10.7451	11.347	11.0693	11.1375	11.6099	1.03325	0.995125	1.01932	0.98722	0.987904	1.02493
AMELY	amelogenin, Y-linked	0.00221627	0.00301501	0.407298	13.0256	13.5109	11.6068	12.8936	13.1095	14.9467	13.1433	13.8278	1.03837	0.891755	0.989604	1.14275	1.00277	1.05466
AMFR	autocrine motility factor receptor	0.511821	0.233918	0.970667	458.401	445.091	473.421	478.039	473.17	456.041	472.794	481.679	0.975904	1.03682	1.04788	0.964973	1.00575	1.0274
AMH	anti-Mullerian hormone	0.065139	0.376519	0.45132	92.6566	93.2331	86.0738	92.4566	89.5236	105.662	98.3426	97.7512	1.00697	0.927693	1.00269	1.18558	1.10491	1.09589
AMHR2	anti-Mullerian hormone receptor, type II	0.242273	0.314028	0.27848	26.1927	25.7501	21.7451	22.651	20.2391	25.4407	23.1097	21.3892	0.983462	0.832622	0.865343	1.26304	1.14368	1.05415
AMICA1	adhesion molecule, interacts with CXADR antigen 1	1.19569e-06	0.00667594	0.420999	18.918	17.1724	22.5306	22.9143	27.296	30.525	55.5879	52.8114	0.915456	1.19681	1.2161	1.12361	1.99288	1.91817
AMIGO1	adhesion molecule with Ig-like domain 1	0.0125187	0.353994	0.644857	117.954	117.555	113.852	126.491	121.596	142.509	136.878	142.733	0.997004	0.967568	1.07239	1.18257	1.13203	1.18981
AMIGO2	adhesion molecule with Ig-like domain 2	0.108677	0.224368	0.000972862	59.7143	34.3359	32.8196	31.9808	29.8648	27.7884	36.6896	37.6719	0.587768	0.56363	0.55457	0.929945	1.24192	1.26654
AMIGO3	adhesion molecule with Ig-like domain 3	0.198423	0.414991	0.176566	43.0356	42.1689	37.4328	41.5275	34.3897	40.4362	39.7381	41.0463	0.994445	0.878409	0.974341	1.17746	1.16777	1.19829
AMMECR1	Alport syndrome, mental retardation, midface hypoplasia and elliptocytosis chromosomal region gene 1	1.35286e-05	0.899764	0.0654625	197.355	206.404	272.29	248.997	172.633	161.894	143.51	144.755	1.04607	1.36981	1.25807	0.9352	0.833548	0.837642
AMMECR1L	AMME chromosomal region gene 1-like	0.00192982	0.14847	0.266881	215.031	212.948	217.191	214.552	199.894	171.96	203.411	202.909	0.991054	1.01215	0.995538	0.864268	1.01977	1.0158
AMN	amnionless homolog (mouse)	0.0838267	0.579592	0.522689	75.9382	74.7061	74.4744	74.9243	74.6881	87.9126	78.646	80.997	0.984381	0.981711	0.986058	1.19015	1.05984	1.0873
AMN1	antagonist of mitotic exit network 1 homolog (S. cerevisiae)	0.288743	0.0164369	0.802378	76.8523	72.2714	83.3399	82.9063	72.9344	63.7893	83.7212	81.2545	0.945533	1.09401	1.09186	0.875094	1.14919	1.10997
AMOT	angiomotin	4.77531e-08	0.436134	0.358831	39.6506	39.1729	36.6175	39.7822	56.9182	57.8132	68.1122	75.5471	0.986767	0.925931	1.00077	1.01905	1.20015	1.33254
AMOTL1	angiomotin like 1	0.000191183	6.99325e-05	0.600109	283.457	239.227	232.16	237.659	250.983	206.439	216.775	223.681	0.846618	0.825289	0.847461	0.825255	0.865386	0.895734
AMOTL2	angiomotin like 2	0.0393987	0.007525	0.688274	111.23	109.761	119.519	129.193	112.804	113.902	140.135	149.248	0.989653	1.08299	1.16601	1.02071	1.25452	1.32987
AMPD1	adenosine monophosphate deaminase 1	0.145628	0.687615	0.268294	10.0052	8.89614	8.29049	8.47824	9.12775	9.7374	9.88322	9.31984	0.892314	0.828379	0.852592	1.08938	1.10142	1.02694
AMPD2	adenosine monophosphate deaminase 2	3.86773e-10	3.5122e-08	0.771179	179.947	147.199	142.598	125.106	135.831	115.964	104.551	91.9942	0.818244	0.792608	0.693268	0.85444	0.770416	0.677711
AMPD3	adenosine monophosphate deaminase 3	0.191553	0.000174471	0.737578	106.143	85.7051	73.7717	72.4077	112.318	97.3691	85.1411	72.2011	0.80825	0.697641	0.68398	0.887058	0.763343	0.63911
AMPH	amphiphysin	0.00159109	1.0788e-05	0.665268	48.6023	56.6495	81.7711	72.3723	60.4021	72.5094	87.6734	82.331	1.17311	1.70015	1.5055	1.22899	1.48871	1.40654
AMT	aminomethyltransferase	0.26776	0.00926638	0.73296	40.6184	45.8265	43.3387	46.2104	39.6664	46.3966	46.7917	50.159	1.13403	1.07336	1.14297	1.17061	1.18163	1.26641
AMTN	amelotin	0.000788519	0.642228	0.356447	6.24783	6.2019	6.09918	6.22884	6.70834	6.61778	7.1802	6.51268	0.995974	0.979159	0.998425	0.987325	1.071	0.971142
AMY2B	amylase, alpha 2B (pancreatic)	0.0989639	0.000317085	0.595728	35.6251	40.8505	46.072	51.6673	38.5419	44.9653	46.3383	68.5957	1.1756	1.3178	1.47735	1.16435	1.19667	1.77352
AMZ1	archaelysin family metallopeptidase 1	0.00887579	0.349159	0.300067	50.5806	48.9247	48.2776	49.9179	50.2796	60.507	52.372	58.3985	0.967624	0.953144	0.986733	1.20837	1.04597	1.16296
AMZ2	archaelysin family metallopeptidase 2	0.000108919	0.00248728	0.501433	642.074	653.918	740.689	699.422	693.854	753.832	794.044	830.628	1.02005	1.15704	1.09189	1.08599	1.14496	1.19658
AMZ2P1	archaelysin family metallopeptidase 2 pseudogene 1	4.22481e-05	0.00137729	0.926673	110.895	113.984	150.277	135.945	138.929	153.499	195.957	191.374	1.0357	1.37386	1.23678	1.1262	1.42681	1.39066
ANAPC1	anaphase promoting complex subunit 1	0.547418	0.723797	0.857241	292.672	320.207	320.96	299.407	293.019	290.193	310.208	304.112	1.09725	1.09878	1.02137	1.01365	1.06196	1.06726
ANAPC10	anaphase promoting complex subunit 10	0.00230831	0.221042	0.564144	73.3425	69.1803	79.4422	74.2799	70.6105	51.1828	62.9354	56.5392	0.95411	1.10408	1.00924	0.733827	0.902438	0.814229
ANAPC11	anaphase promoting complex subunit 11	0.0599998	0.664452	0.659156	124.712	121.092	124.013	130.336	114.352	116.174	124.08	115.829	0.975451	1.00122	1.04773	1.01538	1.086	1.01621
ANAPC13	anaphase promoting complex subunit 13	0.018957	0.195536	0.998508	285.929	276.136	293.495	294.484	272.235	262.451	278.978	277.279	0.96652	1.02581	1.02873	0.967981	1.02864	1.02406
ANAPC16	anaphase promoting complex subunit 16	0.163665	1.10714e-05	0.661174	243.568	244.6	291.898	320.094	238.004	266.591	322.111	337.886	1.0057	1.19857	1.31348	1.13517	1.36462	1.42988
ANAPC2	anaphase promoting complex subunit 2	0.592149	0.178076	0.494617	74.565	74.9585	72.9242	76.5678	71.0535	76.0871	76.207	80.0709	1.00619	0.97943	1.02662	1.07052	1.07191	1.12694
ANAPC4	anaphase promoting complex subunit 4	0.785793	0.758092	0.631704	235.159	250.003	260.456	248.049	262.816	237.735	258.613	249.604	1.06327	1.11266	1.05529	0.906708	0.984401	0.949665
ANAPC5	anaphase promoting complex subunit 5	0.0783369	0.00257469	0.819639	602.019	613.546	648.154	641.039	597.03	585.451	632.324	630.102	1.01912	1.07633	1.06646	0.980544	1.05867	1.05628
ANAPC7	anaphase promoting complex subunit 7	0.613626	0.002519	0.437343	307.89	322.276	377.385	345.777	321.341	338.711	353.549	353.96	1.04794	1.22715	1.12332	1.05878	1.10509	1.10444
ANG	angiogenin, ribonuclease, RNase A family, 5	0.887969	5.35766e-09	0.814249	155.086	169.357	235.531	232.189	148.317	171.849	247.901	235.369	1.09694	1.51409	1.49465	1.15257	1.66136	1.57288
ANGEL1	angel homolog 1 (Drosophila)	0.92967	0.452501	0.689335	151.413	149.959	144.891	145.643	148.73	152.16	153.007	137.303	0.992913	0.957808	0.961321	1.02893	1.03447	0.928837
ANGEL2	angel homolog 2 (Drosophila)	0.00168233	0.76076	0.754614	183.945	186.546	192.534	186.336	176.566	162.629	171.922	168.616	1.01417	1.04099	1.01318	0.923569	0.97528	0.958722
ANGPT1	angiopoietin 1	1.52163e-05	0.94792	0.887275	105.266	107.194	102.073	92.2364	150.983	159.145	156.457	162.949	1.02372	0.992716	0.891832	1.06645	1.0523	1.08352
ANGPT2	angiopoietin 2	4.55417e-06	0.000192239	0.192174	417.884	360.003	292.303	247.192	332.122	183.412	137.563	95.8334	0.897744	0.73628	0.646419	0.564807	0.449321	0.316024
ANGPT4	angiopoietin 4	0.000651647	2.25622e-06	0.134616	18.5663	19.2755	21.4321	34.1714	19.1285	23.7005	37.2014	46.7472	1.04667	1.17097	1.86119	1.2472	1.9486	2.4488
ANGPTL1	angiopoietin-like 1	0.0212515	8.44386e-08	0.245639	52.8521	63.2627	115.623	128.598	55.4659	68.0365	156.928	214.202	1.23114	2.25639	2.45256	1.53074	3.35871	4.41676
ANGPTL2	angiopoietin-like 2	4.06838e-06	2.21801e-07	0.268761	785.119	490.254	430.866	457.356	883.69	666.61	606.44	567.226	0.626389	0.552246	0.58549	0.752513	0.690695	0.645553
ANGPTL3	angiopoietin-like 3	0.0262115	0.170619	0.184881	6.44663	6.34732	6.23751	5.94971	6.59397	6.23522	6.85615	6.45201	0.984909	0.967757	0.923126	0.949216	1.04153	0.979714
ANGPTL4	angiopoietin-like 4	6.95318e-07	2.03433e-07	0.965501	1586	1222.29	986.525	904.813	1194.95	899.356	684.798	662.469	0.772537	0.626647	0.569882	0.751575	0.580473	0.565247
ANGPTL5	angiopoietin-like 5	0.00045491	0.323882	0.113293	8.58216	8.18693	8.13569	7.91402	9.14196	9.74378	12.4261	14.7735	0.957829	0.950479	0.925085	1.06113	1.36238	1.58546
ANGPTL6	angiopoietin-like 6	0.98052	0.153146	0.37311	53.3428	54.5596	49.982	50.35	47.7624	57.1623	49.8018	53.9356	1.02809	0.945595	0.948044	1.19625	1.048	1.13587
ANGPTL7	angiopoietin-like 7	0.0314465	0.0978313	0.222385	13.3693	12.6116	14.7456	23.4333	11.3781	12.9983	12.905	13.0243	0.941439	1.09812	1.7375	1.14103	1.13416	1.14136
ANK1	ankyrin 1, erythrocytic	0.00215291	0.209538	0.401928	22.9292	22.7117	21.5315	22.7768	27.2268	29.045	24.7642	23.0711	0.98844	0.934765	0.994329	1.0521	0.907155	0.849479
ANK2	ankyrin 2, neuronal	2.91699e-07	0.0505551	0.627943	79.673	89.6272	114.456	114.514	154.413	176.578	199.158	173.289	1.13781	1.52754	1.55606	1.16421	1.35515	1.17688
ANK3	ankyrin 3, node of Ranvier (ankyrin G)	1.13676e-08	0.125127	0.923111	42.3891	63.0255	66.1469	65.3399	15.1344	16.575	19.7231	21.6668	1.40052	1.57833	1.53642	1.11477	1.30848	1.44278
ANKAR	ankyrin and armadillo repeat containing	0.0458389	0.00120736	0.602883	49.0029	50.1595	56.2114	57.2984	49.1337	52.4026	64.4951	66.0538	1.0236	1.1487	1.16867	1.07309	1.32265	1.35078
ANKDD1A	ankyrin repeat and death domain containing 1A	4.70654e-08	0.43706	0.793854	82.8214	82.5944	74.0039	79.4853	114.428	125.723	115.26	111.331	1.00343	0.898605	0.966858	1.10954	1.01448	0.993797
ANKDD1B	ankyrin repeat and death domain containing 1B	7.50576e-05	0.00269369	0.441943	11.0689	11.7615	12.7196	12.9156	11.8998	15.2361	15.4102	16.6822	1.06656	1.15346	1.16986	1.28327	1.30625	1.39041
ANKFN1	ankyrin-repeat and fibronectin type III domain containing 1	0.00301624	9.18691e-05	0.775288	8.85009	9.24777	11.5797	12.0098	10.0111	10.3891	14.9701	13.9311	1.04501	1.30792	1.35708	1.0443	1.50777	1.40645
ANKFY1	ankyrin repeat and FYVE domain containing 1	0.0289451	0.40896	0.63551	264.042	268.532	277.246	286.636	289.385	286.453	309.317	286.204	1.01924	1.05289	1.08802	0.995345	1.08978	1.00401
ANKH	ankylosis, progressive homolog (mouse)	0.00233444	0.382576	0.809188	207.846	202.669	202.306	193.531	253.904	216.898	248.283	224.737	0.972914	0.980536	0.936966	0.855959	0.972951	0.880675
ANKHD1	ankyrin repeat and KH domain containing 1	0.137682	0.0725478	0.49444	125.154	132.685	141.796	142.069	111.459	105.551	142.418	140.922	1.05708	1.12871	1.1336	0.975685	1.29927	1.28196
ANKIB1	ankyrin repeat and IBR domain containing 1	0.757585	0.669303	0.800556	610.952	606.412	595.241	620.916	625.21	590.336	620.935	619.057	0.993754	0.974677	1.01766	0.946225	1.00149	0.996098
ANKK1	ankyrin repeat and kinase domain containing 1	0.0529721	0.196379	0.650812	23.7094	24.5285	24.3399	23.7369	23.9932	27.098	24.7304	25.2741	1.03468	1.025	1.00142	1.12748	1.02925	1.05389
ANKLE1	ankyrin repeat and LEM domain containing 1	0.0878149	0.197455	0.374668	30.595	30.7089	27.8432	28.8388	28.8024	35.3478	30.3338	32.538	1.00456	0.910794	0.941982	1.24224	1.0627	1.13832
ANKLE2	ankyrin repeat and LEM domain containing 2	5.48441e-05	0.261696	0.616983	327.36	326.734	307.236	317.084	300.556	282.59	286.215	294.624	0.996684	0.940589	0.971979	0.940596	0.951269	0.98042
ANKMY1	ankyrin repeat and MYND domain containing 1	0.0148585	0.558865	0.277338	47.4457	43.6141	43.8971	47.7926	45.7136	55.1964	51.1637	53.8405	0.919648	0.92619	1.00717	1.2049	1.11549	1.18052
ANKMY2	ankyrin repeat and MYND domain containing 2	0.000368016	0.493996	0.637599	110.006	106.858	116.106	109.385	135.712	123.822	125.931	121.842	0.981271	1.06315	1.00345	0.913913	0.936697	0.906005
ANKRA2	ankyrin repeat, family A (RFXANK-like), 2	2.74691e-05	0.207351	0.409453	57.5967	59.2116	61.6924	59.3201	48.3887	41.5032	50.9926	51.0197	1.02176	1.07416	1.0328	0.859809	1.05351	1.06344
ANKRD1	ankyrin repeat domain 1 (cardiac muscle)	0.0226929	2.37007e-08	0.845863	22.9077	25.6268	45.1542	67.3967	27.7005	30.2514	58.3542	69.8064	1.1371	1.97206	3.03059	1.08597	2.09828	2.58666
ANKRD10	ankyrin repeat domain 10	0.00236918	0.184496	0.840681	268.233	268.587	250.024	248.808	246.586	233.241	232.956	224.057	1.00598	0.927822	0.927992	0.946312	0.946474	0.909751
ANKRD11	ankyrin repeat domain 11	7.61944e-06	0.116327	0.951301	191.273	181.513	170.43	170.353	154.957	149.16	140.158	145.834	0.94827	0.885428	0.887221	0.96008	0.906475	0.947583
ANKRD12	ankyrin repeat domain 12	0.00137493	9.87793e-05	0.564409	386.036	420.199	452.013	483.476	436.005	433.964	531.684	567.621	1.08804	1.17139	1.25452	1.00349	1.23211	1.30649
ANKRD13A	ankyrin repeat domain 13A	0.40317	0.471558	0.979381	398.74	378.135	386.69	378.109	422.526	389.07	402.781	381.854	0.949259	0.970386	0.951097	0.937989	0.956154	0.90862
ANKRD13B	ankyrin repeat domain 13B	0.250846	0.00332724	0.0986926	109.589	107.94	121.674	137.512	101.647	118.602	118.472	119.303	0.98579	1.11138	1.25583	1.18365	1.18987	1.1913
ANKRD13C	ankyrin repeat domain 13C	2.17745e-07	0.0836955	0.680248	364.196	347.032	357.159	357.965	326.85	290.054	298.672	303.513	0.953074	0.980517	0.985174	0.890667	0.913339	0.92924
ANKRD13D	ankyrin repeat domain 13 family, member D	0.219795	0.00791927	0.21054	103.385	97.9231	90.19	92.594	102.35	100.973	100.381	90.5943	0.949685	0.876311	0.901572	0.987175	0.981895	0.885402
ANKRD16	ankyrin repeat domain 16	0.0574571	0.00519021	0.799975	30.5521	33.6581	33.8264	37.2324	29.7555	31.0966	33.0865	33.7339	1.10339	1.11978	1.22163	1.04898	1.12501	1.14023
ANKRD17	ankyrin repeat domain 17	0.00766845	0.858116	0.740366	566.827	564.597	548.648	575.067	532.675	526.055	540.681	536.507	0.996556	0.967396	1.0153	0.989523	1.01663	1.01007
ANKRD18A	ankyrin repeat domain 18A	0.63214	0.938253	0.519024	8.95553	8.45947	8.929	8.00956	8.62978	8.55339	8.63408	9.23698	0.95433	0.99511	0.896061	0.993437	1.01266	1.07025
ANKRD18B	ankyrin repeat domain 18B	0.44616	0.78458	0.674765	9.18029	8.52022	9.01117	8.09486	9.17996	9.83375	8.3825	8.96005	0.971621	1.03589	0.942946	1.08403	0.912914	0.982257
ANKRD19	ankyrin repeat domain 19 pseudogene	0.867249	0.148677	0.718715	10.3548	10.0014	10.62	10.6028	9.93377	10.1893	11.1368	10.5486	0.972509	1.02949	1.03179	1.03074	1.121	1.06515
ANKRD2	ankyrin repeat domain 2 (stretch responsive muscle)	0.142969	0.379867	0.753328	36.2615	39.2667	39.5471	37.3077	38.3854	44.5911	38.5781	41.408	1.08453	1.09004	1.03354	1.17824	1.01058	1.08402
ANKRD20B	ankyrin repeat domain 20B	0.27468	0.563386	0.400012	8.966	8.45374	7.49994	8.43039	8.24393	7.90115	9.71724	11.507	0.957586	0.865728	1.00014	0.956455	1.18361	1.35907
ANKRD22	ankyrin repeat domain 22	0.886779	0.269865	0.657521	10.7902	9.09816	8.11784	8.48129	9.60846	8.64722	9.04994	9.06581	0.912405	0.806978	0.841106	0.913024	0.958304	0.947676
ANKRD23	ankyrin repeat domain 23	0.0231524	0.188279	0.688621	27.8244	28.8438	24.9114	27.6124	28.2223	31.0808	28.8558	30.655	1.03747	0.899161	0.998094	1.11618	1.02973	1.09602
ANKRD24	ankyrin repeat domain 24	0.165796	0.126737	0.84668	29.0484	30.216	30.7468	32.285	28.6583	33.5385	33.5803	35.1448	1.04227	1.06185	1.11637	1.19166	1.18306	1.23091
ANKRD26	ankyrin repeat domain 26	0.78496	0.546207	0.780281	71.6772	71.7823	71.9056	77.3527	70.3689	68.128	77.1783	73.9273	1.00201	1.00715	1.0805	0.972418	1.10365	1.05121
ANKRD26P1	ankyrin repeat domain 26 pseudogene 1	0.0304175	0.898445	0.868367	7.42591	7.62059	7.50535	7.56768	7.92714	7.84129	8.29985	7.94996	1.02721	1.01146	1.02197	0.989578	1.04631	1.00165
ANKRD27	ankyrin repeat domain 27 (VPS9 domain)	0.862345	0.00723397	0.508521	191.564	190.345	211.737	209.351	202.041	186.949	202.793	208.582	0.997202	1.10771	1.09464	0.929723	1.00607	1.03483
ANKRD28	ankyrin repeat domain 28	0.876399	0.706219	0.504911	366.679	381.005	380.596	381.686	395.128	351.266	375.982	394.593	1.03904	1.03672	1.04011	0.891591	0.943301	0.995586
ANKRD29	ankyrin repeat domain 29	1.83835e-05	0.0588399	0.104929	48.3187	50.6338	47.1324	48.34	46.3075	37.0812	31.7944	32.5149	1.05535	0.964972	1.0038	0.806026	0.702914	0.711541
ANKRD30A	ankyrin repeat domain 30A	4.65915e-05	0.069503	0.740697	28.3849	29.99	30.2357	33.4088	35.0063	36.5409	43.6789	44.9934	1.06818	1.08049	1.18902	1.04415	1.24738	1.28741
ANKRD30B	ankyrin repeat domain 30B	0.299416	0.38418	0.734897	6.29935	6.37359	6.37349	6.09471	6.39366	6.88281	6.28676	6.30009	1.0113	1.014	0.967446	1.07844	0.98556	0.986432
ANKRD30BL	ankyrin repeat domain 30B-like	0.0919755	0.779365	0.347333	99.6425	99.4571	106.446	100.719	108.582	105.62	101.073	114.698	1.00039	1.06798	1.01004	0.973552	0.934762	1.05842
ANKRD30BP2	ankyrin repeat domain 30B pseudogene 2	0.496996	0.313493	0.980943	7.88307	7.49935	8.19782	8.28835	8.20323	7.70538	8.69222	8.27776	0.954104	1.0458	1.05902	0.940682	1.06545	1.01583
ANKRD31	ankyrin repeat domain 31	0.208963	0.450334	0.835463	9.65096	10.2329	10.216	10.2262	10.214	10.076	10.6448	11.1487	1.06521	1.0586	1.0608	0.987725	1.04309	1.09153
ANKRD32	ankyrin repeat domain 32	0.982344	0.273632	0.596957	27.1429	26.056	29.5825	26.8284	30.2507	23.7153	27.5414	28.3928	0.971655	1.11307	0.991236	0.800739	0.935756	0.962938
ANKRD33	ankyrin repeat domain 33	0.0497803	0.225465	0.324721	16.7671	17.9191	19.867	20.251	18.7939	24.1803	20.6555	20.2628	1.06977	1.1859	1.2054	1.29889	1.10737	1.08426
ANKRD33	ankyrin repeat domain 33	0.0497803	0.225465	0.324721	16.7671	17.9191	19.867	20.251	18.7939	24.1803	20.6555	20.2628	1.06977	1.1859	1.2054	1.29889	1.10737	1.08426
ANKRD33B	ankyrin repeat domain 33B	0.979762	0.785806	0.77899	65.9985	65.8024	68.5885	68.7937	63.4107	71.8746	66.2146	67.8741	0.997784	1.03897	1.04208	1.13536	1.04939	1.07074
ANKRD34A	ankyrin repeat domain 34A	0.902646	0.976413	0.699886	23.9828	24.0761	22.4891	24.6188	23.189	24.0773	25.0837	23.7573	1.00678	0.938285	1.03223	1.03598	1.08112	1.02437
ANKRD34B	ankyrin repeat domain 34B	0.0189692	0.616609	0.379469	5.52423	5.44636	5.42251	5.4082	5.41913	5.79912	6.018	5.98263	0.989923	0.982444	0.979977	1.07754	1.1179	1.10877
ANKRD34C	ankyrin repeat domain 34C	0.019466	0.349012	0.157496	14.7143	14.4701	14.3264	13.3563	13.7498	16.6878	16.3895	15.7965	0.985508	0.971349	0.909509	1.22773	1.20371	1.16023
ANKRD35	ankyrin repeat domain 35	2.04863e-05	0.00831746	0.921686	23.3684	26.3232	27.2107	25.5496	26.7762	32.1952	33.6889	30.8355	1.12798	1.17167	1.09918	1.20109	1.25643	1.15296
ANKRD36	ankyrin repeat domain 36	0.308523	0.754405	0.609341	88.743	82.9763	90.7987	98.7272	100.261	95.7551	92.883	92.4493	0.93757	1.03202	1.1128	0.953512	0.924025	0.920726
ANKRD36B	ankyrin repeat domain 36B	0.671444	0.544274	0.207443	86.1743	95.229	96.8153	83.7059	121.574	88.9886	79.8949	93.8274	1.11364	1.1185	0.969053	0.744032	0.660898	0.791734
ANKRD36BP1	ankyrin repeat domain 36B pseudogene 1	0.718294	0.979426	0.635354	17.6861	19.0783	20.2877	19.2449	21.9857	19.282	19.2564	18.5553	1.08064	1.15366	1.09254	0.906218	0.919845	0.85493
ANKRD37	ankyrin repeat domain 37	0.00592599	0.128225	0.290424	67.0651	61.4149	53.2359	53.3539	51.0084	54.4254	50.5291	50.4513	0.911737	0.799126	0.803686	1.08539	1.0036	1.00931
ANKRD39	ankyrin repeat domain 39	0.0321515	0.508651	0.612247	254.685	244.792	251.043	250.682	278.371	273.638	265.803	250.065	0.962308	0.984624	0.984652	0.991569	0.960253	0.900742
ANKRD40	ankyrin repeat domain 40	2.92126e-08	6.44284e-07	0.698459	681.252	692.73	755.574	792.175	752.698	796.693	867.616	922.123	1.01702	1.10954	1.16312	1.0608	1.15344	1.22553
ANKRD42	ankyrin repeat domain 42	0.491166	0.762096	0.750536	163.556	145.608	153.567	145.611	153.883	156.379	159.521	154.517	0.886031	0.952679	0.893285	1.02362	1.04137	1.01069
ANKRD43	ankyrin repeat domain 43	0.408362	0.810673	0.125954	78.6889	73.2222	73.6634	74.5181	70.0608	82.8645	78.3108	77.5873	0.933277	0.934261	0.947622	1.18611	1.11954	1.10845
ANKRD44	ankyrin repeat domain 44	0.715608	0.0656678	0.14389	85.1776	73.8198	68.8246	69.318	81.2972	64.108	79.7092	78.1559	0.865935	0.809268	0.813011	0.78959	0.983613	0.963666
ANKRD45	ankyrin repeat domain 45	0.000720479	0.95251	0.108805	9.1121	8.40829	9.53294	9.28493	7.95691	8.5861	7.84669	8.09707	0.925033	1.04656	1.01813	1.07943	0.987037	1.01712
ANKRD46	ankyrin repeat domain 46	0.0237234	0.00126873	0.526102	143.057	145.023	178.024	177.631	142.338	170.289	224.246	224.569	1.01356	1.25021	1.24937	1.2044	1.60801	1.58389
ANKRD49	ankyrin repeat domain 49	0.217729	0.564872	0.675077	101.587	100.106	101.058	100.466	102.244	86.156	90.2878	100.62	0.988467	0.995384	0.983945	0.849104	0.886113	1.00167
ANKRD5	ankyrin repeat domain 5	0.235273	2.64475e-07	0.629871	30.4301	35.5012	45.9141	50.863	29.9747	36.0118	55.1559	54.906	1.17804	1.53196	1.68048	1.23726	1.90271	1.90586
ANKRD50	ankyrin repeat domain 50	0.415197	0.0298497	0.437343	186.624	186.296	146.475	132.178	176.516	142.043	151.92	135.7	1.01409	0.792332	0.735096	0.805359	0.863106	0.772262
ANKRD52	ankyrin repeat domain 52	0.00137003	0.00133707	0.714101	166.113	142.913	135.003	148.067	146.032	131.521	129.789	133.2	0.859245	0.812791	0.892623	0.901174	0.890798	0.913153
ANKRD53	ankyrin repeat domain 53	0.714313	0.419677	0.00381186	62.6525	51.625	57.1165	60.2532	44.6219	66.4748	68.4488	61.1488	0.82059	0.910149	0.960405	1.50751	1.53947	1.35899
ANKRD54	ankyrin repeat domain 54	0.192337	0.339989	0.60653	139.205	130.658	136.212	129.834	126.555	129.185	136.77	126.448	0.939416	0.977956	0.932481	1.02272	1.08523	1.00495
ANKRD55	ankyrin repeat domain 55	0.370199	0.948196	0.734597	15.4956	14.4689	14.3685	14.5348	14.7964	15.6649	15.0514	15.6969	0.93477	0.932506	0.940595	1.07853	1.03134	1.0736
ANKRD56	ankyrin repeat domain 56	0.126363	0.674574	0.887616	10.1835	10.2988	10.0455	9.89095	10.1937	10.9468	10.5768	10.5248	1.01217	0.984489	0.974596	1.07649	1.03805	1.03305
ANKRD57	ankyrin repeat domain 57	0.0156982	0.957324	0.649205	83.0742	81.0217	80.1198	85.3429	88.3975	93.3692	90.3908	86.8713	0.979992	0.972261	1.03485	1.0593	1.02693	0.981384
ANKRD58	ankyrin repeat domain 58	0.00639726	0.333961	0.48508	28.0908	28.3436	27.614	29.1597	28.9995	36.3635	31.7348	32.1116	1.00841	0.983285	1.03868	1.25269	1.09784	1.11612
ANKRD6	ankyrin repeat domain 6	0.962325	0.393925	0.417845	103.594	105.938	108.717	95.0433	108.197	103.014	100.464	102.047	1.02496	1.05278	0.924147	0.957737	0.934415	0.951361
ANKRD60	ankyrin repeat domain 60	0.194461	0.118839	0.390123	32.408	33.0441	27.7735	33.4258	31.6898	38.3182	32.7809	32.2098	1.02233	0.853869	1.03868	1.21569	1.03143	1.02152
ANKRD62	ankyrin repeat domain 62	0.151156	0.536079	0.211989	8.31962	8.00227	7.5285	7.76354	7.81665	8.68984	8.37451	8.04163	0.963494	0.905555	0.933523	1.1165	1.07144	1.02925
ANKRD7	ankyrin repeat domain 7	0.585992	0.43355	0.797505	6.74178	6.22542	6.26992	6.59919	6.59222	6.39549	6.23824	6.1907	0.930751	0.933226	0.979626	0.971363	0.949954	0.942455
ANKRD9	ankyrin repeat domain 9	0.000183209	0.613032	0.126975	84.9634	77.5884	92.7513	98.0119	103.661	120.464	108.91	107.195	0.916477	1.0891	1.15873	1.1625	1.04662	1.04629
ANKS1A	ankyrin repeat and sterile alpha motif domain containing 1A	0.996298	2.7589e-06	0.51515	158.754	170.837	216.202	233.847	161.588	182.034	220.765	212.365	1.07704	1.36099	1.47078	1.1344	1.37527	1.32057
ANKS1B	ankyrin repeat and sterile alpha motif domain containing 1B	0.000132022	0.000121854	0.179634	20.2035	20.1633	26.5938	34.8686	25.1047	31.7587	40.561	37.4512	1.00327	1.31487	1.74125	1.2909	1.69186	1.54954
ANKS3	ankyrin repeat and sterile alpha motif domain containing 3	0.151024	0.121532	0.574454	36.7008	38.5298	38.8956	38.1243	33.782	35.6459	38.1025	39.2215	1.04878	1.06057	1.03932	1.05554	1.12432	1.16082
ANKS4B	ankyrin repeat and sterile alpha motif domain containing 4B	0.0134407	0.633619	0.583433	16.3797	17.7671	14.9958	16.63	17.6479	19.2042	19.611	19.0648	1.08394	0.917541	1.01467	1.13887	1.16668	1.10908
ANKS6	ankyrin repeat and sterile alpha motif domain containing 6	0.145132	0.182922	0.374471	148.459	146.069	144.901	141.066	152.619	137.985	125.209	139.635	0.98554	0.977149	0.951329	0.913037	0.823549	0.926332
ANKZF1	ankyrin repeat and zinc finger domain containing 1	0.15169	0.593818	0.0757015	74.0495	71.2992	69.7068	68.5841	59.7286	66.3411	67.7562	75.0654	0.962616	0.942956	0.93117	1.11133	1.13514	1.2594
ANLN	anillin, actin binding protein	0.335539	0.0651979	0.374752	226.838	247.096	234.885	167.407	338.053	213.473	161.842	139.372	1.10562	1.04639	0.755318	0.670473	0.476942	0.415739
ANO1	anoctamin 1, calcium activated chloride channel	5.72999e-05	7.5216e-07	0.618571	92.8118	95.6459	65.2936	58.125	80.8513	68.971	51.2407	47.6333	1.03515	0.723752	0.636001	0.857817	0.647019	0.597257
ANO10	anoctamin 10	5.94074e-09	0.0111194	0.386426	323.964	306.697	340.092	338.16	402.532	419.96	487.715	490.897	0.946465	1.04962	1.04356	1.04322	1.22284	1.23133
ANO2	anoctamin 2	0.148659	0.238112	0.167121	71.1235	55.6274	48.6326	48.2893	50.5706	44.9499	50.1607	53.1111	0.787113	0.690801	0.704	0.887747	1.00466	1.06473
ANO3	anoctamin 3	3.48531e-06	0.00507041	0.0176023	19.2332	18.8246	18.6856	24.4357	28.6622	30.8105	72.4431	106.003	0.981911	0.979376	1.28545	1.16852	2.79469	4.0221
ANO4	anoctamin 4	8.20824e-07	0.000336822	0.882392	11.3214	13.3518	16.1731	16.9944	17.3044	19.2687	27.8888	26.6114	1.1685	1.42612	1.50681	1.13308	1.58203	1.47516
ANO5	anoctamin 5	0.00199965	0.489605	0.836984	39.7147	41.4926	53.2918	58.1281	76.8832	81.2571	82.9467	79.3335	1.04917	1.3549	1.47607	1.13459	1.30634	1.26008
ANO6	anoctamin 6	9.86865e-05	0.0179451	0.614737	1135.51	1181.39	1186.09	1290.15	1254.4	1368.62	1509.16	1587.2	1.04196	1.04901	1.14175	1.11438	1.23957	1.30412
ANO7	anoctamin 7	0.251538	0.301407	0.307517	39.2659	37.7155	33.3202	38.1932	36.3074	41.3962	38.3168	39.4964	0.963977	0.846048	0.97584	1.14099	1.0595	1.08874
ANO8	anoctamin 8	0.000333663	0.543501	0.693693	41.3892	40.4481	38.8407	40.2346	46.3535	54.4796	47.1899	47.3518	0.976749	0.936978	0.975584	1.16886	1.01764	1.02209
ANO9	anoctamin 9	0.775559	0.140001	0.064555	39.8681	41.5544	39.8659	45.9352	39.221	49.418	41.7318	39.7323	1.04859	1.00155	1.16121	1.25409	1.06219	1.01352
ANP32A	acidic (leucine-rich) nuclear phosphoprotein 32 family, member A	0.0122922	0.839482	0.933544	310.836	304.265	325.732	299.65	277.246	263.302	272.23	275.841	0.975778	1.05079	0.967575	0.943025	0.985538	0.999941
ANP32B	acidic (leucine-rich) nuclear phosphoprotein 32 family, member B	0.111248	0.721079	0.0670087	460.858	504.62	538.689	472.601	490.181	449.242	456.836	479.379	1.09561	1.17014	1.02722	0.917238	0.938886	0.9877
ANP32C	acidic (leucine-rich) nuclear phosphoprotein 32 family, member C	0.841481	0.992573	0.692031	8.36526	8.3744	8.68256	8.6392	8.62325	8.77344	8.41342	8.4592	1.00108	1.03728	1.03446	1.0223	0.979884	0.984552
ANP32D	acidic (leucine-rich) nuclear phosphoprotein 32 family, member D	0.0371601	0.423208	0.857241	7.26487	7.47305	7.91551	7.89008	6.90882	7.30461	7.23608	7.22429	1.03011	1.09187	1.08843	1.05732	1.04742	1.04548
ANP32E	acidic (leucine-rich) nuclear phosphoprotein 32 family, member E	0.00119193	0.254585	0.127813	65.0852	73.7505	71.573	63.6456	69.0263	54.2969	50.2392	48.8542	1.1379	1.10917	0.983655	0.795755	0.74324	0.722281
ANPEP	alanyl (membrane) aminopeptidase	8.7921e-07	0.548131	0.623164	773.244	776.846	790.223	696.051	1396.58	1045.39	1215.94	1186.69	1.00794	1.03456	0.907819	0.813808	0.948714	0.940341
ANTXR1	anthrax toxin receptor 1	0.000434736	0.00165173	0.144147	942.821	787.824	622.778	603.616	682.68	544.927	567.097	578.235	0.83385	0.661722	0.63827	0.797393	0.82818	0.845656
ANTXR2	anthrax toxin receptor 2	0.00021443	0.247467	0.989845	1222.37	1144.15	1206.18	1259.04	1400.57	1310.22	1430.64	1479.37	0.950921	0.999768	1.04362	0.943923	1.02325	1.05716
ANTXRL	anthrax toxin receptor-like	0.0410758	0.0688012	0.5984	8.67012	7.77101	7.87881	7.91277	8.68902	8.43547	8.08063	8.52192	0.898664	0.910512	0.91449	0.976516	0.932651	0.989365
ANUBL1	AN1, ubiquitin-like, homolog (Xenopus laevis)	0.97097	0.0172785	0.677843	67.3335	69.344	78.5511	77.2278	72.3084	66.3354	75.8798	79.1948	1.03162	1.16915	1.14897	0.926062	1.06446	1.10279
ANXA1	annexin A1	0.899989	0.00486958	0.612764	5894.67	5582.61	5570.82	5469.1	6164.52	5434.52	5419.71	5469.36	0.947443	0.945804	0.927037	0.884652	0.881285	0.888902
ANXA10	annexin A10	0.261081	0.151134	0.0358478	9.69914	8.42032	8.12368	7.39502	8.13322	7.77185	7.94052	8.34744	0.874069	0.846401	0.769682	0.96661	0.988429	1.0284
ANXA11	annexin A11	1.99057e-09	0.0860237	0.768054	792.637	820.222	875.514	876.242	1034.81	1140.23	1147.11	1116.9	1.03411	1.10778	1.11341	1.10935	1.1174	1.0882
ANXA13	annexin A13	0.71688	0.75916	0.496874	8.57411	9.14711	8.54823	9.09479	8.63071	8.81003	9.00428	8.53381	1.07153	0.997487	1.06184	1.02032	1.04375	0.988526
ANXA2	annexin A2	0.853703	0.367526	0.0304704	2266.69	2173.86	2234.34	2396.15	2349.91	2402.94	2110.89	2173.84	0.958533	0.98586	1.05716	1.02239	0.897901	0.924821
ANXA2P1	annexin A2 pseudogene 1	0.783979	0.957115	0.0277011	156.034	182.819	202.085	179.637	200.835	165.96	159.368	183.063	1.17281	1.29619	1.15036	0.827899	0.792787	0.915053
ANXA2P2	annexin A2 pseudogene 2	0.648053	0.311621	0.407979	2314.93	2348.84	2515.34	2249.47	2501.79	2370.82	2363.21	2310.47	1.01578	1.08767	0.970614	0.948066	0.944561	0.923857
ANXA2P3	annexin A2 pseudogene 3	0.00791732	0.832605	0.169767	30.8864	32.7345	35.8571	33.2069	37.4891	39.0278	34.3739	36.2223	1.05976	1.15754	1.07607	1.04024	0.917304	0.971022
ANXA3	annexin A3	8.56884e-05	0.0204623	0.00598153	114.79	89.8942	98.5975	102.012	19.2556	23.6927	59.8343	87.0427	0.850031	1.00626	1.03574	1.23075	3.0583	4.45199
ANXA4	annexin A4	4.9792e-05	0.00594027	0.735057	346.51	397.207	454.489	437.728	460.892	469.535	534.149	515.45	1.14923	1.32437	1.27463	1.03396	1.18527	1.14036
ANXA5	annexin A5	0.00277073	0.489605	0.806394	3381.76	3372.82	3512.1	3446.94	3693.04	3527.49	3647.16	3711.14	0.998086	1.03839	1.01831	0.960217	0.99103	1.00673
ANXA6	annexin A6	1.74198e-06	0.000185899	0.742605	2004.05	2082.99	2325.76	2545.12	2341.54	2640.51	2971.33	2988.27	1.04645	1.16347	1.27248	1.12882	1.26953	1.27879
ANXA7	annexin A7	1.9082e-05	0.269853	0.51037	529.648	504.093	541.655	521.628	668.932	602.385	605.657	581.946	0.95148	1.02387	0.987425	0.901787	0.914102	0.876823
ANXA9	annexin A9	0.0622148	0.513592	0.241138	33.2897	31.8263	32.3487	34.1635	28.2403	33.6882	29.9595	31.016	0.959352	0.985263	1.03372	1.19567	1.06324	1.09871
AOAH	acyloxyacyl hydrolase (neutrophil)	3.90046e-06	0.286608	0.860821	37.4322	41.5247	36.1119	31.6267	87.1893	76.4805	77.4798	52.4521	1.09418	0.980971	0.865432	0.975034	1.19291	0.816342
AOC2	amine oxidase, copper containing 2 (retina-specific)	3.49356e-08	2.73826e-05	0.500883	40.9723	49.1513	74.8813	87.4538	83.6227	135.442	178.392	180.95	1.1993	1.83079	2.13958	1.99607	2.72062	2.74586
AOC3	amine oxidase, copper containing 3 (vascular adhesion protein 1)	0.000364268	0.000228188	0.890183	579.051	790.597	1017.02	1205.9	897.626	1363.65	1627.14	1694.69	1.47111	2.01336	2.43144	2.14498	2.57325	2.66312
AOX1	aldehyde oxidase 1	0.0431315	3.95421e-10	0.703546	639.097	770.165	1141.22	1374	648.349	850.431	1332.42	1481.06	1.21831	1.78505	2.14189	1.35778	2.13331	2.36609
AP1AR	adaptor-related protein complex 1 associated regulatory protein	0.0253217	0.190926	0.13846	122.228	128.946	128.876	131.022	123.754	107.382	117.92	128.721	1.05409	1.05397	1.0708	0.868409	0.953742	1.04201
AP1B1	adaptor-related protein complex 1, beta 1 subunit	9.64528e-05	0.392686	0.789004	298.659	302.982	312.445	307.569	335.187	356.127	362.373	332.089	1.01842	1.05087	1.03241	1.05999	1.08314	0.996407
AP1G1	adaptor-related protein complex 1, gamma 1 subunit	0.00103144	0.711718	0.921395	744.421	754.755	768.209	764.613	715.266	700.58	722.525	714.218	1.01417	1.03157	1.02888	0.981121	1.01299	0.99977
AP1G2	adaptor-related protein complex 1, gamma 2 subunit	1.35655e-09	0.832893	0.166483	114.995	113.173	107.502	105.391	64.109	65.7194	71.7997	76.6458	0.994026	0.942319	0.922799	1.02808	1.14033	1.20301
AP1M1	adaptor-related protein complex 1, mu 1 subunit	0.186423	1.4382e-06	0.500704	439.394	479.431	567.378	584.786	455.182	463.146	539.936	540.28	1.09223	1.29412	1.33192	1.0176	1.19021	1.19395
AP1M2	adaptor-related protein complex 1, mu 2 subunit	0.603957	0.974786	0.492287	18.5414	17.0128	17.5929	17.4181	16.7195	17.9655	16.8784	17.723	0.929753	0.965133	0.944783	1.0786	1.01072	1.0628
AP1S1	adaptor-related protein complex 1, sigma 1 subunit	0.000877294	0.000271019	0.747451	238.962	205.956	201.553	182.12	207.823	193.614	167.77	158.775	0.864762	0.844144	0.758793	0.945677	0.818333	0.777683
AP1S2	adaptor-related protein complex 1, sigma 2 subunit	0.335448	0.0350286	0.445513	122.965	103.172	112.264	95.3704	146.502	99.8405	105.488	113.241	0.869561	0.934316	0.813009	0.696219	0.720403	0.771057
AP1S3	adaptor-related protein complex 1, sigma 3 subunit	2.03864e-06	0.459945	0.646955	37.0905	36.1338	29.8389	25.6853	18.1958	18.1369	17.6264	17.8779	0.965874	0.84234	0.748003	1.0034	0.974117	0.997101
AP2A1	adaptor-related protein complex 2, alpha 1 subunit	0.133213	0.353238	0.713837	451.045	449.818	457.441	441.05	439.347	449.513	434.074	392.284	1.00408	1.02584	0.986134	1.02118	0.988188	0.893875
AP2A2	adaptor-related protein complex 2, alpha 2 subunit	0.000237684	0.0580135	0.775827	189.107	199.376	201.512	200.573	202.539	225.011	232.473	234.216	1.06369	1.07249	1.0725	1.12476	1.16553	1.1742
AP2B1	adaptor-related protein complex 2, beta 1 subunit	0.941688	0.963361	0.653125	694.298	729.028	728.794	710.595	749.843	702.243	716.842	705.793	1.05205	1.0539	1.02453	0.939476	0.960179	0.945685
AP2M1	adaptor-related protein complex 2, mu 1 subunit	0.000102679	0.0311559	0.441474	1678.5	1589.99	1552.08	1495.3	1407.65	1442.42	1383.81	1147.8	0.947023	0.925492	0.891194	1.04592	1.01275	0.828571
AP2S1	adaptor-related protein complex 2, sigma 1 subunit	0.0125471	0.0361741	0.82186	548.969	513.826	497.633	483.404	496.748	493.545	476.518	440.381	0.939481	0.911826	0.882511	0.999775	0.971909	0.897045
AP3B1	adaptor-related protein complex 3, beta 1 subunit	0.693753	0.0227056	0.283643	400.039	381.957	390.139	382.523	416.477	350.134	388.161	390.139	0.954478	0.975155	0.956781	0.84324	0.933255	0.936779
AP3B2	adaptor-related protein complex 3, beta 2 subunit	0.694742	0.0768922	0.161795	25.8023	24.9065	26.6102	30.7334	22.5882	31.3928	28.7046	28.9398	0.976661	1.04336	1.20769	1.43374	1.3285	1.32755
AP3D1	adaptor-related protein complex 3, delta 1 subunit	0.0453692	0.315249	0.628644	428.095	415.709	426.49	429.143	424.472	432.692	456.135	448.943	0.974029	1.00289	1.00778	1.02106	1.07619	1.05835
AP3M1	adaptor-related protein complex 3, mu 1 subunit	0.40804	0.721127	0.379469	561.386	566.161	598.558	592.912	573.81	577.56	572.692	554.044	1.00911	1.06836	1.05598	1.00688	0.999001	0.966395
AP3M2	adaptor-related protein complex 3, mu 2 subunit	5.51788e-07	3.41498e-06	0.681241	194.082	169.597	153.528	144.088	164.405	133.203	117.721	120.572	0.875684	0.788763	0.744686	0.809748	0.715981	0.733104
AP3S1	adaptor-related protein complex 3, sigma 1 subunit	0.0158201	0.764657	0.75077	1518.77	1514.79	1571.18	1493.72	1698.71	1585.11	1618.09	1632	1.00016	1.0373	0.987324	0.933993	0.953035	0.961035
AP3S2	adaptor-related protein complex 3, sigma 2 subunit	0.0941235	0.264541	0.948982	1005.31	997.968	1090.7	1080.39	1092.74	1056.65	1116.02	1129.16	0.992682	1.08667	1.07442	0.971694	1.02989	1.03888
AP4B1	adaptor-related protein complex 4, beta 1 subunit	0.250307	0.690313	0.516618	128.241	127.763	123.507	122.919	134.552	120.929	136.444	132.222	0.996654	0.963253	0.956227	0.90523	1.01803	0.980817
AP4E1	adaptor-related protein complex 4, epsilon 1 subunit	6.93486e-07	0.263964	0.846265	115.295	114.291	120.26	119.649	99.5204	92.875	98.9149	103.082	0.989613	1.04023	1.03838	0.935046	0.992444	1.02973
AP4M1	adaptor-related protein complex 4, mu 1 subunit	0.976135	0.000414838	0.730558	109.113	99.8084	100.555	87.4845	106.301	96.897	101.725	91.6762	0.913476	0.924583	0.800582	0.922124	0.964857	0.863263
AP4S1	adaptor-related protein complex 4, sigma 1 subunit	0.0598195	0.0557566	0.956896	20.9571	22.7897	27.5201	24.1083	23.5941	25.3628	29.565	28.2428	1.10183	1.32979	1.17937	1.07135	1.24623	1.20194
APAF1	apoptotic peptidase activating factor 1	0.0738619	0.00327564	0.379469	85.7401	80.9979	78.8668	72.9881	87.6141	69.7934	75.166	70.7483	0.951494	0.925876	0.862097	0.811654	0.868705	0.806621
APBA1	amyloid beta (A4) precursor protein-binding, family A, member 1	0.000244205	0.00454428	0.813775	45.1711	46.6118	53.2426	49.6134	49.7898	55.6261	60.1721	55.5436	1.03172	1.17909	1.09878	1.12676	1.21004	1.12822
APBA2	amyloid beta (A4) precursor protein-binding, family A, member 2	0.0604437	0.102337	0.820947	22.2367	20.2215	21.2919	19.3885	21.4445	19.7811	18.5126	17.4081	0.910117	0.964072	0.883789	0.93961	0.899445	0.840045
APBA3	amyloid beta (A4) precursor protein-binding, family A, member 3	0.177358	0.500674	0.921686	46.2462	45.667	44.1033	47.442	42.666	45.614	40.4064	45.0187	0.986982	0.953587	1.02379	1.07066	0.946269	1.05202
APBB1	amyloid beta (A4) precursor protein-binding, family B, member 1 (Fe65)	0.000144698	0.703321	0.667331	62.831	59.1711	57.8002	58.8577	53.2968	53.485	54.1168	53.1682	0.945907	0.9253	0.938596	1.00332	1.01517	0.99682
APBB1IP	amyloid beta (A4) precursor protein-binding, family B, member 1 interacting protein	1.12694e-07	0.485766	0.659876	461.384	441.392	481.781	433.697	689.059	751.483	689.138	619.827	0.973736	1.0778	0.968605	1.15683	1.06205	0.954173
APBB2	amyloid beta (A4) precursor protein-binding, family B, member 2	0.432811	0.475991	0.0171651	693.885	646.718	611.625	640.602	575.467	624.918	743.922	782.617	0.928945	0.877153	0.918339	1.0999	1.33857	1.40758
APBB3	amyloid beta (A4) precursor protein-binding, family B, member 3	4.32336e-05	0.454509	0.000859573	101.182	94.8719	86.58	96.6011	100.363	115.535	132.102	130.027	0.940069	0.857804	0.957872	1.15316	1.31561	1.29447
APC	adenomatous polyposis coli	0.167719	0.350341	0.893326	107.533	102.302	106.459	107.785	112.05	102.602	115.643	114.543	0.954653	0.987188	1.00729	0.918776	1.04115	1.02593
APC2	adenomatosis polyposis coli 2	0.497552	0.454858	0.801763	25.7399	26.6304	25.6937	26.428	24.3339	29.2562	26.794	27.6559	1.03763	1.00431	1.03222	1.20839	1.1036	1.13463
APCDD1	adenomatosis polyposis coli down-regulated 1	0.428881	7.8269e-07	0.21869	482.722	549.382	752.751	905.536	338.81	497.309	825.337	922.59	1.16542	1.58404	1.91267	1.50409	2.46906	2.74286
APCDD1L	adenomatosis polyposis coli down-regulated 1-like	0.00130024	0.0213776	0.848642	123.813	105.693	91.751	92.6459	95.4346	88.1067	82.1044	78.0737	0.863768	0.749356	0.758647	0.971424	0.916639	0.849692
APCS	amyloid P component, serum	0.299716	0.68113	0.907493	10.8499	11.6837	11.0354	11.0751	11.2846	11.8237	11.4134	12.1339	1.08253	1.02208	1.01877	1.0822	1.02802	1.09552
APEH	N-acylaminoacyl-peptide hydrolase	0.587265	0.0853541	0.564934	201.504	199.711	214.734	208.766	192.7	207.003	216.65	197.592	0.993795	1.06748	1.03771	1.0736	1.12339	1.02483
APEX1	APEX nuclease (multifunctional DNA repair enzyme) 1	1.00454e-05	0.135874	0.33671	1827.29	1880.96	1928.16	1759.33	1721.63	1680.51	1604.56	1572.3	1.03071	1.05625	0.96311	0.974962	0.935365	0.916989
APEX2	APEX nuclease (apurinic/apyrimidinic endonuclease) 2	0.000357302	0.216087	0.589636	129.009	126.188	130.074	117.026	116.873	113.348	108.162	108.394	0.976788	1.0118	0.900772	0.98241	0.938517	0.939582
APH1A	anterior pharynx defective 1 homolog A (C. elegans)	0.307122	0.450334	0.919912	234.411	227.966	227.743	221.349	223.582	222.363	229.51	213.122	0.975155	0.975068	0.946261	0.997927	1.02948	0.95572
APH1B	anterior pharynx defective 1 homolog B (C. elegans)	0.0459217	0.0115387	0.71447	127.406	122.001	136.235	136.642	143.116	122.473	148.415	144.853	0.954991	1.07009	1.06876	0.852633	1.03214	1.014
API5	apoptosis inhibitor 5	0.000377986	0.324595	0.298828	750.444	752.97	810.184	715.791	719.785	628.303	646.522	648.844	1.00262	1.08078	0.953245	0.869332	0.897976	0.902844
APIP	APAF1 interacting protein	0.357711	0.0811885	0.259755	154.699	138.046	160.974	142.131	169.822	148.48	146.21	148.952	0.895765	1.04467	0.927853	0.874619	0.863329	0.877316
APITD1	apoptosis-inducing, TAF9-like domain 1	0.0944412	0.145366	0.0334445	67.8583	64.2497	71.7717	64.4533	72.408	63.8521	57.9559	58.4738	0.962534	1.07406	0.959908	0.889457	0.806848	0.817174
APLF	aprataxin and PNKP like factor	0.00229931	0.751885	0.66518	98.244	102.308	106.781	101.748	119.088	111.409	114.864	110.356	1.04212	1.08776	1.03284	0.95572	0.986826	0.939709
APLN	apelin	0.280846	2.43162e-05	0.728871	197.557	74.3231	61.0312	56.8463	132.641	72.924	57.2196	54.2855	0.444533	0.397703	0.353567	0.668252	0.53851	0.499673
APLNR	apelin receptor	0.000464915	4.03619e-09	0.127813	254.835	159.384	42.455	31.3421	155.79	61.478	27.2106	29.0539	0.654021	0.176417	0.129297	0.417285	0.198477	0.215599
APLP1	amyloid beta (A4) precursor-like protein 1	0.000905075	0.298143	0.0825796	53.7588	47.5072	44.5265	44.8681	39.0099	43.8616	38.7674	43.4511	0.885081	0.832084	0.835547	1.12862	0.997658	1.1171
APLP2	amyloid beta (A4) precursor-like protein 2	0.103503	0.00366437	0.354597	1586.95	1540.66	1485.63	1450.07	1740.62	1495.11	1548.96	1498.5	0.970139	0.936233	0.913077	0.861815	0.89178	0.862374
APOA1	apolipoprotein A-I	0.594638	0.350837	0.762869	46.5358	47.2061	45.4994	47.5986	45.3161	51.7963	45.9073	47.9038	1.01561	0.975065	1.02467	1.15485	1.01909	1.06162
APOA1BP	apolipoprotein A-I binding protein	0.916589	0.709321	0.875815	615.669	605.01	646.181	610.387	590.801	607.648	630.686	645.988	0.983639	1.0498	0.992653	1.0277	1.06612	1.09104
APOA2	apolipoprotein A-II	0.0278718	0.540328	0.564496	21.4513	21.4636	19.6562	20.1535	21.0457	23.8823	22.3312	22.8778	1.00198	0.920743	0.945701	1.14224	1.06228	1.09024
APOA4	apolipoprotein A-IV	0.0748654	0.510532	0.761357	19.2269	19.7152	18.8459	19.1535	19.4727	21.5444	20.9382	19.79	1.02578	0.981007	0.996353	1.11349	1.08052	1.01535
APOA5	apolipoprotein A-V	0.111307	0.257985	0.138737	20.648	19.7643	19.3406	20.0608	19.3485	23.3147	19.9513	21.7572	0.959047	0.939147	0.977457	1.20887	1.03456	1.12951
APOB	apolipoprotein B (including Ag(x) antigen)	5.00006e-09	1.37741e-09	0.0902147	17.36	26.2871	48.1426	59.0801	27.6419	70.9712	129.174	121.521	1.51889	2.78234	3.41632	2.69251	4.90891	4.6695
APOB48R	apolipoprotein B48 receptor	0.00586377	0.207389	0.491675	24.4634	25.1353	24.781	24.5685	24.534	29.1482	27.6871	27.5302	1.02955	1.01341	1.00607	1.18886	1.12885	1.1256
APOBEC1	apolipoprotein B mRNA editing enzyme, catalytic polypeptide 1	0.705599	0.984674	0.497477	10.8947	10.5726	10.6992	11.0191	10.6012	10.861	10.9039	10.5487	0.972063	0.983205	1.01259	1.02442	1.02831	0.995079
APOBEC2	apolipoprotein B mRNA editing enzyme, catalytic polypeptide-like 2	0.186388	0.287396	0.918885	14.0334	15.3464	13.956	15.0773	14.0223	17.1075	15.3852	17.0016	1.09551	0.992815	1.07304	1.23748	1.10389	1.20636
APOBEC3B	apolipoprotein B mRNA editing enzyme, catalytic polypeptide-like 3B	0.131465	0.00162965	0.574454	86.5464	80.0056	80.1439	45.25	117.853	72.2798	57.6121	40.2753	0.947245	0.955485	0.5421	0.673464	0.530437	0.362864
APOBEC3C	apolipoprotein B mRNA editing enzyme, catalytic polypeptide-like 3C	0.0726054	0.364135	0.22671	299.37	291.086	323.441	296.296	291.469	309.592	277.714	253.95	0.972101	1.08067	0.990596	1.05987	0.950235	0.867229
APOBEC3D	apolipoprotein B mRNA editing enzyme, catalytic polypeptide-like 3D	0.0278874	0.169961	0.294644	80.5181	94.1113	94.5858	82.9065	106.363	99.0861	102.204	87.3279	1.16943	1.17532	1.03232	0.930475	0.955215	0.816691
APOBEC3F	apolipoprotein B mRNA editing enzyme, catalytic polypeptide-like 3F	0.0012727	0.00113479	0.679631	74.3134	65.0473	62.6465	51.6473	61.6167	55.4315	49.544	48.3123	0.874982	0.842065	0.693016	0.897359	0.80511	0.790456
APOBEC3G	apolipoprotein B mRNA editing enzyme, catalytic polypeptide-like 3G	0.000777157	0.00096684	0.286368	53.1223	59.1691	53.6621	41.5117	52.7789	43.3869	39.9405	31.4448	1.1226	1.02097	0.785035	0.82121	0.753206	0.595734
APOBEC3H	apolipoprotein B mRNA editing enzyme, catalytic polypeptide-like 3H	0.947552	0.45028	0.116186	11.6854	11.6036	11.3544	12.1437	10.7774	13.1105	12.5365	10.4288	0.99227	0.971559	1.03931	1.21207	1.16417	0.971236
APOBEC4	apolipoprotein B mRNA editing enzyme, catalytic polypeptide-like 4 (putative)	0.00711091	0.200049	0.734215	7.11257	6.64338	7.37833	6.66504	7.87022	7.15304	7.54376	7.57899	0.935769	1.04095	0.938345	0.915195	0.969211	0.971958
APOC1	apolipoprotein C-I	2.66383e-07	0.432651	0.835133	149.874	157.921	201.358	165.76	380.55	401.122	377.758	354.977	1.07626	1.46222	1.36342	1.23295	1.26906	1.24141
APOC2	apolipoprotein C-II	0.00553052	0.353878	0.334797	34.443	30.2051	27.7054	28.3749	34.1492	39.2296	36.1545	32.8186	0.878312	0.802391	0.830615	1.13307	1.06729	0.965085
APOC3	apolipoprotein C-III	0.0348102	0.34641	0.232218	26.9289	24.4712	24.2938	26.6822	25.8535	28.5546	26.5268	28.4689	0.909714	0.901835	0.994949	1.10974	1.02997	1.10426
APOC4	apolipoprotein C-IV	0.0171043	0.356193	0.600531	18.0697	19.695	18.3632	18.933	19.003	19.9637	20.945	20.7525	1.08856	1.01493	1.04962	1.05142	1.10333	1.09262
APOD	apolipoprotein D	2.23777e-06	1.44141e-10	0.334797	988.125	1878.82	3746.76	3955.64	1647.6	3384.78	5032.79	5202.81	1.94155	3.85093	4.0472	2.19969	3.22385	3.36777
APOE	apolipoprotein E	6.49278e-05	0.010989	0.849536	347.814	393.676	478.808	505.037	556.545	698.882	774.959	730.399	1.1401	1.4462	1.54426	1.49808	1.83044	1.79423
APOF	apolipoprotein F	0.0071144	0.184588	0.57792	8.99764	9.5423	9.13355	9.28918	9.28198	10.119	10.4017	9.84604	1.06596	1.01568	1.03492	1.0924	1.12583	1.06038
APOH	apolipoprotein H (beta-2-glycoprotein I)	0.124645	0.561595	0.340905	6.78534	6.56487	6.40645	6.35413	6.52941	6.98064	6.99355	6.5773	0.969602	0.944841	0.937629	1.07342	1.07411	1.00737
APOL1	apolipoprotein L, 1	2.7576e-06	0.000468428	0.625223	189.576	200.756	170.086	138.175	149.89	133.501	109.687	86.5236	1.05665	0.908796	0.740652	0.918578	0.760374	0.597614
APOL2	apolipoprotein L, 2	0.0360385	0.0909427	0.125954	90.4297	77.964	83.2423	86.5985	82.0751	82.5901	73.1749	80.4862	0.860746	0.921599	0.960873	1.00546	0.887511	0.983735
APOL3	apolipoprotein L, 3	1.44098e-05	3.94417e-06	0.985586	92.9079	115.692	157.43	149.143	123.259	157.541	207.189	203.934	1.24236	1.69689	1.60778	1.28031	1.67448	1.64959
APOL4	apolipoprotein L, 4	0.000272519	1.92744e-07	0.0881702	201.298	158.716	106.039	95.5432	158.026	99.6703	93.3638	86.6261	0.789639	0.532517	0.475805	0.636191	0.596333	0.555493
APOL5	apolipoprotein L, 5	0.0237967	0.22527	0.630573	10.3285	10.3407	9.63977	9.29985	10.4315	10.8438	10.6276	10.2621	1.00152	0.934685	0.900786	1.03952	1.02275	0.986762
APOL6	apolipoprotein L, 6	0.000728881	0.64135	0.939903	562.636	561.437	590.161	568.415	703.061	760.456	767.7	786.463	1.03697	1.11324	1.07554	1.24026	1.26849	1.29539
APOLD1	apolipoprotein L domain containing 1	0.362391	0.746972	0.0902147	81.8801	84.2642	71.2793	73.0851	82.3231	66.8656	90.3027	95.585	1.02828	0.868972	0.893232	0.848451	1.15506	1.21604
APOM	apolipoprotein M	0.100054	0.0407365	0.978032	28.7602	31.0303	32.9297	33.4314	31.0848	32.2687	35.8133	34.6788	1.0792	1.14487	1.16448	1.04066	1.16246	1.1188
APOO	apolipoprotein O	0.316843	0.246877	0.665296	354.508	369.242	461.39	407.308	362.436	356.724	377.63	382.31	1.03875	1.29419	1.14899	0.98669	1.044	1.0575
APOOL	apolipoprotein O-like	3.05371e-05	6.42799e-05	0.652412	217.918	244.611	267.141	310.445	270.806	286.271	346.168	351.093	1.12432	1.22901	1.42161	1.05948	1.27685	1.29395
APP	amyloid beta (A4) precursor protein	0.000182948	1.65919e-05	0.379643	1800.15	1802.08	1591.86	1518.62	1755.56	1555.12	1400.8	1339.23	1.00116	0.883694	0.844423	0.884945	0.797565	0.761626
APPBP2	amyloid beta precursor protein (cytoplasmic tail) binding protein 2	0.00060101	0.0273233	0.945788	299.104	296	319.51	320.792	279.187	265.947	292.133	296.011	0.9898	1.06793	1.07454	0.950913	1.04722	1.06231
APPL1	adaptor protein, phosphotyrosine interaction, PH domain and leucine zipper containing 1	0.0140517	0.000142368	0.278507	401.327	425.278	482.793	449.19	404.813	394.452	439.581	437.441	1.06105	1.20482	1.12074	0.976054	1.08928	1.08471
APPL2	adaptor protein, phosphotyrosine interaction, PH domain and leucine zipper containing 2	4.20751e-11	4.71318e-10	0.251034	228.533	247.636	329.664	377.371	307.44	386.918	529.925	578.037	1.08526	1.44513	1.65329	1.26878	1.74963	1.9114
APRT	adenine phosphoribosyltransferase	0.00174801	1.89435e-05	0.430485	219.872	243.462	265.515	277.726	199.721	239.852	244.999	241.829	1.11385	1.21149	1.26736	1.20179	1.22901	1.21253
APTX	aprataxin	0.00067439	0.682322	0.286606	104.594	98.656	109.591	107.997	96.4845	96.0649	94.5577	89.9509	0.9417	1.04728	1.03197	1.001	0.980919	0.936242
AQP1	aquaporin 1 (Colton blood group)	3.78882e-05	0.029519	0.13576	384.695	315.666	350.986	301.623	335.934	205.205	137.521	133.943	0.851325	0.966394	0.802358	0.691725	0.495461	0.473036
AQP10	aquaporin 10	0.147445	0.44102	0.632238	12.5933	13.3305	11.9245	12.6295	12.7054	13.5147	13.1189	14.8507	1.06536	0.948108	1.00955	1.10988	1.05724	1.19627
AQP11	aquaporin 11	2.51251e-07	0.0195144	0.411827	32.8366	35.9686	38.7006	41.0965	47.6889	55.7456	66.898	55.1003	1.09824	1.17223	1.2614	1.19847	1.47409	1.20321
AQP12A	aquaporin 12A	0.557045	0.213595	0.441943	130.623	130.898	134.694	145.204	123.892	157.314	132.887	145.582	1.0104	1.05389	1.11805	1.27086	1.07638	1.17789
AQP12B	aquaporin 12B	0.905434	0.0505149	0.572068	128.776	142.954	124.116	132.567	141.45	142.271	110.041	134.598	1.12164	0.965172	1.04465	1.01122	0.782104	0.968817
AQP2	aquaporin 2 (collecting duct)	0.722239	0.180138	0.20838	37.418	37.6227	31.6157	37.5425	33.952	38.7911	36.4624	36.7277	1.01591	0.847949	1.00487	1.14722	1.07563	1.08224
AQP3	aquaporin 3 (Gill blood group)	1.69639e-05	9.00779e-06	0.684136	192.888	142.581	120.666	119.308	142.927	116.175	90.9695	77.9552	0.756645	0.645232	0.646434	0.811194	0.644755	0.549913
AQP4	aquaporin 4	0.0957159	0.367813	0.632238	6.89688	7.03831	6.64851	6.93538	7.04706	7.18638	6.95773	7.92021	1.02215	0.966009	1.00356	1.0269	0.99558	1.13192
AQP5	aquaporin 5	0.872242	0.64954	0.23647	47.1776	42.0979	36.1249	39.1568	38.0351	43.6519	41.8464	41.3207	0.888155	0.77128	0.852683	1.17246	1.12357	1.10111
AQP6	aquaporin 6, kidney specific	0.378215	0.140286	0.537394	56.5732	59.945	55.646	58.0433	51.8145	71.4919	57.1165	64.8314	1.06678	0.995483	1.02347	1.39586	1.1107	1.25686
AQP7	aquaporin 7	2.27199e-06	1.26588e-05	0.679304	386.209	446.698	652.435	764.907	611.116	843.059	1091.81	1137.47	1.18898	1.75081	2.06818	1.63744	2.07318	2.11568
AQP8	aquaporin 8	0.265796	0.00433078	0.0884547	23.8928	22.6143	22.7304	25.468	23.3025	24.9775	23.0506	25.3155	0.947185	0.951446	1.06771	1.07156	0.988233	1.08637
AQP9	aquaporin 9	0.861075	0.0116924	0.58958	263.428	219.9	186.871	210.011	367.837	228.272	184.355	142.908	0.832378	0.704439	0.791601	0.657127	0.525952	0.403356
AQPEP	laeverin	4.71366e-06	8.24e-05	0.831121	29.1803	34.8823	53.0146	59.2485	52.6016	69.9033	104.265	97.057	1.24817	1.81995	2.06323	1.60464	2.37137	2.13915
AQR	aquarius homolog (mouse)	0.00199135	0.0758887	0.624925	510.325	493.597	503.168	501.84	494.709	454.82	474.825	487.473	0.968545	0.98707	0.985373	0.920724	0.960625	0.985828
AR	androgen receptor	1.3211e-10	5.51135e-05	0.514796	75.5485	80.7826	111.867	123.079	155.252	209.215	254.193	254.105	1.07137	1.48015	1.62285	1.47772	1.83402	1.84202
ARAF	v-raf murine sarcoma 3611 viral oncogene homolog	0.103847	0.321749	0.523953	320.035	308.734	334.56	338.046	326.209	343.858	348.643	339.799	0.964853	1.04529	1.056	1.05685	1.06922	1.04195
ARAP1	ArfGAP with RhoGAP domain, ankyrin repeat and PH domain 1	0.00123419	0.00154769	0.471846	129.624	122.339	109.964	110.839	145.728	139.461	132.271	113.749	0.946195	0.851307	0.86003	0.972637	0.919767	0.795801
ARAP2	ArfGAP with RhoGAP domain, ankyrin repeat and PH domain 2	7.60052e-08	0.185618	0.618472	34.3278	33.3102	36.9107	30.6888	18.8223	19.5878	24.7987	21.3256	0.970674	1.07041	0.899039	1.04457	1.31848	1.15381
ARAP3	ArfGAP with RhoGAP domain, ankyrin repeat and PH domain 3	0.765895	4.65903e-06	0.444524	93.8138	83.2082	65.2808	65.6849	86.735	79.4245	69.1019	68.4631	0.887253	0.69596	0.700103	0.917092	0.803253	0.796473
ARC	activity-regulated cytoskeleton-associated protein	0.0215416	0.17631	0.583012	101.016	105.859	101.545	111.707	102.814	132.635	117.847	120.472	1.04707	1.00065	1.11073	1.30079	1.15896	1.17809
ARCN1	archain 1	5.86004e-07	3.00935e-06	0.405558	1275.87	1195.55	1104.11	1075.12	1173.82	1005.65	964.679	972.683	0.935976	0.865356	0.844251	0.859926	0.822685	0.831042
ARF1	ADP-ribosylation factor 1	1.20597e-06	0.114515	0.997345	2148.66	2038.92	2047.81	2001.34	1894.49	1805.51	1792.08	1752.98	0.95023	0.953673	0.931466	0.964389	0.957442	0.937913
ARF3	ADP-ribosylation factor 3	8.54589e-06	1.91271e-06	0.749118	1591.1	1478.82	1346.6	1255.89	1440.65	1273	1169.63	1153.93	0.931913	0.846501	0.792703	0.884158	0.808767	0.79768
ARF4	ADP-ribosylation factor 4	1.43223e-08	6.1911e-07	0.232218	2877.37	2754.76	2558.73	2337.36	2578.15	2240.38	2111.38	2048.92	0.958293	0.889657	0.811392	0.871449	0.821569	0.79945
ARF5	ADP-ribosylation factor 5	0.633842	0.0375466	0.467658	277.384	251.971	262.082	249.835	271.327	273.005	269.437	240.656	0.91396	0.9473	0.903886	1.00688	0.993634	0.887083
ARF6	ADP-ribosylation factor 6	0.0990479	0.00179557	0.928345	542.868	503.568	484.086	455.959	525.446	490.897	445.138	438.65	0.92992	0.891811	0.838566	0.948028	0.858152	0.841147
ARFGAP1	ADP-ribosylation factor GTPase activating protein 1	0.00107022	1.38618e-05	0.445427	198.445	182.457	168.401	158.525	174.937	174.086	154.839	153.454	0.918031	0.848161	0.798843	0.99521	0.885455	0.878217
ARFGAP2	ADP-ribosylation factor GTPase activating protein 2	0.265874	4.96409e-05	0.940854	155.626	165.069	180.946	183.898	155.789	160.49	177.007	177.537	1.06049	1.16281	1.18044	1.02896	1.13574	1.13914
ARFGAP3	ADP-ribosylation factor GTPase activating protein 3	0.587853	0.00158649	0.328959	268.533	255.415	246.62	240.188	292.541	241.456	240.661	225.409	0.950287	0.919235	0.893943	0.826371	0.819761	0.770076
ARFGEF1	ADP-ribosylation factor guanine nucleotide-exchange factor 1(brefeldin A-inhibited)	0.0373731	0.267012	0.480772	236.384	244.629	242.66	254.3	255.67	243.048	264.29	261.826	1.03663	1.02631	1.07777	0.953248	1.03694	1.02743
ARFGEF2	ADP-ribosylation factor guanine nucleotide-exchange factor 2 (brefeldin A-inhibited)	0.0114015	0.000128875	0.169094	281.318	302.031	313.207	333.112	285.255	306.657	375.608	375.108	1.07324	1.11332	1.18571	1.07725	1.3229	1.32418
ARFIP1	ADP-ribosylation factor interacting protein 1	0.00270553	0.0338837	0.587294	313.123	291.721	300.359	302.799	300.651	286.136	288.428	279.002	0.931898	0.959668	0.96635	0.951527	0.958438	0.929223
ARFIP2	ADP-ribosylation factor interacting protein 2	1.1356e-06	0.00342453	0.811407	354.845	303.85	308.045	302.385	289.007	259.032	258.369	234.679	0.856152	0.867893	0.850668	0.894999	0.896678	0.822796
ARFRP1	ADP-ribosylation factor related protein 1	0.24674	0.547793	0.784307	107.846	106.297	106.537	112.536	106.3	115.807	112.548	115.866	0.986086	0.987604	1.04805	1.09748	1.06749	1.09164
ARG1	arginase, liver	0.0219546	0.663358	0.420514	6.27489	6.80349	6.51682	6.44176	6.84409	6.6345	7.31987	7.06751	1.08823	1.03755	1.02829	0.972362	1.07244	1.03535
ARG2	arginase, type II	0.0206402	0.0735042	0.675077	79.7913	75.7692	74.7379	71.5357	75.8961	72.4541	64.2228	59.5541	0.950727	0.942142	0.898743	0.963642	0.857601	0.790586
ARGFX	arginine-fifty homeobox	0.0470785	0.518649	0.574635	7.99998	8.18391	7.61106	8.02556	8.05219	8.57835	8.70286	9.39714	1.02483	0.951414	1.00599	1.07741	1.08689	1.18626
ARGLU1	arginine and glutamate rich 1	0.00642697	0.870885	0.159133	304.033	314.275	304.618	285.711	282.088	255.362	265.437	292.426	1.03276	1.00187	0.943333	0.909792	0.9442	1.04365
ARHGAP1	Rho GTPase activating protein 1	0.0191649	0.0559248	0.591332	1231.72	1158.12	1198.07	1153.17	1365.84	1274.32	1221.89	1181.68	0.941333	0.97567	0.938455	0.940272	0.905844	0.873101
ARHGAP10	Rho GTPase activating protein 10	1.62489e-07	6.21544e-10	0.441116	99.3682	119.413	150.211	170.083	128.095	148.011	186.694	192.431	1.20407	1.51455	1.714	1.15753	1.46233	1.50297
ARHGAP11A	Rho GTPase activating protein 11A	0.0717615	0.034809	0.305834	90.286	88.0417	87.3561	67.6999	123.641	72.1934	56.2255	49.6458	0.988822	0.968939	0.770089	0.606852	0.460319	0.433357
ARHGAP11B	Rho GTPase activating protein 11B	0.248242	0.0937289	0.856314	108.137	102.303	99.6636	78.6957	118.579	117.392	99.8841	93.303	0.976959	0.968952	0.756308	1.03274	0.878997	0.827752
ARHGAP12	Rho GTPase activating protein 12	0.00275353	0.000211102	0.99178	289.346	299.848	315.504	334.234	309.08	314.684	335.677	352.393	1.03527	1.08833	1.15285	1.01871	1.08452	1.14003
ARHGAP15	Rho GTPase activating protein 15	0.00552864	0.0354468	0.74905	23.7929	30.0677	31.8937	22.1477	33.8612	34.8433	36.4862	27.9993	1.29087	1.37573	0.962559	1.04429	1.13917	0.871084
ARHGAP17	Rho GTPase activating protein 17	2.34025e-07	0.0257937	0.763963	317.701	303.151	290.192	282.549	371.231	355.797	362.126	328.652	0.958058	0.917311	0.893777	0.964503	0.986054	0.895447
ARHGAP18	Rho GTPase activating protein 18	0.0487562	1.22025e-10	0.152928	972.999	711.74	454.022	383.604	972.79	535.792	424.811	380.842	0.735388	0.469172	0.396182	0.559255	0.435607	0.390353
ARHGAP19	Rho GTPase activating protein 19	0.0649401	0.142977	0.290822	88.9483	91.057	98.5003	82.1278	97.5823	77.2846	80.2986	73.2117	1.03314	1.11067	0.934116	0.793968	0.8194	0.748275
ARHGAP20	Rho GTPase activating protein 20	8.33628e-11	0.000137355	0.0627084	139.52	190.023	267.697	287.502	400.61	493.173	523.069	518.98	1.37752	1.93369	2.0809	1.29352	1.36857	1.34807
ARHGAP21	Rho GTPase activating protein 21	6.56052e-06	0.461248	0.903251	576.843	593.196	602.413	621.991	747.828	701.919	765.846	781.764	1.02635	1.04396	1.08079	0.948142	1.05268	1.06087
ARHGAP22	Rho GTPase activating protein 22	0.00667443	0.0137405	0.296371	84.9509	87.9065	86.4135	65.5169	109.693	65.7051	53.6921	42.6323	1.03533	1.02966	0.769361	0.773235	0.645786	0.52605
ARHGAP23	Rho GTPase activating protein 23	6.28458e-06	0.00365305	0.654011	145.35	128.637	124.772	117.033	118.238	109.592	99.2104	104.487	0.887198	0.859497	0.809616	0.926568	0.838104	0.883312
ARHGAP24	Rho GTPase activating protein 24	1.01746e-05	0.00845607	0.329662	225.042	211.645	235.069	241.144	241.539	255.398	281.833	272.301	0.937789	1.04438	1.07138	1.06196	1.16519	1.12485
ARHGAP25	Rho GTPase activating protein 25	0.108875	0.00316001	0.451767	100.458	78.5482	65.8282	65.1893	101.778	82.7517	88.2443	72.5422	0.783751	0.655603	0.64869	0.798573	0.872716	0.726296
ARHGAP26	Rho GTPase activating protein 26	4.99007e-09	0.182333	0.919001	125.21	133.162	135.996	143.211	185.344	203.899	204.052	202.899	1.06361	1.09071	1.14395	1.15571	1.15193	1.14632
ARHGAP27	Rho GTPase activating protein 27	0.0303085	0.00208666	0.124603	61.2993	61.5849	45.7181	48.3031	62.0129	60.1225	56.8709	55.9123	1.00522	0.746596	0.787804	0.966421	0.916278	0.901639
ARHGAP28	Rho GTPase activating protein 28	0.798838	9.45185e-05	0.504911	113.471	103.828	69.956	67.5418	143.983	86.073	66.5469	60.0584	0.90759	0.632047	0.607187	0.627122	0.504472	0.451838
ARHGAP29	Rho GTPase activating protein 29	0.37893	0.79137	0.522689	388.607	382.194	349.749	349.203	395.003	358.671	393.25	431.675	0.984627	0.897438	0.911715	0.933605	1.0259	1.11941
ARHGAP30	Rho GTPase activating protein 30	0.000203672	0.671072	0.777663	30.387	33.4682	31.0193	33.2297	38.2639	40.4817	38.945	37.1047	1.1055	1.02957	1.123	1.05665	1.02214	0.968884
ARHGAP31	Rho GTPase activating protein 31	0.00557009	0.262143	0.0371606	419.524	366.651	306.356	300.769	406.267	390.255	423.824	417.552	0.875245	0.73289	0.725127	0.957899	1.04929	1.03194
ARHGAP32	Rho GTPase activating protein 32	0.70182	0.864992	0.443011	201.44	202.244	186.843	199.803	186.732	199.905	202.397	190.871	1.00169	0.92277	0.989753	1.07811	1.09629	1.02904
ARHGAP33	Rho GTPase activating protein 33	0.148973	0.254955	0.683803	33.2897	38.2099	33.4547	36.1878	35.3905	39.2165	38.3938	36.6484	1.14496	1.00387	1.08888	1.11249	1.08877	1.03368
ARHGAP36	Rho GTPase activating protein 36	0.151082	0.0656422	0.445427	9.31296	10.0697	9.05213	9.87118	9.15548	10.849	10.1655	9.84754	1.08528	0.975251	1.06357	1.18336	1.11177	1.07666
ARHGAP39	Rho GTPase activating protein 39	0.618873	0.585812	0.588929	40.9819	39.2915	38.8187	38.2637	38.3185	43.7072	40.9105	38.5696	0.959569	0.948248	0.93704	1.13917	1.06488	1.00278
ARHGAP4	Rho GTPase activating protein 4	0.013743	0.650033	0.679985	47.5775	51.9415	49.1794	49.8763	56.698	57.2962	57.243	50.8567	1.09436	1.03892	1.06293	1.03312	1.02091	0.912608
ARHGAP40	Rho GTPase activating protein 40	0.220841	0.721127	0.818693	16.8549	16.8565	15.496	16.1817	16.5574	17.7888	17.0499	17.2609	1.00172	0.926232	0.959774	1.07989	1.03228	1.0416
ARHGAP42	Rho GTPase activating protein 42	0.00329432	0.0469015	0.82513	364.451	321.119	282.629	294.976	299.213	268.774	263.679	253.755	0.881705	0.774447	0.809517	0.905211	0.888239	0.857807
ARHGAP44	Rho GTPase activating protein 44	1.31904e-08	0.765142	0.703165	70.1519	69.6917	75.0459	70.2462	47.555	43.1291	40.5775	39.848	0.995183	1.06729	0.996819	0.96464	0.885207	0.886096
ARHGAP5	Rho GTPase activating protein 5	1.48045e-08	0.544574	0.0960815	303.23	316.269	305.442	299.567	239.948	207.881	237.035	241.041	1.03985	1.00605	0.986766	0.867705	0.989059	1.00525
ARHGAP6	Rho GTPase activating protein 6	0.349042	0.000597865	0.161024	92.4491	98.9541	138.249	149.064	99.7535	105.85	122.232	118.312	1.06537	1.49632	1.61549	1.05685	1.22442	1.17681
ARHGAP9	Rho GTPase activating protein 9	0.000448641	0.247006	NA	44.7493	48.6076	46.1592	45.3287	56.6474	61.7447	56.7063	49.4758	1.0933	1.03575	1.02766	1.09484	1.01	0.884247
ARHGDIA	Rho GDP dissociation inhibitor (GDI) alpha	0.00777717	0.373155	0.470713	626.371	632.759	628.762	620.485	629.35	587.965	577.377	578.665	1.01135	1.00339	0.992032	0.933793	0.917307	0.92002
ARHGDIB	Rho GDP dissociation inhibitor (GDI) beta	0.091546	1.1946e-05	0.519579	639.929	581.382	438.262	327.214	666.179	576.893	523.028	411.134	0.905043	0.683273	0.51154	0.881562	0.820007	0.639916
ARHGDIG	Rho GDP dissociation inhibitor (GDI) gamma	0.298241	0.322036	0.540086	58.7307	55.7919	61.2129	59.7982	49.475	57.1673	60.4751	57.1302	0.95299	1.0476	1.01792	1.17482	1.23697	1.17191
ARHGEF1	Rho guanine nucleotide exchange factor (GEF) 1	0.14639	0.0608596	0.33551	117.102	119.318	105.802	108.436	113.077	108.668	110.367	102.619	1.01882	0.903978	0.926264	0.965799	0.978599	0.912997
ARHGEF10	Rho guanine nucleotide exchange factor (GEF) 10	0.0125166	0.567969	0.957216	185.167	172.196	179.235	185.705	200.124	190.304	205.285	200.768	0.93377	0.970083	1.00757	0.961373	1.03114	1.00819
ARHGEF10L	Rho guanine nucleotide exchange factor (GEF) 10-like	2.67268e-06	0.844716	0.755129	66.119	68.156	64.3569	69.2804	79.5904	82.3918	85.6575	82.8138	1.0321	0.974542	1.05434	1.03551	1.08565	1.0481
ARHGEF11	Rho guanine nucleotide exchange factor (GEF) 11	0.000100278	0.713521	0.795865	147.726	151.453	152.631	154.271	169.749	165.524	176.66	167.636	1.02575	1.03238	1.04434	0.984777	1.05206	0.997675
ARHGEF12	Rho guanine nucleotide exchange factor (GEF) 12	0.00581107	0.0132577	0.488	577.425	538.915	517.715	497.086	546.345	453.979	473.182	480.232	0.939664	0.900072	0.866704	0.832711	0.868564	0.881205
ARHGEF15	Rho guanine nucleotide exchange factor (GEF) 15	0.565091	0.00383454	0.386925	110.73	107.015	87.8938	82.4997	99.3559	98.7653	87.3831	91.1222	0.967766	0.797024	0.749461	0.993606	0.881406	0.920678
ARHGEF16	Rho guanine nucleotide exchange factor (GEF) 16	0.00530566	0.220141	0.821535	30.2511	31.9178	30.8333	31.8179	32.8203	37.5875	32.8232	35.3727	1.05527	1.01986	1.05074	1.14178	0.999275	1.07628
ARHGEF17	Rho guanine nucleotide exchange factor (GEF) 17	0.00038253	0.00431569	0.484702	92.4328	90.2584	76.9302	79.1069	81.5922	73.9211	71.7258	73.1608	0.974106	0.831185	0.855031	0.905984	0.879243	0.896562
ARHGEF18	Rho/Rac guanine nucleotide exchange factor (GEF) 18	0.00244244	0.0633844	0.682068	99.262	94.4779	86.4855	85.3521	82.7178	86.5471	81.9927	75.2284	0.951999	0.871297	0.860236	1.04373	0.99073	0.909056
ARHGEF19	Rho guanine nucleotide exchange factor (GEF) 19	0.425245	0.660629	0.559611	45.788	43.0225	40.919	44.0794	42.8846	43.0474	43.1511	39.9553	0.949018	0.901478	0.970142	1.00316	1.00775	0.933161
ARHGEF2	Rho/Rac guanine nucleotide exchange factor (GEF) 2	0.00997246	0.0360642	0.935868	265.524	243.67	229.964	220.499	234.907	215.84	211.989	208.114	0.918373	0.86689	0.83084	0.920822	0.901338	0.882591
ARHGEF25	Rho guanine nucleotide exchange factor (GEF) 25	1.44626e-11	0.0161908	0.0163031	144.832	138.735	130.832	138.491	94.409	66.4811	76.9272	61.6224	0.965243	0.909385	0.962359	0.708457	0.817997	0.656898
ARHGEF26	Rho guanine nucleotide exchange factor (GEF) 26	0.00218745	3.04102e-05	0.177637	38.7836	49.0116	62.0069	69.3555	40.5747	40.0239	48.811	52.3147	1.28994	1.61541	1.81695	1.01257	1.21057	1.30933
ARHGEF3	Rho guanine nucleotide exchange factor (GEF) 3	0.535529	0.0771191	0.568947	102.155	91.322	93.6295	90.637	112.273	98.8523	104.765	81.2007	0.893364	0.91761	0.887094	0.887292	0.952504	0.742553
ARHGEF35	Rho guanine nucleotide exchange factor (GEF) 35	0.0668434	0.203674	0.853719	29.4438	27.3276	55.3251	29.1616	24.4063	23.4604	30.6996	26.9201	0.910127	1.8716	1.03848	1.19994	1.61298	1.08761
ARHGEF37	Rho guanine nucleotide exchange factor (GEF) 37	0.530323	0.620009	0.239493	37.302	33.9193	33.6173	33.6261	33.485	39.654	37.395	33.3906	0.906675	0.907491	0.907207	1.19562	1.13851	1.02126
ARHGEF38	Rho guanine nucleotide exchange factor (GEF) 38	0.052512	0.92774	0.229004	8.30264	7.85385	8.19133	7.94734	8.0571	8.89816	8.40959	8.53987	0.946078	0.986141	0.956919	1.10417	1.04368	1.06037
ARHGEF4	Rho guanine nucleotide exchange factor (GEF) 4	0.730215	0.0766509	0.309934	40.703	41.5103	46.2125	46.6663	35.7007	51.4978	44.0499	49.4209	1.01772	1.13734	1.14773	1.47869	1.26579	1.45134
ARHGEF40	Rho guanine nucleotide exchange factor (GEF) 40	1.76092e-07	0.215926	0.214987	122.136	123.09	122.495	118.92	139.162	160.906	166.525	161.769	1.01318	1.0079	0.97274	1.1815	1.22818	1.19114
ARHGEF5	Rho guanine nucleotide exchange factor (GEF) 5	0.0198867	0.0717816	0.688052	24.1068	29.2748	32.0983	26.7346	16.3232	20.3499	29.3029	23.668	1.19333	1.3232	1.0918	1.41186	2.02782	1.56961
ARHGEF6	Rac/Cdc42 guanine nucleotide exchange factor (GEF) 6	0.000112643	0.080687	0.281002	486.773	396.458	377.032	374.185	526.898	481.391	497.908	506.119	0.813873	0.774231	0.762472	0.918662	0.967568	0.995209
ARHGEF7	Rho guanine nucleotide exchange factor (GEF) 7	0.000971319	0.0482112	0.00214609	330.899	306.009	250.924	246.131	328.038	318.422	323.96	330.167	0.924788	0.757031	0.744718	0.968503	0.987574	1.00511
ARHGEF9	Cdc42 guanine nucleotide exchange factor (GEF) 9	0.000153407	0.616377	0.632238	125.108	121.93	120.418	120.903	138.757	139.972	146.247	130.714	0.974377	0.963765	0.971774	1.00902	1.05633	0.94386
ARID1A	AT rich interactive domain 1A (SWI-like)	0.944025	0.541599	0.932284	240.197	226.643	230.797	227.384	235.327	231.822	226.752	228.333	0.942735	0.959354	0.946517	0.98564	0.963642	0.972367
ARID1B	AT rich interactive domain 1B (SWI1-like)	0.0253026	0.224317	0.831558	186.962	183.806	193.717	192.943	191.249	197.837	218.579	205.799	0.981733	1.04839	1.03497	1.03996	1.15291	1.08307
ARID2	AT rich interactive domain 2 (ARID, RFX-like)	0.000887996	0.0626422	0.597833	333.432	314.734	285.915	302.588	295	254.174	264.104	271.051	0.942985	0.851867	0.908509	0.864845	0.898664	0.920045
ARID3A	AT rich interactive domain 3A (BRIGHT-like)	0.00170977	0.955685	0.385556	92.8569	90.4785	96.9881	95.3421	103.813	103.586	99.5373	99.6884	0.978514	1.04627	1.03078	0.998343	0.95909	0.95962
ARID3C	AT rich interactive domain 3C (BRIGHT-like)	0.0182721	0.622768	0.162836	18.6527	17.2353	17.162	18.0624	18.1512	22.385	19.5316	19.1657	0.923976	0.920127	0.969713	1.23665	1.07997	1.05864
ARID4A	AT rich interactive domain 4A (RBP1-like)	0.804653	0.12708	0.714401	106.675	101.202	108.138	108.294	103.818	96.7292	115.668	117.242	0.946745	1.01463	1.01709	0.930482	1.11461	1.12869
ARID4B	AT rich interactive domain 4B (RBP1-like)	0.000490569	0.475744	0.407298	147.801	148.47	147.904	134.517	128.986	103.247	115.536	120.309	0.997683	0.996933	0.913383	0.808366	0.89534	0.932898
ARID5A	AT rich interactive domain 5A (MRF1-like)	0.269376	0.00111455	0.255769	86.6192	74.8063	65.6782	61.0094	80.8303	74.5585	72.8214	70.9074	0.864779	0.757452	0.704663	0.929858	0.908548	0.88244
ARID5B	AT rich interactive domain 5B (MRF1-like)	0.00291671	0.00257779	0.853207	829.424	721.916	689.633	683.463	718.934	667.136	644.037	596.79	0.871356	0.829892	0.822464	0.92635	0.891609	0.828144
ARIH1	ariadne homolog, ubiquitin-conjugating enzyme E2 binding protein, 1 (Drosophila)	8.87318e-07	0.00233631	0.359576	745.615	730.848	765.009	765.075	689.722	643.612	696.042	724.11	0.980976	1.026	1.02823	0.93342	1.0091	1.04999
ARIH2	ariadne homolog 2 (Drosophila)	6.72243e-05	0.00930428	0.374776	351.241	332.36	345.962	346.024	327.498	304.876	338.564	316.819	0.945797	0.983993	0.984974	0.932547	1.03377	0.96909
ARL1	ADP-ribosylation factor-like 1	0.167485	0.181155	0.279052	368.265	359.435	378.69	349.591	386.561	318.707	338.547	349.274	0.978057	1.03031	0.948791	0.824944	0.8759	0.90783
ARL10	ADP-ribosylation factor-like 10	0.613623	0.333494	0.855796	67.1718	67.2211	62.4817	60.4837	62.1069	68.0342	60.4681	61.8561	1.00088	0.93115	0.898169	1.09108	0.970235	0.99904
ARL11	ADP-ribosylation factor-like 11	5.53331e-05	0.318819	0.981276	17.3569	16.3656	16.231	15.7529	22.008	19.9371	20.3952	18.9852	0.945578	0.932853	0.914247	0.90375	0.945065	0.877112
ARL13A	ADP-ribosylation factor-like 13A	0.817683	0.628877	0.245504	6.9176	6.6686	6.63706	6.5368	6.57946	6.45722	6.70531	7.18737	0.965756	0.96055	0.944955	0.981862	1.01968	1.09163
ARL13B	ADP-ribosylation factor-like 13B	0.00193561	0.155587	0.3406	155.787	156.483	151.965	150.024	156.944	126.447	127.252	123	1.0113	0.981491	0.96749	0.80938	0.817064	0.786671
ARL14	ADP-ribosylation factor-like 14	0.00734955	0.302829	0.648034	8.5184	8.51562	8.64837	8.80662	8.72484	9.18024	8.89428	9.12202	1.00043	1.01524	1.03411	1.05295	1.02092	1.0462
ARL15	ADP-ribosylation factor-like 15	0.715355	6.89017e-06	0.244824	151.483	131.041	111.86	102.39	146.645	114.181	121.538	105.399	0.878108	0.744453	0.685278	0.77929	0.833533	0.722848
ARL2	ADP-ribosylation factor-like 2	7.60264e-07	0.0289005	0.461178	659.378	697.11	796.953	799.275	881.298	963.177	986.421	947.627	1.06176	1.21948	1.22383	1.10926	1.13199	1.08593
ARL2BP	ADP-ribosylation factor-like 2 binding protein	3.46076e-07	0.00706627	0.495488	975.509	948.624	966.506	916.988	909.832	865.859	842.521	812.761	0.972726	0.992126	0.94067	0.954364	0.92935	0.899162
ARL3	ADP-ribosylation factor-like 3	0.00443491	0.23381	0.466105	97.8154	87.6097	90.3135	87.1944	82.2104	76.7753	87.546	82.5584	0.896412	0.93437	0.897593	0.938646	1.07111	1.00885
ARL4A	ADP-ribosylation factor-like 4A	0.000271024	0.000690341	0.502558	46.6097	47.2276	47.0963	59.2332	51.8162	54.0726	62.1975	76.9409	1.02491	1.01736	1.27362	1.04662	1.20087	1.48155
ARL4C	ADP-ribosylation factor-like 4C	0.30893	2.52176e-09	0.631788	263.439	181.343	116.991	87.5663	250.065	145.662	112.209	88.7267	0.704619	0.466591	0.346971	0.579494	0.449924	0.356785
ARL4D	ADP-ribosylation factor-like 4D	0.0681046	0.499796	0.491274	87.0368	89.9729	105.762	100.93	86.5895	88.8955	91.3237	80.7975	1.03671	1.20721	1.14825	1.03187	1.06364	0.935742
ARL5A	ADP-ribosylation factor-like 5A	0.0020855	0.867545	0.492002	402.772	410.757	420.724	383.831	372.632	337.742	348.882	365.6	1.01969	1.04468	0.952386	0.91217	0.943493	0.999348
ARL5B	ADP-ribosylation factor-like 5B	1.66111e-07	0.00027756	0.920177	416.528	387.524	353.011	342.876	344.009	304.815	276.833	279.809	0.929523	0.846981	0.825299	0.886726	0.803738	0.816739
ARL5C	ADP-ribosylation factor-like 5C	0.980283	0.510532	0.20084	10.3335	9.70161	10.2035	9.98428	9.57036	11.3095	10.1945	9.36014	0.943133	0.993836	0.967957	1.18514	1.0665	0.97772
ARL6	ADP-ribosylation factor-like 6	0.287513	0.188535	0.265266	61.6952	57.5502	62.2495	55.0476	57.6487	46.6519	59.9891	61.9065	0.932316	1.00992	0.891892	0.830749	1.0615	1.09101
ARL6IP1	ADP-ribosylation factor-like 6 interacting protein 1	0.246517	0.000151521	0.537394	2613.68	2802.47	2880.04	2939.7	2569.89	2985.02	2942.99	2992.19	1.07282	1.10418	1.12339	1.16909	1.15299	1.1712
ARL6IP4	ADP-ribosylation-like factor 6 interacting protein 4	0.821742	0.0534128	0.824256	331.173	329.363	354.085	341.762	325.606	340.951	353.849	341.424	0.995876	1.0699	1.03372	1.0488	1.09085	1.05011
ARL6IP5	ADP-ribosylation-like factor 6 interacting protein 5	0.00049128	0.116916	0.201011	2410.12	2519.4	2822.43	2710.6	2843.68	2930.51	2916.06	2838.53	1.04793	1.17678	1.12993	1.03012	1.02669	0.9995
ARL6IP6	ADP-ribosylation-like factor 6 interacting protein 6	0.0276877	0.402477	0.755511	121.526	119.539	116.117	114.505	124.249	100.265	97.5354	103.706	0.988512	0.960392	0.944047	0.865418	0.846599	0.914567
ARL8A	ADP-ribosylation factor-like 8A	0.0342475	0.668635	0.386309	699.564	651.055	655.021	696.747	688.561	710.399	785.968	734.872	0.92904	0.938117	0.995641	1.03158	1.14118	1.06695
ARL8B	ADP-ribosylation factor-like 8B	0.481588	0.710723	0.800448	824.384	834.42	872.7	834.456	828.455	788.536	828.695	845.201	1.01185	1.05898	1.0106	0.952289	1.00058	1.02018
ARL9	ADP-ribosylation factor-like 9	0.260335	0.713936	0.666434	13.3666	13.3872	14.8721	14.0133	13.1344	14.031	13.3554	12.4997	1.0027	1.11397	1.04789	1.07957	1.0268	0.95052
ARMC1	armadillo repeat containing 1	3.86772e-06	0.171412	0.329767	265.984	263.16	285.341	301.375	241.727	236.596	238.231	243.868	0.987218	1.07371	1.13039	0.981571	0.983715	1.00647
ARMC10	armadillo repeat containing 10	0.00334972	0.541092	0.626456	221.445	223.222	231.919	231.047	214.547	198.432	214.756	198.425	1.00798	1.04941	1.04521	0.927456	1.00066	0.924982
ARMC2	armadillo repeat containing 2	0.0104769	0.00351644	0.312286	34.4228	35.9085	44.1238	46.2153	34.127	33.6345	38.2103	37.0202	1.0395	1.28822	1.35682	0.986669	1.12093	1.08949
ARMC3	armadillo repeat containing 3	0.441902	0.102568	0.461432	7.55924	7.37929	8.93488	7.99952	8.30646	7.88655	8.37143	7.99765	0.980573	1.17748	1.06215	0.953844	1.01439	0.967725
ARMC4	armadillo repeat containing 4	0.0954853	0.223291	0.526102	14.8848	14.3187	14.5375	15.1074	13.0243	13.3873	14.3103	15.1543	0.961169	0.979062	1.0146	1.03396	1.11086	1.1649
ARMC5	armadillo repeat containing 5	0.83134	0.0814412	0.343328	44.9737	43.7227	38.084	38.9092	40.0377	45.7743	40.6069	40.7959	0.975348	0.852089	0.865183	1.14475	1.0163	1.0195
ARMC6	armadillo repeat containing 6	0.0239755	0.200522	0.11987	92.856	93.8427	100.214	96.3153	90.255	95.9824	91.2195	79.2793	1.01384	1.08364	1.03628	1.06295	1.00897	0.878241
ARMC7	armadillo repeat containing 7	0.299473	0.891028	0.75567	36.5709	38.1387	36.7075	35.182	33.0788	34.6277	34.3993	35.9039	1.07232	1.018	0.953714	1.04701	1.04031	1.08527
ARMC8	armadillo repeat containing 8	0.0973453	2.87646e-10	0.901646	182.198	253.369	317.556	364.421	194.373	266.357	353.848	375.27	1.38761	1.74507	2.00385	1.38299	1.83665	1.95235
ARMC9	armadillo repeat containing 9	1.11005e-06	9.73635e-05	0.301725	180.265	147.038	101.236	90.9186	97.9569	84.8174	77.3549	68.7634	0.825524	0.564468	0.507574	0.877658	0.79444	0.707574
ARMCX1	armadillo repeat containing, X-linked 1	0.277382	0.324471	0.396748	165.889	168.378	189.53	179.364	174.922	169.505	174.921	160.827	1.01471	1.14208	1.08043	0.96999	1.01178	0.931052
ARMCX2	armadillo repeat containing, X-linked 2	9.39541e-08	3.98309e-05	0.116186	84.8112	76.1918	72.6906	61.0505	68.0837	53.6497	40.4583	35.0267	0.901031	0.857055	0.716673	0.787915	0.589914	0.522598
ARMCX3	armadillo repeat containing, X-linked 3	0.631277	0.243746	0.814735	149.599	143.096	144.379	140.204	165.31	144.54	142.544	139.102	0.955825	0.965625	0.936472	0.877851	0.864538	0.845781
ARMCX4	armadillo repeat containing, X-linked 4	0.325242	0.353232	0.970004	16.9495	17.3307	18.7663	19.7534	16.6139	16.6332	17.7696	17.829	1.06127	1.14719	1.20181	1.02639	1.1056	1.10653
ARMCX5	armadillo repeat containing, X-linked 5	0.000234364	0.0797444	0.746531	100.164	91.2974	99.8918	85.2301	83.8285	82.027	83.2615	78.0435	0.913823	0.998396	0.850948	0.980693	0.996204	0.930282
ARMCX6	armadillo repeat containing, X-linked 6	0.58605	0.000188233	0.640554	233.35	215.969	221.818	192.189	233.683	234.453	218.816	190.331	0.927991	0.951983	0.828119	1.00749	0.938301	0.817197
ARNT	aryl hydrocarbon receptor nuclear translocator	0.110648	0.440047	0.763678	664.83	655.478	666.193	673.484	662.073	621.21	663.02	642.51	0.986034	1.00237	1.01313	0.938266	0.999083	0.970354
ARNT2	aryl-hydrocarbon receptor nuclear translocator 2	0.000185743	0.293414	0.389243	58.0343	57.8124	59.0857	56.5384	46.0427	46.0232	38.3723	30.8732	0.992241	1.03157	0.978583	0.99272	0.821538	0.660693
ARNTL	aryl hydrocarbon receptor nuclear translocator-like	0.0736679	2.51344e-05	0.302871	155.38	152.696	181.625	188.116	131.236	132.082	177.798	195.042	0.979098	1.17722	1.21043	1.01223	1.3685	1.48926
ARNTL2	aryl hydrocarbon receptor nuclear translocator-like 2	0.00791548	0.00737953	0.442392	92.722	77.1293	79.7068	71.2594	140.633	98.1595	82.3613	85.5665	0.832369	0.868045	0.774587	0.738589	0.597237	0.618445
ARPC1A	actin related protein 2/3 complex, subunit 1A, 41kDa	9.77562e-05	0.210495	0.746538	758.264	724.659	733.796	722.68	695.058	671.317	663.098	617.421	0.956111	0.96905	0.955031	0.981124	0.970207	0.906082
ARPC1B	actin related protein 2/3 complex, subunit 1B, 41kDa	0.290212	0.000316422	0.381611	1967.78	1849.48	1865.94	1665.47	2219.26	1967.58	1829.77	1647.64	0.941381	0.947914	0.843916	0.889358	0.821085	0.741234
ARPC2	actin related protein 2/3 complex, subunit 2, 34kDa	0.0730639	0.000130465	0.859619	3193.41	3027.1	2907.17	2745.08	3105.46	2877.86	2791.04	2725.84	0.948119	0.910552	0.859563	0.927115	0.898574	0.879495
ARPC3	actin related protein 2/3 complex, subunit 3, 21kDa	1.72878e-05	0.000205129	0.588599	731.469	666.651	688.481	602.508	665.864	572.395	595.506	561.352	0.911831	0.941799	0.82523	0.860088	0.892581	0.843703
ARPC4	actin related protein 2/3 complex, subunit 4, 20kDa	0.228835	0.00347815	0.473877	870.819	852.586	836.661	800.933	901.901	833.146	795.781	744.95	0.979025	0.962201	0.919628	0.923198	0.881725	0.826088
ARPC5	actin related protein 2/3 complex, subunit 5, 16kDa	0.0239242	0.00763113	0.946754	1413.25	1347.25	1335.81	1248.63	1364.35	1250.3	1270.79	1199.95	0.958264	0.950036	0.885213	0.924296	0.940279	0.884174
ARPC5L	actin related protein 2/3 complex, subunit 5-like	0.049657	0.359589	0.851808	133.106	114.348	118.572	111.851	114.567	103.306	102.088	108.636	0.87011	0.910852	0.864099	0.915902	0.91581	0.97505
ARPM1	actin related protein M1	0.330678	0.179464	0.313792	15.7798	15.2081	15.877	16.0509	15.0805	15.8903	17.7997	15.9968	0.971427	1.0078	1.02706	1.05437	1.17973	1.06112
ARPP19	cAMP-regulated phosphoprotein, 19kDa	0.386772	0.000977294	0.875682	560.673	596.496	622.399	642.037	552.805	565.824	623.977	636.574	1.06493	1.11079	1.14643	1.02918	1.13303	1.15999
ARPP21	cAMP-regulated phosphoprotein, 21kDa	0.00530992	0.119851	0.714005	10.1815	11.4472	10.4233	11.0101	11.1233	11.7752	11.8269	11.9142	1.12831	1.02829	1.08287	1.07587	1.08092	1.0794
ARR3	arrestin 3, retinal (X-arrestin)	0.0034484	0.631288	0.290822	12.5639	12.1419	12.2103	12.0589	12.4478	13.8695	14.0874	13.1982	0.966266	0.971297	0.95985	1.11253	1.13002	1.06214
ARRB1	arrestin, beta 1	1.66191e-06	0.000928568	0.763678	658.821	629.221	631.276	597.537	755.693	710.886	699.546	646.605	0.957218	0.958206	0.910627	0.942115	0.932564	0.863646
ARRB2	arrestin, beta 2	7.53949e-06	0.310939	0.953166	177.75	186.648	202.72	191.124	229.059	245.906	260.773	234.235	1.05423	1.13879	1.08739	1.0732	1.13554	1.02115
ARRDC1	arrestin domain containing 1	7.58994e-07	0.348613	0.812009	108.973	102.646	108.008	109.095	122.623	118.803	121.39	119.304	0.943623	0.992774	1.00203	0.969518	0.992009	0.975329
ARRDC2	arrestin domain containing 2	0.0612936	5.61607e-05	0.123356	102.937	97.739	117.963	132.728	90.5092	106.497	148.521	177.519	0.946667	1.14264	1.2907	1.17964	1.63644	1.9715
ARRDC3	arrestin domain containing 3	4.39852e-08	0.00134628	0.222528	814.401	711.805	624.935	552.302	540.263	411.54	406.15	434.601	0.885874	0.784717	0.693958	0.76147	0.751604	0.805628
ARRDC4	arrestin domain containing 4	0.024778	0.0555409	0.104929	193.655	201.827	197.897	187.426	212.233	189.114	150.995	146.816	1.04519	1.02315	0.972904	0.88758	0.717236	0.697174
ARSA	arylsulfatase A	4.65088e-09	1.04134e-05	0.302006	146.892	128.823	123.988	116.51	164.853	156.445	154.585	141.036	0.876723	0.846611	0.793095	0.951221	0.940834	0.857305
ARSB	arylsulfatase B	0.467233	NA	0.981772	288.86	254.6	237.888	220.622	288.666	245.368	234.053	213.563	0.882836	0.824837	0.763135	0.851294	0.814627	0.744576
ARSD	arylsulfatase D	3.45641e-07	8.29247e-07	0.0983779	132.67	143.092	160.936	181.825	150.06	181.697	230.369	226.688	1.08025	1.21316	1.36965	1.22249	1.54398	1.5211
ARSE	arylsulfatase E (chondrodysplasia punctata 1)	0.387503	0.945562	0.320821	24.8221	23.3907	23.19	22.8504	20.948	22.8461	23.1136	24.3717	0.941691	0.936364	0.920912	1.10308	1.10946	1.16923
ARSF	arylsulfatase F	0.0957564	0.180138	0.198508	9.00714	8.2129	8.32018	9.03409	8.41477	9.05344	9.13603	9.73038	0.912928	0.924964	1.00363	1.08385	1.09037	1.16227
ARSG	arylsulfatase G	0.0123565	0.208183	0.868577	37.7398	40.2771	39.845	42.2636	40.7206	44.9082	48.6873	48.4286	1.06938	1.05999	1.13469	1.10343	1.20013	1.19794
ARSH	arylsulfatase family, member H	0.00367524	0.689039	0.124603	17.459	15.8524	15.4	14.9214	16.4043	19.7349	19.6461	17.9333	0.91116	0.888411	0.855836	1.22066	1.21261	1.10234
ARSI	arylsulfatase family, member I	7.43544e-07	3.51133e-05	0.214381	90.7059	66.9644	43.0687	35.8362	43.8026	33.2554	24.6234	28.3953	0.741833	0.477629	0.401794	0.818504	0.597211	0.694063
ARSJ	arylsulfatase family, member J	1.34249e-07	0.00517784	0.00943607	54.0849	59.8419	57.4317	47.7116	46.2737	34.9441	27.8619	24.4662	1.11252	1.07155	0.878859	0.775617	0.614224	0.531368
ARSK	arylsulfatase family, member K	0.00137059	0.175934	0.351114	110.318	107.169	113.43	104.561	106.509	85.8169	93.5339	94.9243	0.971998	1.03461	0.946516	0.805724	0.8774	0.89209
ART1	ADP-ribosyltransferase 1	0.104226	0.250258	0.758469	23.9779	25.641	21.1382	23.6034	23.5539	29.3936	25.7743	26.5009	1.06956	0.880236	0.986293	1.27864	1.12065	1.13314
ART3	ADP-ribosyltransferase 3	0.0269876	0.409749	0.603172	7.72389	6.98958	7.23899	7.21943	7.83127	7.38903	8.41981	8.3412	0.908787	0.939806	0.937915	0.956084	1.10367	1.07984
ART4	ADP-ribosyltransferase 4 (Dombrock blood group)	0.000338043	0.000948182	0.0010073	14.0048	16.6892	36.1259	48.1091	14.3951	14.4077	16.5953	16.9918	1.19266	2.61705	3.56066	1.03942	1.18337	1.20958
ART5	ADP-ribosyltransferase 5	0.641423	0.270985	0.465023	25.0605	24.9905	24.5469	25.7063	23.3515	26.2835	24.4905	25.3134	0.997598	0.979026	1.02676	1.12356	1.04916	1.08499
ARTN	artemin	0.801886	0.1062	0.763261	28.618	29.6849	27.4311	30.8089	28.2498	31.8872	27.963	29.8004	1.0379	0.960955	1.07737	1.13656	0.991968	1.05541
ARV1	ARV1 homolog (S. cerevisiae)	0.982959	0.0052192	0.590562	642.754	662.586	767.659	694.221	644.184	665.596	719.66	726.185	1.03146	1.19503	1.07608	1.03166	1.11727	1.12978
ARVCF	armadillo repeat gene deleted in velocardiofacial syndrome	0.0162878	0.0476459	0.235017	39.0697	38.7361	35.3159	35.1416	38.6838	45.5508	41.7215	36.4869	0.988841	0.905916	0.898937	1.1854	1.08669	0.954096
ARVP6125	hypothetical LOC442092	0.891693	0.270894	0.96342	11.9706	15.0635	12.3042	10.6694	12.7294	14.1564	14.543	10.2448	1.30434	1.08544	0.89359	1.2842	1.161	0.902338
ARX	aristaless related homeobox	0.0836089	0.491943	0.827587	59.0187	57.5891	52.8042	55.8968	58.85	67.0695	58.9218	62.3803	0.986788	0.895549	0.955853	1.14028	1.0006	1.05925
AS3MT	arsenic (+3 oxidation state) methyltransferase	2.74156e-05	0.294381	0.541193	105.046	99.7064	108.54	110.866	126.415	139.297	156.852	141.646	0.944797	1.02611	1.05351	1.16453	1.35945	1.23628
ASAH1	N-acylsphingosine amidohydrolase (acid ceramidase) 1	3.24849e-09	0.000279626	0.797147	1495.34	1613.85	1784.51	1843.26	2047.9	2306.61	2676.85	2766.87	1.08065	1.20017	1.23909	1.15374	1.34776	1.38868
ASAH2	N-acylsphingosine amidohydrolase (non-lysosomal ceramidase) 2	0.0537632	0.506083	0.360213	23.975	21.3624	18.4326	17.6448	22.6257	24.3312	25.9361	22.3797	0.897393	0.771065	0.737149	1.13657	1.26031	1.07837
ASAM	adipocyte-specific adhesion molecule	1.02579e-09	0.0500426	0.746719	1314.93	1135.92	1267.6	1356.11	1799.6	1727.21	1900.38	1932.97	0.862347	0.970174	1.0429	0.965873	1.06315	1.08264
ASAP1	ArfGAP with SH3 domain, ankyrin repeat and PH domain 1	0.466093	1.6271e-05	0.387372	696.117	690.873	629.727	587.733	766.837	681.776	620.778	586.169	0.991241	0.902535	0.843573	0.889162	0.8086	0.764257
ASAP2	ArfGAP with SH3 domain, ankyrin repeat and PH domain 2	0.570523	0.864649	0.73616	161.932	176.114	172.915	181.479	179.002	176.781	181.834	170.163	1.08295	1.06441	1.12238	1.00612	1.05882	0.984844
ASAP3	ArfGAP with SH3 domain, ankyrin repeat and PH domain 3	0.0956747	0.613367	0.627735	59.4609	70.5504	71.4412	69.7005	74.9254	76.4551	73.4001	69.9973	1.18431	1.20146	1.18454	1.05173	1.0214	0.968584
ASB1	ankyrin repeat and SOCS box-containing 1	0.0571615	0.0689148	0.974711	135.566	121.814	117.005	120.266	127.519	113.866	112.757	110.825	0.900928	0.87044	0.891154	0.924918	0.921177	0.903083
ASB10	ankyrin repeat and SOCS box-containing 10	0.143754	0.0414042	0.574423	13.2037	13.6766	12.4577	13.8978	12.9977	15.6305	13.2318	14.327	1.03564	0.943383	1.05274	1.2219	1.0209	1.10827
ASB11	ankyrin repeat and SOCS box-containing 11	0.123893	0.347262	0.282353	8.3667	8.52729	8.55893	7.74637	8.05086	9.17407	8.74188	8.95824	1.02594	1.02568	0.930401	1.14861	1.09514	1.12361
ASB12	ankyrin repeat and SOCS box-containing 12	0.0518925	0.0560801	0.60344	10.2068	10.1222	9.80628	11.2113	10.8415	10.3466	10.8389	11.2521	0.989094	0.958986	1.10642	0.9554	0.999485	1.03867
ASB13	ankyrin repeat and SOCS box-containing 13	0.0184485	1.11965e-07	0.837776	93.4775	100.411	123.165	127.429	101.284	108.741	126.349	132.391	1.07678	1.31753	1.364	1.07499	1.24659	1.30899
ASB14	ankyrin repeat and SOCS box-containing 14	0.0992766	0.508562	0.379469	9.39897	9.29043	10.1194	9.72569	10.6657	9.81378	9.63413	11.143	0.992022	1.07788	1.0381	0.925415	0.906479	1.03979
ASB15	ankyrin repeat and SOCS box-containing 15	0.22095	0.610681	0.662541	9.96792	9.79343	9.55327	9.92258	10.0453	9.7587	10.4671	11.1204	0.982551	0.958345	0.995604	1.00323	1.07115	1.12021
ASB16	ankyrin repeat and SOCS box-containing 16	0.0419271	0.466149	0.765397	61.7384	61.6081	56.476	60.1779	61.7477	67.8823	62.936	66.7176	0.998629	0.914487	0.978862	1.10093	1.01715	1.08223
ASB17	ankyrin repeat and SOCS box-containing 17	0.0434847	0.122117	0.365869	6.16204	5.92207	5.96051	6.04573	6.28759	5.95379	6.42528	6.14137	0.961229	0.967415	0.980928	0.949185	1.02555	0.979176
ASB18	ankyrin repeat and SOCS box-containing 18	0.186638	0.107426	0.387508	30.0478	30.2919	27.5278	31.8109	27.1916	36.693	31.1777	34.8833	1.01071	0.921355	1.05981	1.35495	1.14988	1.28834
ASB2	ankyrin repeat and SOCS box-containing 2	0.0145105	0.4023	0.592546	10.2095	9.91167	9.58287	9.39579	10.5094	11.8814	10.1338	10.807	0.971089	0.938659	0.920177	1.13737	0.970619	1.02754
ASB3	ankyrin repeat and SOCS box-containing 3	0.412596	0.439343	0.0493644	46.4311	42.7544	42.4934	36.1564	37.2841	33.117	45.0842	43.9224	0.942718	0.926892	0.805674	0.895032	1.2183	1.19646
ASB4	ankyrin repeat and SOCS box-containing 4	0.0570818	0.574257	0.903483	8.2898	8.52399	8.43012	8.82515	8.79335	8.74683	9.15833	9.13815	1.02925	1.01798	1.06698	0.99941	1.04674	1.04061
ASB5	ankyrin repeat and SOCS box-containing 5	0.00955103	0.412044	0.0186777	9.38989	9.30671	8.25364	9.39555	9.47923	9.36416	10.021	9.90486	0.993154	0.882605	1.00273	0.987898	1.05704	1.04495
ASB6	ankyrin repeat and SOCS box-containing 6	7.22081e-09	0.552711	0.42967	203.152	194.384	204.786	197.14	157.334	149.517	139.309	153.06	0.954013	1.00918	0.972478	0.949635	0.886061	0.974311
ASB7	ankyrin repeat and SOCS box-containing 7	0.00642697	0.0206167	0.795865	125.505	111.514	124.738	118.134	118.869	106.281	112.021	111.463	0.891873	0.998614	0.94094	0.900723	0.942668	0.941435
ASB8	ankyrin repeat and SOCS box-containing 8	0.00234324	0.0418626	0.110845	748.841	709.394	805.826	792.106	772.317	853.814	881.231	813.673	0.947561	1.07553	1.05756	1.10916	1.15089	1.06065
ASB9	ankyrin repeat and SOCS box-containing 9	0.543926	0.348233	0.327311	10.8156	9.58601	9.02332	9.02849	9.42056	8.70306	10.0852	9.04474	0.894791	0.842433	0.847142	0.924995	1.06933	0.960448
ASCC1	activating signal cointegrator 1 complex subunit 1	0.00607905	0.0882465	0.700061	246.975	249.373	267.001	261.525	241.196	224.157	247.681	245.723	1.0104	1.0818	1.05929	0.929987	1.02758	1.01908
ASCC2	activating signal cointegrator 1 complex subunit 2	0.000109607	0.0115139	0.461178	449.423	434.117	473.248	466.552	464.254	490.598	536.546	533.018	0.965775	1.05269	1.0373	1.05925	1.15836	1.15168
ASCC3	activating signal cointegrator 1 complex subunit 3	5.28342e-06	0.132149	0.437281	219.085	223.225	222.406	211.406	199.049	185.6	172.108	166.875	1.01464	1.00829	0.96122	0.928701	0.856355	0.834342
ASCL1	achaete-scute complex homolog 1 (Drosophila)	0.00318641	0.0955295	0.755322	14.5493	16.2138	14.5573	16.3234	15.6813	19.7976	18.1032	18.6309	1.11897	1.01375	1.12809	1.27683	1.1771	1.19495
ASCL2	achaete-scute complex homolog 2 (Drosophila)	0.389381	0.649078	0.205825	26.0866	23.0035	24.7661	25	22.4968	25.3866	22.2151	25.635	0.889914	0.956824	0.96928	1.12571	0.98689	1.13656
ASCL3	achaete-scute complex homolog 3 (Drosophila)	0.7103	0.924934	0.727337	8.82518	8.75132	8.5237	9.03279	8.5586	9.04082	9.16869	8.83248	0.997055	0.96985	1.02364	1.05855	1.08297	1.04401
ASCL4	achaete-scute complex homolog 4 (Drosophila)	0.0763016	0.803463	0.366139	10.0605	11.2139	9.60976	11.5253	11.727	11.1095	11.8952	11.4041	1.11349	0.954825	1.14443	0.956765	1.0168	0.969791
ASCL5	achaete-scute complex homolog 5 (Drosophila)	0.138914	0.698317	0.905902	17.7716	18.2188	17.3418	18.529	17.8092	19.9882	19.4007	19.797	1.03131	0.986138	1.03737	1.12308	1.08955	1.11215
ASF1A	ASF1 anti-silencing function 1 homolog A (S. cerevisiae)	0.00558914	0.589883	0.817204	260.694	240.259	251.12	227.338	217.189	213.622	211.948	211.471	0.924677	0.969952	0.86656	0.985319	0.979219	0.979176
ASF1B	ASF1 anti-silencing function 1 homolog B (S. cerevisiae)	0.179297	0.000363245	0.225528	161.133	152.146	138.129	106.092	208.261	148.619	106.66	78.7491	0.947464	0.857523	0.659132	0.767863	0.533484	0.401479
ASGR1	asialoglycoprotein receptor 1	0.080599	0.776278	0.478143	23.6104	23.2395	21.5238	23.6561	23.0189	26.3508	25.9642	24.6642	0.987329	0.915718	1.00227	1.14872	1.13303	1.07285
ASGR2	asialoglycoprotein receptor 2	0.00286928	0.260938	0.417228	29.6033	30.8611	27.6436	29.9326	29.9317	34.6553	33.6512	33.5304	1.04186	0.934111	1.01095	1.15746	1.12301	1.12097
ASH1L	ash1 (absent, small, or homeotic)-like (Drosophila)	0.218186	0.00582641	0.618373	457.419	472.779	478.134	527.147	451.962	474.039	528.51	574.004	1.03564	1.04727	1.15874	1.05895	1.19189	1.29539
ASH2L	ash2 (absent, small, or homeotic)-like (Drosophila)	4.66102e-05	7.13316e-07	0.256197	529.855	574.03	665.644	683.475	568.095	636.754	804.507	866.72	1.08425	1.25572	1.28873	1.11886	1.41384	1.52352
ASIP	agouti signaling protein	0.0621391	0.357286	0.323372	25.7384	27.3053	26.0174	29.745	28.1637	33.7455	29.3841	27.9032	1.06024	1.00522	1.15904	1.20774	1.05081	0.996614
ASL	argininosuccinate lyase	0.79302	0.460213	0.682079	98.3261	98.6554	107.578	103.428	97.7225	105.942	102.196	106.201	1.01122	1.09605	1.05844	1.08739	1.04568	1.08941
ASNA1	arsA arsenite transporter, ATP-binding, homolog 1 (bacterial)	0.000212447	0.0260526	0.548197	814.203	770.374	849.481	818.586	701.92	724.88	796.73	744.064	0.946859	1.04492	1.00782	1.03358	1.13548	1.05936
ASNS	asparagine synthetase (glutamine-hydrolyzing)	0.00296894	0.00052229	0.726019	199.838	205.557	169.14	158.228	183.296	169.429	150.484	147.808	1.03605	0.860706	0.80753	0.929801	0.817858	0.803533
ASNSD1	asparagine synthetase domain containing 1	9.36394e-08	0.202214	0.238313	193.73	187.338	202.86	186.579	168.542	144.687	144.833	148.786	0.967147	1.04769	0.962802	0.861603	0.86324	0.89562
ASPA	aspartoacylase	1.02622e-05	0.0593994	0.768822	123.864	158.085	197.065	182.858	241.933	373.852	349.737	306.816	1.40735	1.84347	1.7782	1.79931	1.66647	1.49969
ASPDH	aspartate dehydrogenase domain containing	0.167366	0.476817	0.33805	30.8402	30.3516	26.3182	30.7126	28.281	35.5409	32.5781	31.6695	1.00031	0.875115	1.00551	1.26747	1.15466	1.12169
ASPG	asparaginase homolog (S. cerevisiae)	0.306972	0.18297	0.770802	41.6299	44.3519	40.8967	46.4781	41.3415	50.9269	44.9174	46.6644	1.06956	0.992322	1.11989	1.24158	1.08283	1.12465
ASPH	aspartate beta-hydroxylase	3.49119e-08	0.38656	0.38982	625.909	654.451	664.225	673.037	875.508	778.877	853.886	875.813	1.0519	1.07062	1.07841	0.898683	0.987421	1.01093
ASPHD1	aspartate beta-hydroxylase domain containing 1	3.02599e-07	0.143886	0.91641	70.6255	67.7589	53.6895	59.577	42.9447	42.696	38.0382	38.3712	0.983349	0.787866	0.864738	1.02174	0.929594	0.929401
ASPHD2	aspartate beta-hydroxylase domain containing 2	0.321429	0.289605	0.524594	22.9099	20.3716	18.0238	17.8757	19.3134	17.8608	20.2388	17.2916	0.897245	0.796967	0.780566	0.958246	1.09551	0.908603
ASPM	asp (abnormal spindle) homolog, microcephaly associated (Drosophila)	0.693922	0.0948181	0.536618	51.6296	54.6447	51.1383	36.9607	78.3527	49.4176	40.819	33.8878	1.08751	1.00574	0.763732	0.681505	0.51198	0.425706
ASPN	asporin	0.127124	0.427535	0.504659	20.7773	34.0817	83.7882	84.1861	77.6088	119.15	103.701	62.4213	1.59479	3.82751	3.76837	5.51169	6.53448	3.52338
ASPRV1	aspartic peptidase, retroviral-like 1	0.832869	0.602415	0.755511	20.2656	20.2091	19.3162	21.7771	19.4789	21.1983	20.8844	20.948	0.99743	0.954081	1.07633	1.09281	1.07343	1.07556
ASPSCR1	alveolar soft part sarcoma chromosome region, candidate 1	0.129322	0.0279863	0.329848	105.271	109.362	115.826	120.94	108.528	124.087	118.383	118.757	1.03991	1.10121	1.14999	1.14661	1.09505	1.09494
ASRGL1	asparaginase like 1	0.802734	0.0267396	0.712268	40.1688	40.9193	54.7042	45.197	40.4261	41.3617	46.7449	47.7473	1.02379	1.37478	1.12544	1.03102	1.16156	1.18671
ASS1	argininosuccinate synthase 1	9.38886e-05	0.17292	0.13502	2882.49	2853.39	3186.64	3322.08	3311.33	3863.43	3713.18	3483.81	1.00337	1.11429	1.16715	1.17212	1.12455	1.05462
ASTE1	asteroid homolog 1 (Drosophila)	0.880484	0.68863	0.335124	34.9404	37.9114	41.6901	35.098	37.6454	32.957	37.1305	41.4391	1.08652	1.19333	1.00584	0.883918	0.989413	1.10256
ASTL	astacin-like metallo-endopeptidase (M12 family)	0.590083	0.431377	0.268424	31.2574	30.7888	30.2424	33.2346	32.0155	37.0401	30.1341	30.2328	0.986135	0.968225	1.06221	1.16772	0.943844	0.944042
ASTN1	astrotactin 1	4.85506e-05	0.35099	0.586045	45.9977	45.1007	38.7674	40.2817	31.1384	36.0218	31.505	33.7867	0.979129	0.846513	0.882132	1.16327	1.01452	1.08544
ASTN2	astrotactin 2	0.0139351	0.493797	0.736433	35.8289	34.5412	32.84	34.5139	39.8588	42.3357	38.3432	35.652	0.962479	0.917405	0.966152	1.06715	0.965422	0.904448
ASXL1	additional sex combs like 1 (Drosophila)	0.00031328	0.654181	0.979232	215.066	220.178	223.304	217.46	191.944	194.256	203.332	196.647	1.02409	1.03762	1.01083	1.01478	1.06137	1.02679
ASXL2	additional sex combs like 2 (Drosophila)	0.397216	0.0388272	0.903804	345.756	327.635	311.198	303.428	329.686	314.539	310.182	300.418	0.947255	0.897691	0.876186	0.953809	0.94125	0.911347
ASXL3	additional sex combs like 3 (Drosophila)	0.108	0.732472	0.894329	12.039	12.0071	11.8643	12.0982	12.4717	13.1079	12.158	12.5939	0.998978	0.987611	1.00506	1.0556	0.983377	1.01276
ASZ1	ankyrin repeat, SAM and basic leucine zipper domain containing 1	0.107843	0.9261	0.624189	6.51998	6.28706	6.0514	6.60253	6.65997	6.61938	6.92556	6.68136	0.964349	0.927808	1.01197	1.00103	1.05111	1.01598
ATAD1	ATPase family, AAA domain containing 1	0.43653	0.0193487	0.527076	333.335	343.862	381	355.927	322.096	306.46	370.931	377.35	1.02977	1.14228	1.06682	0.9626	1.15806	1.17532
ATAD2	ATPase family, AAA domain containing 2	0.000900814	0.00528761	0.366482	119.088	106.274	103.237	90.0006	125.729	76.8904	69.4985	57.9262	0.889918	0.865577	0.756251	0.685536	0.609618	0.490688
ATAD2B	ATPase family, AAA domain containing 2B	0.928175	0.232812	0.72474	101.156	96.4768	100.215	101.663	104.595	89.0694	102.493	105.957	0.95863	0.983564	1.00979	0.858578	0.989619	1.01785
ATAD3A	ATPase family, AAA domain containing 3A	0.450516	0.913183	0.923967	261.738	256.553	265.048	254.905	244.191	255.3	258.776	254.035	0.986951	1.01743	0.978885	1.05982	1.08777	1.05591
ATAD3B	ATPase family, AAA domain containing 3B	0.122078	0.214629	0.478052	96.5097	89.5329	87.1097	93.9254	98.2175	89.3449	76.9637	74.1792	0.92883	0.903492	0.97337	0.953364	0.827045	0.811136
ATAD3C	ATPase family, AAA domain containing 3C	0.282013	0.15592	0.628456	22.6214	21.2792	20.5471	24.8493	20.3275	20.8622	21.5386	22.6619	0.946988	0.909912	1.11553	1.03128	1.06262	1.11501
ATAD5	ATPase family, AAA domain containing 5	0.50856	0.00651969	0.2244	31.009	32.1098	27.4547	24.5026	40.2124	26.2002	24.4043	22.6259	1.0565	0.894354	0.797043	0.68264	0.638969	0.584017
ATCAY	ataxia, cerebellar, Cayman type	0.0474858	0.171861	0.748204	17.2994	18.2548	18.9829	18.9132	18.1652	20.8559	19.2915	20.5564	1.05661	1.09969	1.09621	1.15585	1.06932	1.13333
ATE1	arginyltransferase 1	0.00162289	0.0718081	0.917769	334.344	331.117	360.526	355.116	319.349	307.337	329.635	326.903	0.991657	1.07808	1.06478	0.961445	1.03149	1.02454
ATF1	activating transcription factor 1	5.5894e-09	0.00434864	0.199188	465.744	448.192	478.863	422.268	403.52	345.455	350.509	331.569	0.961346	1.02691	0.907176	0.859007	0.869917	0.827296
ATF2	activating transcription factor 2	0.965615	0.071301	0.841575	960.914	987.017	1008.65	993.445	943.845	983.709	1006.8	1017.89	1.02738	1.04965	1.03389	1.04546	1.07139	1.08053
ATF3	activating transcription factor 3	0.240668	0.0311478	0.991308	50.8541	48.4912	44.1116	44.3701	49.155	46.2045	40.9622	41.6223	0.947871	0.863575	0.869911	0.941503	0.835522	0.846145
ATF4	activating transcription factor 4 (tax-responsive enhancer element B67)	0.000559273	0.0256957	0.534758	408.893	409.863	397.529	425.528	426.626	456.06	427.265	489.29	1.00436	0.972435	1.0403	1.07881	1.00434	1.15329
ATF5	activating transcription factor 5	1.50441e-06	0.027706	0.919001	364.497	421.228	428.899	444.449	496.621	633.077	644.643	672.531	1.16703	1.19931	1.23856	1.30958	1.31625	1.348
ATF6	activating transcription factor 6	0.000204864	0.217287	0.679985	1023.78	991.818	1019.54	987.1	975.26	874.213	896.072	906.318	0.969682	0.996942	0.964135	0.900198	0.923271	0.929223
ATF6B	activating transcription factor 6 beta	0.997943	0.0223296	0.754244	427.34	389.177	367.47	359.428	401.268	397.242	376.258	365.747	0.911248	0.860011	0.840261	0.992574	0.939562	0.913625
ATF7	activating transcription factor 7	0.63527	0.421312	0.112336	241.81	236.682	247.21	228.303	221.159	236.899	248.83	262.346	0.978532	1.02021	0.943442	1.0756	1.13045	1.188
ATF7IP	activating transcription factor 7 interacting protein	1.70087e-05	0.0415229	0.413886	853.654	863.261	888.096	897.482	907.875	1000.36	1084.94	1063.9	1.01143	1.03892	1.05207	1.11366	1.20633	1.18014
ATF7IP2	activating transcription factor 7 interacting protein 2	0.000668412	0.635959	0.898994	51.995	50.1153	54.5914	50.7696	41.4248	40.1377	44.3936	44.5171	0.964353	1.05753	0.973255	1.02715	1.12605	1.14327
ATG10	ATG10 autophagy related 10 homolog (S. cerevisiae)	2.0458e-06	0.000465731	0.813094	63.834	65.1454	88.4013	78.7824	93.5625	85.4631	121.517	113.475	1.02436	1.38343	1.23497	0.904089	1.29518	1.20719
ATG12	ATG12 autophagy related 12 homolog (S. cerevisiae)	0.000107344	0.388151	0.985999	206.677	195.508	208.786	194.838	178.781	173.098	182.594	174.335	0.951909	1.01848	0.946604	0.966095	1.02055	0.977122
ATG13	ATG13 autophagy related 13 homolog (S. cerevisiae)	3.35873e-05	0.0935989	0.800904	456.935	431.725	434.99	430.025	413.15	388.021	408.693	386.231	0.945084	0.952034	0.941072	0.938658	0.990097	0.934968
ATG14	ATG14 autophagy related 14 homolog (S. cerevisiae)	0.492831	0.000362279	0.638418	121.768	119.415	133.046	134.166	114.412	115.23	137.156	133.984	0.98138	1.09401	1.10289	1.00905	1.19971	1.17156
ATG16L1	ATG16 autophagy related 16-like 1 (S. cerevisiae)	0.0127916	0.286665	0.800176	77.5177	73.6351	76.9013	77.5698	68.2278	62.1142	73.3629	69.9916	0.957424	1.00441	1.02329	0.914084	1.07689	1.02626
ATG16L2	ATG16 autophagy related 16-like 2 (S. cerevisiae)	0.0182721	0.355936	0.720407	53.1269	51.3044	47.3617	46.1095	56.0613	56.2795	51.8417	56.5217	0.966921	0.892345	0.869677	1.01178	0.929867	1.01417
ATG2A	ATG2 autophagy related 2 homolog A (S. cerevisiae)	0.0314597	0.477031	0.108805	90.5375	86.5537	85.4118	89.8635	74.1244	85.6368	85.5716	85.0756	0.958225	0.946246	0.993961	1.15872	1.15758	1.14859
ATG2B	ATG2 autophagy related 2 homolog B (S. cerevisiae)	0.038123	0.0889821	0.486176	277.341	269.952	257.531	266.74	271.217	243.565	253.376	257.916	0.973996	0.927537	0.96297	0.899689	0.937078	0.953315
ATG3	ATG3 autophagy related 3 homolog (S. cerevisiae)	0.135209	0.39469	0.482018	762.947	749.153	816.198	764.903	761.393	704.279	730.782	768.918	0.981424	1.07098	1.00257	0.927103	0.961588	1.01407
ATG4A	ATG4 autophagy related 4 homolog A (S. cerevisiae)	0.943279	0.254367	0.827496	140.119	117.338	132.038	121.373	128.405	121.24	134.344	125.1	0.8408	0.94637	0.887462	0.9442	1.04396	0.984092
ATG4B	ATG4 autophagy related 4 homolog B (S. cerevisiae)	0.0233781	0.409522	0.724138	89.2255	83.3532	93.1198	86.4051	80.8562	81.606	83.785	82.3082	0.933175	1.04471	0.968244	1.01285	1.04241	1.02156
ATG4C	ATG4 autophagy related 4 homolog C (S. cerevisiae)	0.287576	0.332042	0.342743	234.92	236.679	263.358	237.099	247.422	215.836	232.714	238.856	1.00702	1.12058	1.01062	0.874588	0.942358	0.966007
ATG4D	ATG4 autophagy related 4 homolog D (S. cerevisiae)	0.460494	0.0904948	0.0328663	179.061	166.932	177.119	186.884	144.75	181.486	182.289	183.523	0.933244	0.992549	1.04675	1.25522	1.26055	1.268
ATG5	ATG5 autophagy related 5 homolog (S. cerevisiae)	0.00700478	0.219653	0.378123	397.662	401.819	416.344	388.486	391.109	339.852	383.109	365.186	1.00999	1.047	0.975903	0.870731	0.980927	0.938624
ATG7	ATG7 autophagy related 7 homolog (S. cerevisiae)	0.000273911	0.378375	0.976087	156.04	152.537	161.007	157.449	176.113	167.911	182	179.143	0.981394	1.03399	1.0149	0.952673	1.03681	1.02016
ATG9A	ATG9 autophagy related 9 homolog A (S. cerevisiae)	0.87522	0.852639	0.604217	324.991	309.183	322.099	315.58	299.748	322.592	324.986	317.907	0.951004	0.992202	0.970772	1.07792	1.08535	1.0621
ATG9B	ATG9 autophagy related 9 homolog B (S. cerevisiae)	0.954053	0.136699	0.379181	47.1342	45.3919	42.2786	47.9955	42.4847	51.1842	42.6252	46.9966	0.963302	0.896954	1.01944	1.21968	1.01192	1.11314
ATHL1	ATH1, acid trehalase-like 1 (yeast)	0.548801	0.0686474	0.572948	37.0981	38.6239	34.8952	39.0799	33.8536	42.7139	33.4038	36.8046	1.04753	0.944217	1.05198	1.27033	0.9889	1.10414
ATIC	5-aminoimidazole-4-carboxamide ribonucleotide formyltransferase/IMP cyclohydrolase	0.000379663	0.327309	0.180988	585.121	616.061	702.37	691.157	577.339	549.421	556.596	554.483	1.06284	1.21072	1.18411	0.954955	0.971821	0.969733
ATL1	atlastin GTPase 1	0.124176	0.00466751	0.132048	130.439	119.873	126.027	106.662	155.002	97.9631	103.28	98.0813	0.921718	0.967752	0.816156	0.654007	0.683661	0.657181
ATL2	atlastin GTPase 2	0.832243	2.16203e-08	0.560901	128.21	143.401	171.04	188.26	129.778	146.874	179.373	177.044	1.11942	1.33457	1.4706	1.13064	1.38151	1.36442
ATL3	atlastin GTPase 3	3.55676e-06	0.0224949	0.361165	755.703	786.946	907.401	873.497	992.165	924.837	1016.34	1019.83	1.04241	1.207	1.15726	0.932127	1.02482	1.02812
ATM	ataxia telangiectasia mutated	0.379793	0.469488	0.420373	212.412	217.201	212.322	219.924	241.067	200.415	225.307	228.107	1.0206	1.00069	1.03443	0.837378	0.943957	0.950495
ATMIN	ATM interactor	0.000931299	0.188738	0.488489	665.9	658.101	668.61	655.115	648.932	637.904	624.939	601.406	0.988166	1.00374	0.983838	0.983569	0.963821	0.926619
ATN1	atrophin 1	0.865194	0.123671	0.20562	291.622	288.904	292.881	297.637	264.232	293.556	309.424	302.287	0.992369	1.00452	1.01952	1.11744	1.18398	1.15172
ATOH1	atonal homolog 1 (Drosophila)	0.326204	0.329906	0.771483	21.6424	23.4718	21.2314	21.7978	21.6035	24.8637	21.7321	26.1572	1.0844	0.981065	1.00722	1.15597	1.01526	1.22256
ATOH7	atonal homolog 7 (Drosophila)	0.922647	0.0213754	0.532024	11.0202	12.2694	11.4162	11.9646	10.5244	13.0257	12.0409	11.3799	1.11435	1.03704	1.08756	1.24649	1.14482	1.0842
ATOH8	atonal homolog 8 (Drosophila)	8.21954e-07	8.28108e-05	0.184434	83.9221	84.3688	112.828	119.762	49.5931	71.4611	79.3783	80.0489	1.01953	1.35051	1.4351	1.45146	1.59466	1.62014
ATOX1	ATX1 antioxidant protein 1 homolog (yeast)	4.64513e-05	0.11594	0.399441	338.122	314.682	316.411	303.179	352.982	342.781	365.992	344.303	0.929691	0.937506	0.896787	0.970316	1.03659	0.975398
ATP10A	ATPase, class V, type 10A	2.48226e-10	0.649231	0.162027	47.7047	46.9827	40.2165	43.1227	80.1822	100.244	101.481	91.5674	0.989691	0.85011	0.915272	1.27486	1.33028	1.20931
ATP10B	ATPase, class V, type 10B	0.0114789	0.199242	0.686887	15.4316	14.1705	13.5242	13.8133	16.2108	17.0443	15.5713	14.5873	0.917224	0.876302	0.895135	1.0432	0.957939	0.906541
ATP10D	ATPase, class V, type 10D	0.00260206	0.18393	0.856075	193.947	195.433	188.357	181.168	183.58	172.68	166.739	158.459	1.00947	0.984512	0.942078	0.942526	0.919695	0.873251
ATP11A	ATPase, class VI, type 11A	4.73609e-06	0.313355	0.379914	148.326	143.856	142.075	152.205	132.416	113.574	117.602	113.354	0.975073	0.960681	1.03597	0.858389	0.888661	0.8565
ATP11B	ATPase, class VI, type 11B	0.0146158	0.140961	0.790818	404.961	389.279	388.17	417.843	452.863	404.35	422.457	440.184	0.963482	0.958772	1.03459	0.892795	0.935291	0.973718
ATP11C	ATPase, class VI, type 11C	0.000908992	0.601757	0.779749	201.093	210.438	206.255	200.241	234.158	225.453	231.511	217.318	1.04929	1.02645	0.999461	0.966713	0.99264	0.932862
ATP12A	ATPase, H+/K+ transporting, nongastric, alpha polypeptide	0.115465	0.359686	0.436607	10.3226	10.4969	10.8568	10.4906	10.4092	12.3969	10.7801	11.2068	1.01998	1.05331	1.01863	1.19309	1.03345	1.07547
ATP13A1	ATPase type 13A1	0.00824428	0.00770684	0.877778	257.086	249.614	241.758	231.161	238.354	242.673	224.588	212.865	0.971273	0.939493	0.899289	1.01831	0.94193	0.892617
ATP13A2	ATPase type 13A2	0.0812412	0.099178	0.0508595	148.103	126.442	115.512	118.634	116.876	123.453	120.196	115.069	0.85965	0.783453	0.806126	1.05774	1.03041	0.985864
ATP13A3	ATPase type 13A3	0.000391065	3.80835e-05	0.257389	1613.21	1436.16	1305.3	1343.5	1583.49	1258.86	1098.09	1067.22	0.889299	0.80956	0.835426	0.813235	0.697481	0.674904
ATP13A4	ATPase type 13A4	0.987349	0.257691	0.963411	8.50622	8.75293	8.0893	8.8382	8.31007	8.66748	8.16415	9.15721	1.03129	0.953289	1.03911	1.06164	0.993678	1.0982
ATP13A5	ATPase type 13A5	0.0863996	0.745248	0.862276	9.18525	8.57141	8.66087	8.85867	9.29501	9.40258	9.06369	9.58929	0.940249	0.946704	0.971496	1.02534	0.989539	1.03682
ATP1A1	ATPase, Na+/K+ transporting, alpha 1 polypeptide	2.90791e-09	0.000618337	0.18288	1722.61	1660.52	1590.75	1555.1	1471.21	1254.87	1163.98	1140.26	0.963884	0.923004	0.902032	0.85534	0.790298	0.774568
ATP1A2	ATPase, Na+/K+ transporting, alpha 2 polypeptide	0.992694	9.23727e-08	0.876237	31.2659	79.1582	136.112	170.053	26.5552	81.8966	132.171	137.72	2.43289	4.15078	5.18751	3.09999	4.99185	5.20765
ATP1A3	ATPase, Na+/K+ transporting, alpha 3 polypeptide	0.337702	0.717952	0.289532	22.6946	20.5982	22.0517	20.1372	20.5855	24.0704	22.8323	21.8725	0.915031	0.970089	0.894915	1.17772	1.11507	1.06786
ATP1A4	ATPase, Na+/K+ transporting, alpha 4 polypeptide	0.0117699	0.220641	0.425286	13.8202	13.6269	14.1121	14.597	13.9474	15.3365	15.5923	15.0971	0.985659	1.02096	1.05625	1.10502	1.11979	1.08734
ATP1B1	ATPase, Na+/K+ transporting, beta 1 polypeptide	1.69858e-05	0.104275	0.816189	229.346	226.258	264.243	276.906	307.714	348.073	425.564	383.276	0.999965	1.15395	1.21687	1.18208	1.48342	1.35038
ATP1B2	ATPase, Na+/K+ transporting, beta 2 polypeptide	0.00300861	0.566283	0.602233	59.9782	58.9986	55.5651	57.2241	47.2047	54.7023	49.6945	51.5811	0.98956	0.932108	0.952549	1.17037	1.06036	1.09208
ATP1B3	ATPase, Na+/K+ transporting, beta 3 polypeptide	5.35423e-06	0.0617118	0.137769	489.22	469.284	469.766	415.949	417.149	358.736	388.547	390.481	0.964032	0.968328	0.853508	0.860661	0.932957	0.934579
ATP1B4	ATPase, Na+/K+ transporting, beta 4 polypeptide	0.635627	0.484744	0.67641	15.2426	14.2332	14.0144	14.3767	14.8948	13.8242	15.0694	15.3661	0.934028	0.920233	0.943678	0.926536	1.00871	1.03662
ATP2A1	ATPase, Ca++ transporting, cardiac muscle, fast twitch 1	0.0909194	0.552851	0.758918	16.3087	17.1315	15.7455	17.1244	16.3541	19.7836	19.4073	18.4415	1.05134	0.970361	1.04703	1.22128	1.1939	1.12212
ATP2A2	ATPase, Ca++ transporting, cardiac muscle, slow twitch 2	0.00215449	0.013479	0.767727	1224.41	1188.39	1124.18	1097.74	1182.51	1041.67	1027.72	995.501	0.971795	0.920512	0.900811	0.893156	0.878564	0.852489
ATP2A3	ATPase, Ca++ transporting, ubiquitous	0.314246	0.556251	0.680219	38.4518	40.3448	35.4222	40.8723	43.3436	42.4098	39.8467	38.4657	1.05021	0.921052	1.06638	0.98443	0.931697	0.897981
ATP2B1	ATPase, Ca++ transporting, plasma membrane 1	0.18484	0.000514418	0.0089976	369.369	391.01	339.729	309.407	475.817	335.267	283.847	250.682	1.05961	0.922351	0.839524	0.714116	0.598687	0.529446
ATP2B2	ATPase, Ca++ transporting, plasma membrane 2	0.186098	0.736503	0.49684	30.7967	31.0661	30.4618	34.6362	32.9365	39.7533	35.137	32.2383	1.01165	0.98405	1.12877	1.26472	1.10625	0.991778
ATP2B3	ATPase, Ca++ transporting, plasma membrane 3	0.00886046	0.500567	0.336134	18.446	17.7176	17.353	17.6556	18.1878	22.531	19.3638	20.367	0.961969	0.942453	0.959963	1.2395	1.06543	1.12028
ATP2B4	ATPase, Ca++ transporting, plasma membrane 4	2.68702e-07	0.000101286	0.629177	800.388	904.771	988.633	1080.89	1043.22	1243.52	1508.35	1501.75	1.14033	1.25175	1.36182	1.26029	1.54865	1.55069
ATP2C1	ATPase, Ca++ transporting, type 2C, member 1	3.28026e-07	0.979441	0.924867	231.11	231.257	225.082	234.049	282.577	278.671	285.905	283.097	1.00053	0.973935	1.01212	0.992683	1.03024	1.01561
ATP2C2	ATPase, Ca++ transporting, type 2C, member 2	0.414705	0.121212	0.546451	13.5412	14.5295	11.94	12.6287	13.9722	13.6552	12.9811	13.5402	1.08917	0.885855	0.945829	0.977189	0.932731	0.978678
ATP4A	ATPase, H+/K+ exchanging, alpha polypeptide	0.29016	0.819148	0.335271	22.5865	20.441	19.9291	21.1257	20.8548	23.769	21.9037	21.5851	0.905034	0.88295	0.935449	1.14118	1.05048	1.034
ATP4B	ATPase, H+/K+ exchanging, beta polypeptide	0.278571	0.284663	0.626253	23.3807	22.5708	21.4312	22.8567	23.5071	22.5556	23.0888	23.1173	0.965814	0.917058	0.978184	0.960987	0.983516	0.983159
ATP5A1	ATP synthase, H+ transporting, mitochondrial F1 complex, alpha subunit 1, cardiac muscle	0.548574	1.97573e-06	0.453537	858.517	972.136	1150.46	1163.09	885.442	1055.66	1175.96	1096.88	1.13255	1.33935	1.35549	1.19358	1.32649	1.23811
ATP5B	ATP synthase, H+ transporting, mitochondrial F1 complex, beta polypeptide	0.00130852	1.91155e-06	0.497364	3472.32	3695.46	4087.36	4075.9	3368.48	3616.39	3786.31	3774.57	1.06427	1.17822	1.17399	1.07336	1.12397	1.12088
ATP5C1	ATP synthase, H+ transporting, mitochondrial F1 complex, gamma polypeptide 1	0.879943	0.0574132	0.949836	1546.84	1539.08	1794.08	1659.99	1565.79	1548.56	1728.37	1712.74	0.992521	1.15881	1.07554	0.991623	1.10726	1.09794
ATP5D	ATP synthase, H+ transporting, mitochondrial F1 complex, delta subunit	0.000328439	0.000112528	0.653125	393.676	462.986	478.531	513.032	446.698	539.624	548.192	538.12	1.18229	1.2123	1.31073	1.20765	1.22759	1.20538
ATP5E	ATP synthase, H+ transporting, mitochondrial F1 complex, epsilon subunit	0.684093	0.0010976	0.457113	392.019	406.124	457.236	469.794	375.154	448.047	467.954	455.195	1.0348	1.16582	1.20059	1.19845	1.24882	1.21709
ATP5EP2	ATP synthase, H+ transporting, mitochondrial F1 complex, epsilon subunit pseudogene 2	0.96268	0.124577	0.769914	155.505	141.259	164.192	160.695	151.421	148.583	156.368	164.649	0.908034	1.06193	1.04118	0.985326	1.03948	1.09499
ATP5F1	ATP synthase, H+ transporting, mitochondrial Fo complex, subunit B1	0.0992153	0.00351908	0.848968	336.762	374.562	432.736	417.325	324.955	366.877	381.8	386.679	1.11356	1.28506	1.23753	1.12511	1.17603	1.19382
ATP5G1	ATP synthase, H+ transporting, mitochondrial Fo complex, subunit C1 (subunit 9)	0.000114001	0.812884	0.594245	2538.45	2485.47	2599.56	2531.14	2283.66	2352.03	2240.35	2176.8	0.977952	1.02386	0.99564	1.03695	0.990395	0.966287
ATP5G2	ATP synthase, H+ transporting, mitochondrial Fo complex, subunit C2 (subunit 9)	0.409574	0.741202	0.0534515	349.794	347.098	338.455	366.083	333.366	359.873	354.789	329.211	0.992657	0.967684	1.0464	1.083	1.06658	0.989426
ATP5G3	ATP synthase, H+ transporting, mitochondrial Fo complex, subunit C3 (subunit 9)	0.0109734	0.00048539	0.668358	168.727	174.849	192.783	186.073	170.121	190.7	205.777	204.294	1.03622	1.1432	1.10175	1.12196	1.20895	1.20055
ATP5H	ATP synthase, H+ transporting, mitochondrial Fo complex, subunit d	0.121723	0.122325	0.973013	304.11	307.922	338.977	345.543	309.961	336.291	359.182	374.979	1.023	1.10807	1.14793	1.09088	1.16519	1.21152
ATP5I	ATP synthase, H+ transporting, mitochondrial Fo complex, subunit E	0.202267	0.00106875	0.413712	287.645	300.346	348.461	361.194	270.918	316.859	330.703	319.594	1.04662	1.21714	1.26347	1.17193	1.22548	1.18502
ATP5J	ATP synthase, H+ transporting, mitochondrial Fo complex, subunit F6	0.179154	0.193366	0.748964	164.24	162.613	179.009	179.04	147.463	167.064	167.184	169.385	0.99535	1.09667	1.09941	1.13417	1.13233	1.15972
ATP5J2	ATP synthase, H+ transporting, mitochondrial Fo complex, subunit F2	0.00193989	0.568065	0.648758	752.928	758.704	835.992	823.255	705.186	707.071	689.027	724.664	1.00741	1.11065	1.09349	0.997778	0.975738	1.03477
ATP5L	ATP synthase, H+ transporting, mitochondrial Fo complex, subunit G	0.036071	0.000801307	0.981276	792.462	829.229	952.957	943.839	721.002	783.718	896.186	874.709	1.04839	1.21047	1.19992	1.08627	1.24332	1.2141
ATP5L2	ATP synthase, H+ transporting, mitochondrial Fo complex, subunit G2	0.0018178	0.181166	0.913308	29.8327	28.5106	34.7288	32.3838	35.4182	36.0851	39.0592	38.2527	0.955192	1.16447	1.08683	1.05901	1.14071	1.10733
ATP5O	ATP synthase, H+ transporting, mitochondrial F1 complex, O subunit	0.0300104	0.00283392	0.573538	425.01	429	500.328	524.294	386.341	435.448	461.381	453.517	1.01007	1.17984	1.23795	1.12718	1.1936	1.17627
ATP5S	ATP synthase, H+ transporting, mitochondrial Fo complex, subunit s (factor B)	1.4455e-06	1.24035e-06	0.614151	93.783	113.172	121.939	129.443	115.45	126.941	152.597	161.092	1.21149	1.30002	1.38491	1.12	1.33241	1.4147
ATP5SL	ATP5S-like	0.00712075	0.655147	0.801396	486.988	465.515	461.95	462.222	442.504	436.04	446.928	426.207	0.954458	0.950514	0.946104	0.99418	1.03181	0.981169
ATP6AP1	ATPase, H+ transporting, lysosomal accessory protein 1	0.0633866	0.809923	0.562495	1049.76	1026.43	999.14	1006.66	1029.53	1129.45	1119.51	1066.36	0.977994	0.950164	0.957123	1.10263	1.09136	1.04037
ATP6AP1L	ATPase, H+ transporting, lysosomal accessory protein 1-like	0.357212	0.0562261	0.537222	68.0382	65.7298	64.2861	74.3916	61.8991	68.4564	64.5275	70.9474	0.969557	0.945986	1.09442	1.10586	1.0567	1.15092
ATP6AP2	ATPase, H+ transporting, lysosomal accessory protein 2	0.268306	5.45784e-05	0.562064	1258.66	1178.21	1138.01	1085.42	1301.37	1146.76	1164.12	1129.65	0.934268	0.905876	0.859369	0.881508	0.896342	0.869093
ATP6V0A1	ATPase, H+ transporting, lysosomal V0 subunit a1	4.58509e-05	0.324048	0.932918	445.94	443.148	466.954	486.078	521.916	539.387	567.993	557.731	0.994741	1.04912	1.09111	1.04751	1.1136	1.0922
ATP6V0A2	ATPase, H+ transporting, lysosomal V0 subunit a2	0.444698	0.29014	0.860956	250.056	234.716	235.48	233.715	239.133	234.688	237.302	228.429	0.94042	0.942401	0.93601	0.980526	0.991369	0.955211
ATP6V0A4	ATPase, H+ transporting, lysosomal V0 subunit a4	0.297284	0.720111	0.425286	18.8299	18.395	16.6847	17.2542	16.9151	20.5573	20.013	18.4029	0.976608	0.887388	0.918127	1.22072	1.18924	1.08979
ATP6V0B	ATPase, H+ transporting, lysosomal 21kDa, V0 subunit b	0.0112655	0.186155	0.752262	493.66	445.378	448.846	422.315	429.904	403.782	411.884	410.578	0.903686	0.909792	0.856309	0.944913	0.966127	0.967348
ATP6V0C	ATPase, H+ transporting, lysosomal 16kDa, V0 subunit c	0.301907	0.602709	0.125954	2644.62	2573.18	2648.46	2708.41	2581.82	2773.62	2738.3	2641.11	0.972737	1.00152	1.02495	1.07353	1.06036	1.02272
ATP6V0D1	ATPase, H+ transporting, lysosomal 38kDa, V0 subunit d1	0.532754	0.0503877	0.843499	1552.71	1499.79	1445.17	1416.32	1499.52	1533.63	1424.97	1346.64	0.967164	0.933933	0.917207	1.02383	0.951551	0.897671
ATP6V0D2	ATPase, H+ transporting, lysosomal 38kDa, V0 subunit d2	4.04482e-06	1.86813e-05	0.0128987	15.3828	13.5591	10.3168	9.15494	53.4749	23.7624	15.7807	12.8776	0.879251	0.672077	0.593123	0.455892	0.299147	0.242829
ATP6V0E1	ATPase, H+ transporting, lysosomal 9kDa, V0 subunit e1	0.0685644	0.0842465	0.460918	3501.99	3355.96	3468.97	3400.35	3353.47	3213.08	3394.14	3448.7	0.958528	0.990721	0.971192	0.958253	1.01216	1.02866
ATP6V0E2	ATPase, H+ transporting V0 subunit e2	1.43776e-08	0.0233838	0.184434	147.907	152.648	167.309	161.373	178.685	205.293	193.215	197.293	1.03059	1.1283	1.0973	1.15054	1.08363	1.10559
ATP6V1A	ATPase, H+ transporting, lysosomal 70kDa, V1 subunit A	0.0496225	0.20956	0.879097	608.407	607.231	591.179	568.929	697.147	653.358	620.637	591.666	0.995412	0.975588	0.938765	0.947615	0.908908	0.866085
ATP6V1B1	ATPase, H+ transporting, lysosomal 56/58kDa, V1 subunit B1	0.0769851	0.430727	0.461178	41.1863	42.0219	40.3802	41.8406	40.1289	48.2281	47.4827	43.4442	1.02045	0.980019	1.01764	1.22699	1.19008	1.09223
ATP6V1B2	ATPase, H+ transporting, lysosomal 56/58kDa, V1 subunit B2	0.0211792	0.966148	0.913308	1530.48	1561.73	1570.3	1554.9	1702.89	1643.99	1667.22	1627.44	1.02057	1.02652	1.01655	0.966619	0.985067	0.963611
ATP6V1C1	ATPase, H+ transporting, lysosomal 42kDa, V1 subunit C1	0.00540188	0.452583	0.21749	448.403	459.042	473.565	466.284	458.626	390.754	417.778	425.028	1.02388	1.05621	1.0401	0.851806	0.908606	0.927149
ATP6V1C2	ATPase, H+ transporting, lysosomal 42kDa, V1 subunit C2	0.584771	0.408957	0.965047	18.1536	18.7257	18.2692	19.6882	18.193	18.7915	19.2464	20.0901	1.03817	1.02613	1.10057	1.03523	1.06081	1.10903
ATP6V1D	ATPase, H+ transporting, lysosomal 34kDa, V1 subunit D	0.43439	0.138715	0.862276	296.164	292.941	326.208	317.289	294.517	270.653	306.537	321.477	0.987784	1.09813	1.06787	0.919809	1.04205	1.09289
ATP6V1E1	ATPase, H+ transporting, lysosomal 31kDa, V1 subunit E1	0.164487	0.0677831	0.955319	585.784	556.136	637.396	600.255	546.808	522.041	592.066	587.689	0.952468	1.09479	1.03382	0.955318	1.083	1.09055
ATP6V1E2	ATPase, H+ transporting, lysosomal 31kDa, V1 subunit E2	0.206041	0.013293	0.998382	14.7262	14.2609	15.7731	17.213	15.5489	14.9063	16.4159	18.1132	0.972406	1.07201	1.16926	0.959295	1.05871	1.17381
ATP6V1F	ATPase, H+ transporting, lysosomal 14kDa, V1 subunit F	0.0225824	0.960146	0.564409	1120.64	1104.06	1069.31	1092.72	1123.47	1179.51	1200.89	1157.87	0.986774	0.953149	0.979092	1.05101	1.06918	1.02924
ATP6V1G1	ATPase, H+ transporting, lysosomal 13kDa, V1 subunit G1	1.62275e-06	0.873179	0.524453	467.998	448.202	448.82	437.333	358.572	353.676	374.913	384.314	0.96312	0.972833	0.940448	0.993582	1.04907	1.07969
ATP6V1G2	ATPase, H+ transporting, lysosomal 13kDa, V1 subunit G2	0.00105385	0.121336	0.294153	31.5468	33.7255	30.2263	27.1724	27.718	26.7486	27.5894	26.2535	1.06847	0.959891	0.859402	0.98922	1.00313	0.96178
ATP6V1G3	ATPase, H+ transporting, lysosomal 13kDa, V1 subunit G3	0.00964316	0.104678	0.749765	6.84907	7.13146	7.2974	7.23672	7.305	7.3458	8.11935	7.59612	1.04164	1.06484	1.05659	1.0055	1.11232	1.03928
ATP6V1H	ATPase, H+ transporting, lysosomal 50/57kDa, V1 subunit H	0.90615	0.160332	0.397766	139.989	144.016	147.744	144.797	145.642	134.431	152.955	142.372	1.02856	1.05545	1.03389	0.92402	1.05211	0.977483
ATP7A	ATPase, Cu++ transporting, alpha polypeptide	0.0580052	0.0371072	0.198508	142.693	123.737	119.123	119.531	139.144	124.695	136.78	134.624	0.867258	0.834978	0.838173	0.895771	0.98924	0.973485
ATP7B	ATPase, Cu++ transporting, beta polypeptide	0.00183124	0.249355	0.613763	56.8897	55.1071	55.8408	59.3818	40.6702	40.9045	50.5075	52.0241	0.978678	1.00415	1.06016	1.02175	1.28931	1.33446
ATP8A1	ATPase, aminophospholipid transporter (APLT), class I, type 8A, member 1	5.0123e-06	0.00745788	0.610828	32.6562	33.7523	36.7442	37.0919	40.1388	39.1675	49.8329	48.4055	1.04011	1.12934	1.13988	0.997181	1.24542	1.23013
ATP8A2	ATPase, aminophospholipid transporter, class I, type 8A, member 2	0.698964	0.0496005	0.552145	10.5681	9.55795	9.04122	9.07222	9.94333	9.82655	9.67381	9.14186	0.906289	0.857501	0.861286	0.992792	0.976597	0.920131
ATP8B1	ATPase, aminophospholipid transporter, class I, type 8B, member 1	0.0196924	0.000223705	0.438782	206.899	192.551	162.334	156.629	285.447	203.111	183.446	168.663	0.937956	0.789044	0.761895	0.719687	0.634898	0.585548
ATP8B2	ATPase, class I, type 8B, member 2	0.340637	0.157396	0.451849	272.678	267.081	265.729	263.011	316.632	287.708	272.378	252.01	0.978822	0.974642	0.963425	0.908265	0.849002	0.793426
ATP8B3	ATPase, aminophospholipid transporter, class I, type 8B, member 3	0.255378	0.406407	0.691711	26.9059	26.8482	25.1422	26.9096	26.627	30.5379	26.8817	26.9121	1.00252	0.942251	0.998174	1.15993	1.0192	1.0209
ATP8B4	ATPase, class I, type 8B, member 4	4.66384e-05	0.000107991	0.706882	59.1388	60.2832	52.4483	35.7196	92.5703	74.6209	73.0559	53.7319	1.01647	0.885332	0.606867	0.813959	0.788121	0.572745
ATP8B5P	ATPase, class I, type 8B, member 5, pseudogene	0.0147649	0.573935	0.57485	7.78677	7.88233	7.82038	7.69913	7.8795	8.56877	8.30439	8.86055	1.01193	1.00582	0.989573	1.0947	1.06015	1.12235
ATP9A	ATPase, class II, type 9A	1.98482e-06	0.00214383	0.887579	178.406	196.112	231.765	264.217	250.533	292.374	347.137	346.812	1.08749	1.31312	1.47923	1.18384	1.42126	1.41854
ATP9B	ATPase, class II, type 9B	2.35294e-07	0.0756981	0.437343	97.9692	101.827	98.6397	109.041	118.169	122.2	133.588	132.439	1.03824	1.0064	1.11181	1.04817	1.15906	1.13994
ATPAF1	ATP synthase mitochondrial F1 complex assembly factor 1	0.00247681	0.000168615	0.588513	80.0948	87.0299	107.575	104.9	93.3483	103.23	113.006	112.777	1.08823	1.34112	1.30946	1.10624	1.2128	1.2083
ATPAF2	ATP synthase mitochondrial F1 complex assembly factor 2	0.0653921	0.0584557	0.659333	195.584	186.274	211.065	206.261	198.702	207.704	230.558	208.176	0.954971	1.0799	1.05738	1.04799	1.16577	1.05234
ATPBD4	ATP binding domain 4	9.29406e-06	0.00661948	0.901666	173.353	187.848	219.865	206.278	224.185	228.973	261.654	251.931	1.08826	1.26966	1.18927	1.02541	1.17303	1.12549
ATPIF1	ATPase inhibitory factor 1	0.00710867	0.326617	0.982057	85.6917	84.5753	80.9541	79.349	79.4719	75.6528	70.8019	70.0101	0.987735	0.959405	0.931938	0.977439	0.915464	0.910005
ATR	ataxia telangiectasia and Rad3 related	4.1581e-06	0.671323	0.792301	137.705	142.491	139.002	140.372	161.411	168.593	178.801	169.1	1.03597	1.00958	1.02228	1.0575	1.11923	1.0559
ATRIP	ATR interacting protein	0.0134804	0.313744	0.530693	39.7516	41.6025	44.7677	49.0631	39.4345	38.1505	37.481	40.4174	1.05297	1.13055	1.24819	0.964789	0.957076	1.02609
ATRN	attractin	3.29727e-07	0.710202	0.40258	245.093	239.425	236.129	233.45	276.733	270.742	295.055	282.255	0.977731	0.963252	0.953056	0.987309	1.07637	1.03067
ATRNL1	attractin-like 1	3.77078e-06	0.819029	0.946523	18.6896	17.7266	16.9144	20.2073	10.2148	10.5288	10.9766	11.4277	0.933525	0.940413	1.06657	1.03595	1.08257	1.11902
ATRX	alpha thalassemia/mental retardation syndrome X-linked	0.00255774	0.205897	0.973994	184.826	185.672	194.486	196.397	204.618	199.009	217.583	216.95	1.0054	1.05249	1.06338	0.988449	1.08276	1.07542
ATXN1	ataxin 1	0.527197	1.65358e-08	0.31562	248.824	198.337	150.676	140.503	218.952	187.981	159.113	146.158	0.805809	0.611985	0.569874	0.861224	0.736769	0.678445
ATXN10	ataxin 10	2.60322e-08	0.0119745	0.0801685	691.904	672.097	716.84	665.93	627.954	564.445	568.191	520.968	0.971685	1.03682	0.962005	0.900199	0.902943	0.829912
ATXN2	ataxin 2	1.15874e-05	0.173385	0.49577	676.669	659.909	664.032	689.105	596.589	603.971	631.538	637.614	0.975758	0.98123	1.01974	1.01449	1.05925	1.07019
ATXN2L	ataxin 2-like	0.161467	0.503009	0.848642	181.429	176.433	176.503	169.561	171.791	173.854	165.849	167.977	0.97464	0.972984	0.934458	1.01248	0.965562	0.977616
ATXN3	ataxin 3	0.0411316	0.019271	0.378787	180.612	193.505	203.855	204.759	203.983	186.217	228.272	227.756	1.07179	1.13134	1.13403	0.919613	1.12449	1.11835
ATXN3L	ataxin 3-like	0.122249	0.607635	0.728647	6.21419	6.23668	6.17327	6.47407	6.28203	6.92618	6.55235	6.56981	1.01017	0.998335	1.04933	1.10616	1.0468	1.05203
ATXN7	ataxin 7	0.291782	0.8949	0.659173	427.007	413.988	397.666	423.922	396.761	400.123	408.027	402.547	0.969466	0.930818	0.993117	1.00874	1.02957	1.01585
ATXN7L1	ataxin 7-like 1	5.17464e-06	0.0135427	0.970004	153.766	160.374	176.246	171.21	182.06	194.836	212.398	211.29	1.04535	1.15337	1.11637	1.09398	1.19409	1.17726
ATXN7L2	ataxin 7-like 2	0.841523	0.97817	0.489431	41.5954	37.4851	37.5364	39.6073	36.2133	41.428	38.9785	38.2669	0.919854	0.921406	0.960936	1.15513	1.08279	1.05831
ATXN7L3	ataxin 7-like 3	3.2048e-05	0.258737	0.29756	89.8772	87.7855	88.8789	82.5863	79.9591	67.1501	71.8932	75.1026	0.977344	0.987847	0.922063	0.843274	0.909417	0.948305
ATXN7L3B	ataxin 7-like 3B	2.69112e-08	0.0859017	0.90222	190.46	195.525	192.665	187.18	163.903	173.204	167.789	159.411	1.02839	1.01287	0.984255	1.05852	1.02156	0.975202
AUH	AU RNA binding protein/enoyl-CoA hydratase	0.0270291	0.0276119	0.876237	190.313	194.415	212.113	208.888	200.243	203.376	236.505	233.726	1.02056	1.11423	1.09938	1.0152	1.18	1.16723
AUP1	ancient ubiquitous protein 1	0.000755556	0.773635	0.480301	1094.41	1048.11	1125.18	1104.17	1023.58	1012.8	984.048	1015.35	0.958723	1.03113	1.00969	0.989986	0.961693	0.993178
AURKA	aurora kinase A	0.183228	0.114102	0.356508	101.113	111.331	109.451	84.4826	131.627	96.1058	78.1107	71.0748	1.10828	1.0947	0.852674	0.803551	0.604898	0.571705
AURKAIP1	aurora kinase A interacting protein 1	0.357212	0.00804641	0.329848	354.874	353.905	386.171	389.67	319.47	373.009	379.291	378.822	0.997872	1.08986	1.10158	1.17394	1.20167	1.19477
AURKB	aurora kinase B	0.817637	0.00321875	0.457183	96.9514	102.441	85.4767	78.0695	126.059	102.524	82.0666	71.7846	1.05759	0.881487	0.805599	0.865588	0.680878	0.592213
AURKC	aurora kinase C	0.11995	0.948193	0.486565	49.6548	45.5511	47.7897	51.9659	45.9436	46.9945	45.6939	42.9577	0.917048	0.966633	1.04153	1.02954	0.997828	0.933674
AUTS2	autism susceptibility candidate 2	3.22221e-05	0.284221	0.0636371	78.7029	74.0302	75.0191	72.9081	82.0513	91.3949	111.291	98.7015	0.939359	0.953499	0.929422	1.10995	1.35308	1.20616
AVEN	apoptosis, caspase activation inhibitor	0.0992434	0.0351942	0.595333	210.06	198.603	215.067	215.269	194.535	182.756	202.799	219.095	0.946631	1.02704	1.0234	0.937742	1.04282	1.12639
AVIL	advillin	0.448998	0.750522	0.592771	38.611	40.333	39.5837	40.8226	39.3174	36.4235	42.5253	34.3055	1.04057	1.02217	1.05692	0.961101	1.13337	0.91106
AVL9	AVL9 homolog (S. cerevisiase)	8.46056e-05	0.619	0.908209	253.58	246.746	251.688	247.84	225.933	211.411	217.779	224.336	0.971418	0.990284	0.976782	0.933622	0.963578	0.992209
AVP	arginine vasopressin	0.0499716	0.0388162	0.611241	65.0563	75.5905	63.5891	69.4602	64.727	82.2544	76.216	78.7838	1.16326	0.978988	1.06577	1.28856	1.18686	1.22728
AVPI1	arginine vasopressin-induced 1	1.12942e-06	9.67767e-07	0.878506	230.668	243.925	306.705	332.76	285.355	319.704	379.127	400.664	1.05791	1.32831	1.44668	1.12359	1.32427	1.40289
AVPR1A	arginine vasopressin receptor 1A	2.0655e-07	0.19874	0.316459	56.2769	64.6134	58.6527	59.6014	86.3349	103.196	132.378	133.414	1.16264	1.04979	1.06563	1.26577	1.68932	1.71477
AVPR1B	arginine vasopressin receptor 1B	0.684093	0.0357236	0.985266	11.0915	11.3235	9.74616	10.1728	10.6347	11.1384	9.8027	10.0693	1.04203	0.89445	0.930026	1.04885	0.921608	0.946765
AVPR2	arginine vasopressin receptor 2	0.101112	0.342571	0.737627	29.2163	28.4112	26.3016	28.4097	29.5205	34.784	28.4827	30.7358	0.972532	0.899201	0.972489	1.22416	1.0007	1.06213
AWAT1	acyl-CoA wax alcohol acyltransferase 1	0.00666951	0.0290136	0.781966	14.8407	15.3657	13.0042	14.6836	15.4626	17.9867	14.9127	16.1986	1.03623	0.877059	0.990612	1.17054	0.967446	1.05004
AWAT2	acyl-CoA wax alcohol acyltransferase 2	0.809286	0.952255	0.379026	14.4873	15.099	13.9412	13.3267	14.0134	13.5681	14.0314	14.6704	1.04601	0.966636	0.927901	0.976555	1.00933	1.04913
AXIN1	axin 1	7.57047e-06	0.896792	0.502898	71.4238	69.2338	74.2502	75.4291	60.2558	63.9518	61.4185	60.4004	0.972246	1.04314	1.05393	1.05854	1.01582	1.00534
AXIN2	axin 2	3.00788e-05	0.00166945	0.932918	71.8702	78.0213	93.6206	100.817	57.249	62.9713	71.0594	74.3233	1.0844	1.29639	1.39812	1.10425	1.25286	1.31318
AXL	AXL receptor tyrosine kinase	0.543434	0.22155	0.344579	590.333	482.285	508.436	502.108	507.035	468.261	510.997	544.955	0.816577	0.863491	0.852319	0.934084	1.02881	1.10448
AZGP1	alpha-2-glycoprotein 1, zinc-binding	0.00833655	7.79699e-09	0.58613	72.5746	212.109	545.103	643.722	135.697	399.894	670.462	738.224	3.17312	8.07354	9.60185	4.47064	7.11884	7.48381
AZI1	5-azacytidine induced 1	0.348724	0.603082	0.794875	51.5175	50.4851	48.3061	50.8693	50.3486	56.8263	50.4516	51.9616	0.987974	0.935107	0.991473	1.12417	1.00318	1.03358
AZI2	5-azacytidine induced 2	0.00535733	1.66885e-05	0.507219	448.141	501.084	567.728	552.075	500.216	509.638	599.71	628.119	1.11788	1.26755	1.23027	1.0234	1.20602	1.25581
AZIN1	antizyme inhibitor 1	0.93749	0.0454421	0.650723	442.155	458.411	500.777	492.052	463.191	462.631	484.586	478.577	1.03612	1.13231	1.11355	0.998972	1.04613	1.03251
AZU1	azurocidin 1	0.170565	0.280105	0.773622	39.7642	44.2628	40.0912	44.4093	40.4006	57.7166	46.7847	45.1232	1.11245	1.00521	1.11844	1.46046	1.18016	1.121
B2M	beta-2-microglobulin	0.370199	1.60671e-06	0.824605	2812.68	2626.67	2461.9	2286.41	2823.42	2520.04	2376.63	2293.87	0.933808	0.875269	0.814236	0.894447	0.845956	0.814872
B3GALNT1	beta-1,3-N-acetylgalactosaminyltransferase 1 (globoside blood group)	6.55557e-05	0.0111189	0.789857	59.0687	62.7619	54.8883	46.9628	49.4637	45.0197	38.7563	33.7206	1.07095	0.942853	0.806634	0.91207	0.77989	0.681649
B3GALNT2	beta-1,3-N-acetylgalactosaminyltransferase 2	0.00997646	0.940308	0.441943	141.2	149.683	142.737	146.421	138.779	126.257	134.941	134.771	1.06029	1.01139	1.03797	0.909939	0.974828	0.970839
B3GALT1	UDP-Gal:betaGlcNAc beta 1,3-galactosyltransferase, polypeptide 1	0.000227537	0.463355	0.444705	12.8469	13.7573	14.6306	17.3517	10.8527	11.3744	9.03504	10.6616	1.07114	1.12787	1.33523	1.0483	0.834146	0.983096
B3GALT2	UDP-Gal:betaGlcNAc beta 1,3-galactosyltransferase, polypeptide 2	3.74587e-05	0.0509504	0.00471203	18.4916	14.8389	10.3432	10.2258	8.89592	8.58546	9.16635	8.90037	0.803849	0.570189	0.566915	0.966617	1.03166	1.00542
B3GALT4	UDP-Gal:betaGlcNAc beta 1,3-galactosyltransferase, polypeptide 4	0.000274469	0.46342	0.509611	44.5212	43.4562	44.609	45.3319	48.5736	54.7763	60.8458	54.6635	0.980335	0.9985	1.02722	1.12432	1.24937	1.12873
B3GALT5	UDP-Gal:betaGlcNAc beta 1,3-galactosyltransferase, polypeptide 5	0.0720013	0.26344	0.768629	10.8018	11.3452	10.4514	10.5483	11.4673	12.1075	11.8178	10.6526	1.05041	0.968706	0.976611	1.05405	1.03377	0.927931
B3GALT6	UDP-Gal:betaGal beta 1,3-galactosyltransferase polypeptide 6	0.0233454	0.070967	0.866627	90.9904	88.0983	84.6377	84.1549	84.817	85.2777	82.1462	81.3068	0.969922	0.929713	0.925971	1.00566	0.968774	0.958462
B3GALTL	beta 1,3-galactosyltransferase-like	0.0347216	0.00113009	0.58021	83.1111	70.7712	72.8543	61.9426	83.9403	59.5093	60.9045	57.1556	0.861236	0.878103	0.739793	0.727593	0.733836	0.702553
B3GAT1	beta-1,3-glucuronyltransferase 1 (glucuronosyltransferase P)	0.187784	0.927577	0.298846	22.8089	20.7268	20.2545	21.1775	20.929	24.509	23.1131	22.0658	0.909417	0.888197	0.931963	1.17617	1.10617	1.05679
B3GAT2	beta-1,3-glucuronyltransferase 2 (glucuronosyltransferase S)	0.086272	0.466674	0.350445	29.6497	29.209	28.9942	30.9629	29.0394	35.8494	31.8441	31.48	0.983928	0.977772	1.04925	1.2413	1.10005	1.08665
B3GAT3	beta-1,3-glucuronyltransferase 3 (glucuronosyltransferase I)	0.408759	0.4172	0.956661	132.854	120.611	141.568	125.206	140.229	125.784	141.5	136.131	0.917629	1.08265	0.946659	0.892071	1.00928	0.971082
B3GNT1	UDP-GlcNAc:betaGal beta-1,3-N-acetylglucosaminyltransferase 1	0.884465	0.209305	0.581888	53.7404	49.547	50.265	55.0221	50.6034	48.7972	55.0461	54.9666	0.938184	0.9432	1.03776	0.97209	1.09651	1.09355
B3GNT2	UDP-GlcNAc:betaGal beta-1,3-N-acetylglucosaminyltransferase 2	0.188531	9.22382e-08	0.52257	210.309	176.581	152.353	132.693	205.774	155.801	150.952	135.016	0.836709	0.72345	0.628689	0.759711	0.727551	0.654744
B3GNT3	UDP-GlcNAc:betaGal beta-1,3-N-acetylglucosaminyltransferase 3	0.0702831	0.351494	0.498885	38.6271	40.0802	34.1086	35.361	36.6086	47.8656	44.2051	40.7871	1.03736	0.883885	0.915433	1.35078	1.24815	1.12797
B3GNT4	UDP-GlcNAc:betaGal beta-1,3-N-acetylglucosaminyltransferase 4	0.914728	0.582579	0.560003	29.6328	28.5915	27.876	28.7853	27.0105	32.3486	27.659	28.2713	0.965095	0.942573	0.970957	1.19095	1.02167	1.04699
B3GNT5	UDP-GlcNAc:betaGal beta-1,3-N-acetylglucosaminyltransferase 5	2.93869e-06	0.218272	0.641428	205.045	245.679	234.542	204.311	171.781	176.948	171.329	161.071	1.20377	1.14587	1.00351	1.02012	0.988552	0.937226
B3GNT6	UDP-GlcNAc:betaGal beta-1,3-N-acetylglucosaminyltransferase 6 (core 3 synthase)	0.976135	0.702229	0.75179	63.5375	65.4573	65.958	66.8888	63.3079	70.2601	63.1309	65.1418	1.02815	1.03774	1.05254	1.11667	0.999105	1.03205
B3GNT7	UDP-GlcNAc:betaGal beta-1,3-N-acetylglucosaminyltransferase 7	0.405271	0.691302	0.237198	52.0942	47.4006	50.6804	50.5968	52.232	60.1296	48.5476	49.4607	0.925961	0.989047	0.984968	1.15135	0.929215	0.947486
B3GNT8	UDP-GlcNAc:betaGal beta-1,3-N-acetylglucosaminyltransferase 8	0.116816	0.222013	0.574481	24.1236	24.5232	22.8564	25.7163	24.543	28.7975	24.6078	25.4631	1.04684	0.975045	1.08805	1.17516	1.00519	1.04218
B3GNT9	UDP-GlcNAc:betaGal beta-1,3-N-acetylglucosaminyltransferase 9	4.90029e-06	1.44954e-05	0.682819	122.199	96.3654	91.3721	90.9669	97.3845	85.7846	74.6181	72.0358	0.792668	0.748464	0.745173	0.882666	0.768765	0.742019
B3GNTL1	UDP-GlcNAc:betaGal beta-1,3-N-acetylglucosaminyltransferase-like 1	0.0319955	0.797567	0.611374	35.1714	33.665	32.6233	33.3383	36.5239	37.4901	39.7121	34.6038	0.96748	0.945855	0.973599	1.04155	1.09868	0.952796
B4GALNT1	beta-1,4-N-acetyl-galactosaminyl transferase 1	9.84951e-05	0.0027776	0.928124	71.734	65.5822	57.1829	54.862	57.3742	53.1177	43.3367	45.4992	0.921544	0.803313	0.76356	0.934912	0.760984	0.794786
B4GALNT2	beta-1,4-N-acetyl-galactosaminyl transferase 2	0.0200626	0.0740658	0.393403	19.8851	20.7053	19.0937	18.6259	19.8266	22.9221	22.7787	19.637	1.04086	0.959744	0.93795	1.16045	1.15093	0.991241
B4GALNT3	beta-1,4-N-acetyl-galactosaminyl transferase 3	0.856288	0.798231	0.738448	35.5974	35.2766	35.8192	34.3773	33.7024	38.4758	34.8707	36.0776	0.996503	1.01456	0.975929	1.17272	1.05713	1.09258
B4GALNT4	beta-1,4-N-acetyl-galactosaminyl transferase 4	0.136862	0.0578792	0.451575	33.2126	35.3359	33.027	34.0041	29.3185	36.6578	32.0199	31.2497	1.06577	0.996146	1.02451	1.26566	1.10577	1.07044
B4GALT1	UDP-Gal:betaGlcNAc beta 1,4- galactosyltransferase, polypeptide 1	0.00171305	1.01274e-08	0.812766	804.494	716.825	594.094	538.409	762.303	634.03	525.379	492.067	0.88925	0.735708	0.666515	0.831136	0.687713	0.645076
B4GALT2	UDP-Gal:betaGlcNAc beta 1,4- galactosyltransferase, polypeptide 2	0.470199	0.00513712	0.688052	445.399	411.425	406.401	393.465	453.989	444.354	408.916	382.917	0.92902	0.919394	0.894139	0.981295	0.9038	0.844713
B4GALT3	UDP-Gal:betaGlcNAc beta 1,4- galactosyltransferase, polypeptide 3	2.50965e-09	1.5141e-07	0.524899	305.38	258.189	225.826	224.622	235.516	201.027	185.577	190.184	0.84572	0.739658	0.735691	0.858825	0.798017	0.817545
B4GALT4	UDP-Gal:betaGlcNAc beta 1,4- galactosyltransferase, polypeptide 4	5.0023e-07	0.00165648	0.585909	75.0239	67.272	67.294	65.8487	64.4732	53.6701	59.0394	52.68	0.900549	0.898639	0.881478	0.834379	0.915169	0.819286
B4GALT5	UDP-Gal:betaGlcNAc beta 1,4- galactosyltransferase, polypeptide 5	0.0405462	0.000747669	0.606366	1127.08	1119.85	1025.34	962.629	1306.89	1268.29	1082.13	973.208	0.993477	0.911379	0.854727	0.984574	0.838299	0.75288
B4GALT6	UDP-Gal:betaGlcNAc beta 1,4- galactosyltransferase, polypeptide 6	0.000304535	0.484758	0.539192	128.043	120.377	131.858	119.993	160.982	139.562	145.661	157.474	0.970589	1.05423	0.950009	0.868308	0.906513	0.97802
B4GALT7	xylosylprotein beta 1,4-galactosyltransferase, polypeptide 7 (galactosyltransferase I)	0.567928	0.597807	0.985892	287.126	284.335	293.919	290.229	291.006	284.274	302.396	293.798	0.992547	1.02977	1.01481	0.977304	1.03903	1.00988
B9D1	B9 protein domain 1	0.233594	0.426538	0.0197618	86.6917	80.9448	90.4417	86.9579	87.6199	90.2575	79.5016	74.2247	0.934197	1.0442	1.00218	1.03832	0.914562	0.850147
B9D2	B9 protein domain 2	0.869249	0.134921	0.46159	65.8451	65.4084	56.9687	56.3262	57.2568	67.0255	58.2997	60.3815	0.99527	0.865764	0.86049	1.16734	1.01771	1.05311
BAALC	brain and acute leukemia, cytoplasmic	0.148418	5.74342e-07	0.574113	113.924	77.5741	62.9727	55.3622	124.364	60.2398	55.5399	51.1674	0.683992	0.555424	0.494353	0.529037	0.482482	0.454379
BAAT	bile acid CoA: amino acid N-acyltransferase (glycine N-choloyltransferase)	0.541082	0.220328	0.581899	8.31577	7.55734	8.47904	7.7845	7.94697	7.50739	7.92446	8.15896	0.908239	1.01851	0.941299	0.961759	1.01465	1.04642
BACE1	beta-site APP-cleaving enzyme 1	0.93098	0.0693575	0.89579	330.478	314.995	300.059	289.967	329.8	325.638	309.578	277.625	0.949666	0.908872	0.877452	0.993316	0.949125	0.852074
BACE2	beta-site APP-cleaving enzyme 2	1.06411e-08	9.64475e-06	0.779321	462.406	451.185	401.344	358.818	372.4	333.228	302.934	276.032	0.978932	0.867588	0.780364	0.894386	0.813686	0.7412
BACH1	BTB and CNC homology 1, basic leucine zipper transcription factor 1	0.0160013	4.95078e-05	0.309215	218.055	195.499	187.302	179.842	225.017	171.98	163.952	164.415	0.894914	0.855529	0.826095	0.77049	0.727772	0.734387
BACH2	BTB and CNC homology 1, basic leucine zipper transcription factor 2	0.000217704	0.476391	0.359588	30.1411	28.1262	24.9335	27.2252	23.173	23.5357	23.9248	22.8053	0.933437	0.829106	0.904681	1.01366	1.0287	0.987076
BAD	BCL2-associated agonist of cell death	0.0271145	0.0706463	0.383575	150.603	144.656	145.598	135.361	149.79	161.572	149.987	145.098	0.961042	0.966698	0.89953	1.08331	1.00649	0.971527
BAG1	BCL2-associated athanogene	0.00055328	1.49787e-05	0.518205	99.1289	111.503	130.682	131.563	96.0817	100.46	111.269	115.442	1.12812	1.31818	1.32853	1.04837	1.15974	1.20228
BAG2	BCL2-associated athanogene 2	1.41166e-07	0.00259381	0.246462	245.194	211.256	219.44	208.282	202.607	146.445	133.36	133.556	0.866837	0.901748	0.859561	0.741878	0.674936	0.6775
BAG3	BCL2-associated athanogene 3	0.21595	0.238882	0.423081	454.019	412.174	447.45	426.682	412.327	410.746	432.689	433.339	0.90801	0.987044	0.941738	0.996822	1.05068	1.05271
BAG4	BCL2-associated athanogene 4	0.00411233	0.000493556	0.116798	159.897	165.984	182.585	178	155.999	179.736	218.2	222.065	1.03969	1.14065	1.11852	1.15383	1.40407	1.42679
BAG5	BCL2-associated athanogene 5	7.15211e-05	6.1911e-07	0.851308	93.2293	102.314	121.007	128.882	108.269	118.728	134.549	141.294	1.09673	1.29852	1.38285	1.09962	1.25437	1.31075
BAGE3	B melanoma antigen family, member 3	0.546686	0.461902	0.676962	11.0168	10.1242	10.6371	9.99393	13.2684	8.97628	14.8256	13.2944	0.916416	1.01144	0.920593	0.929338	1.58292	1.22091
BAHCC1	BAH domain and coiled-coil containing 1	0.00542424	0.0282316	0.851379	42.2678	45.1561	40.7838	39.7684	47.1752	53.7137	44.4166	43.6053	1.06582	0.967547	0.941158	1.1342	0.938221	0.923005
BAHD1	bromo adjacent homology domain containing 1	0.274927	0.649231	0.626547	74.438	72.6541	71.17	69.5665	66.5001	72.6116	71.7663	66.9133	0.976072	0.957384	0.934759	1.12062	1.11091	1.02813
BAI1	brain-specific angiogenesis inhibitor 1	0.855976	0.617399	0.691843	43.959	44.4456	41.1985	46.3773	43.7035	44.8183	44.4466	44.0993	1.01107	0.936075	1.05597	1.02716	1.01613	1.00781
BAI2	brain-specific angiogenesis inhibitor 2	0.00218428	0.00440612	0.379244	99.0606	75.2365	69.6629	71.1433	107.564	109.687	86.2906	80.0885	0.76312	0.701888	0.724432	1.01498	0.83074	0.774637
BAI3	brain-specific angiogenesis inhibitor 3	0.000568093	0.935269	0.751273	14.0739	14.2345	14.3613	13.3333	12.1014	12.4289	11.8662	12.4385	1.01496	1.01835	0.9568	1.03577	0.986619	1.04024
BAIAP2	BAI1-associated protein 2	0.0167587	0.533649	0.617676	82.2485	78.9869	77.7448	76.1755	72.5243	70.5675	77.4885	70.1825	0.960785	0.947276	0.930416	0.972969	1.06807	0.969499
BAIAP2L1	BAI1-associated protein 2-like 1	6.83183e-07	0.462312	0.116186	32.5129	22.3758	25.1321	22.5558	12.9085	13.1043	15.8621	16.3748	0.708325	0.781393	0.711692	1.0065	1.22483	1.27159
BAIAP2L2	BAI1-associated protein 2-like 2	0.951089	0.355228	0.693693	42.185	41.1825	44.1901	45.8829	40.4757	45.6765	42.4959	46.1308	0.978279	1.05053	1.08862	1.14136	1.05937	1.14887
BAIAP3	BAI1-associated protein 3	0.110348	0.297864	0.599683	28.4274	28.9884	27.8462	29.4542	27.8686	33.7408	30.0551	30.9728	1.01937	0.980454	1.03636	1.2117	1.08003	1.11302
BAK1	BCL2-antagonist/killer 1	0.180721	0.0706463	0.652652	136.451	134.141	130.598	122.87	142.294	120.663	120.208	102.336	0.996772	0.969346	0.891949	0.861679	0.853054	0.726773
BAMBI	BMP and activin membrane-bound inhibitor homolog (Xenopus laevis)	0.453216	0.00661889	0.918767	128.598	96.6191	95.9383	95.2115	122.999	100.725	93.3481	85.1838	0.767074	0.749822	0.739225	0.831474	0.820236	0.748877
BANF1	barrier to autointegration factor 1	0.00046069	0.0257937	0.497364	307.047	330.069	294.411	309.798	268.409	305.1	282.656	270.475	1.07331	0.957561	1.00739	1.14082	1.05811	1.01101
BANF2	barrier to autointegration factor 2	0.147412	0.401527	0.393447	14.5909	14.634	14.4875	14.4675	13.5961	16.8266	15.1982	17.1737	1.00433	0.99555	0.995481	1.24947	1.12156	1.26606
BANK1	B-cell scaffold protein with ankyrin repeats 1	6.45618e-08	3.46815e-05	0.769036	67.5457	77.6761	115.343	136.693	124.142	177.859	229.835	237.86	1.26645	1.87332	2.19876	1.58704	2.05846	2.09895
BANP	BTG3 associated nuclear protein	0.00138974	0.120439	0.418066	113.885	106.54	99.9353	112.325	93.4362	85.5943	93.4507	104.568	0.936722	0.878633	0.988905	0.923123	1.00922	1.12182
BAP1	BRCA1 associated protein-1 (ubiquitin carboxy-terminal hydrolase)	0.526254	0.0403878	0.601783	366.632	350.416	375.359	378.358	343.86	353.871	379.194	374.334	0.955664	1.02404	1.03248	1.02901	1.10304	1.08877
BARD1	BRCA1 associated RING domain 1	0.918663	0.0161255	0.208062	50.2407	48.1311	47.6532	42.1099	69.6256	44.4082	42.3802	37.6199	0.964634	0.958916	0.847607	0.664121	0.620042	0.557122
BARHL1	BarH-like homeobox 1	0.376631	0.746397	0.465486	47.6368	45.0596	44.5199	49.5342	44.2182	50.2332	50.2483	49.2799	0.949452	0.944984	1.03651	1.13427	1.13581	1.11444
BARHL2	BarH-like homeobox 2	0.115947	0.0212765	0.551285	26.2118	27.8569	23.1105	26.3991	25.6975	31.0986	26.2283	27.1538	1.06286	0.881626	1.00692	1.2178	1.02259	1.05599
BARX1	BARX homeobox 1	0	0.828031	0.90429	376.393	382.118	395.779	384.217	81.2509	95.1381	86.1384	87.1449	1.01228	1.04425	1.00822	1.23197	1.09349	1.1043
BARX2	BARX homeobox 2	0.112344	0.0626542	0.800904	26.4623	29.8539	27.2972	28.7645	26.1057	33.7448	30.3317	31.3984	1.13265	1.02755	1.09443	1.30615	1.17229	1.20756
BASE	breast cancer and salivary gland expression gene	0.165625	0.280994	0.273163	8.40342	7.67076	7.54682	7.69317	7.99679	8.46375	7.72578	8.28762	0.913904	0.899165	0.916397	1.06242	0.96912	1.03805
BASP1	brain abundant, membrane attached signal protein 1	7.94579e-06	0.000239447	0.884033	648.882	606.298	530.037	455.801	931.27	891.126	714.484	603.682	0.934127	0.81899	0.70539	0.964163	0.778206	0.656999
BAT1	HLA-B associated transcript 1	6.44841e-09	0.00128841	0.372715	1465.53	1463.85	1420.98	1286.86	1231.04	1131.25	1016.81	977.928	0.996406	0.967013	0.875841	0.918301	0.831325	0.808562
BAT2	HLA-B associated transcript 2	0.0395808	0.214658	0.441943	316.682	312.76	305.023	296.819	304.787	295.354	295.841	300.08	0.987929	0.964078	0.938022	0.969128	0.970922	0.984502
BAT2L1	HLA-B associated transcript 2-like 1	0.949552	0.972972	0.236881	391.625	386.511	371.082	369.253	364.66	371.456	396.421	387.025	0.985688	0.946189	0.943242	1.02247	1.09337	1.06688
BAT2L2	HLA-B associated transcript 2-like 2	0.00125107	0.000254744	0.639427	809.093	787.017	724.818	714.802	787.182	703.658	663.051	661.676	0.973204	0.895119	0.885607	0.89472	0.842421	0.841167
BAT3	HLA-B associated transcript 3	0.00453974	0.676221	0.177073	333.042	321.087	320.837	326.624	295.295	305.468	318.213	315.428	0.964482	0.963928	0.981455	1.03449	1.07824	1.06821
BAT4	HLA-B associated transcript 4	1.1069e-05	0.121449	0.67836	104.994	98.8431	95.7398	96.6085	90.4498	75.3021	79.3724	83.2494	0.937608	0.909812	0.916155	0.851369	0.913618	0.949167
BAT5	HLA-B associated transcript 5	0.100186	0.0959931	0.0902147	71.7883	65.651	67.0693	66.841	66.447	69.6413	65.4519	58.9199	0.916213	0.935272	0.931681	1.05739	0.989756	0.892064
BATF	basic leucine zipper transcription factor, ATF-like	0.378946	0.275736	0.361617	39.8838	41.8822	35.0479	36.6321	36.1139	43.0469	40.8413	39.129	1.04951	0.879576	0.933607	1.19707	1.13883	1.08638
BATF2	basic leucine zipper transcription factor, ATF-like 2	0.767933	0.192934	0.819807	33.4866	37.9781	37.3559	38.964	34.8985	38.436	36.0476	36.9677	1.1412	1.11595	1.16904	1.10274	1.03585	1.06468
BATF3	basic leucine zipper transcription factor, ATF-like 3	0.00884883	0.201485	0.852982	45.8289	41.9881	40.4565	40.6196	40.1992	39.9073	34.9652	36.2336	0.914865	0.883688	0.887178	1.04707	0.914817	0.94035
BAX	BCL2-associated X protein	0.0243594	0.00652646	0.943562	370.12	373.952	342.439	328.702	351.788	354.621	306.134	292.72	1.00632	0.921635	0.878844	1.01079	0.878032	0.841527
BAZ1A	bromodomain adjacent to zinc finger domain, 1A	1.2636e-06	0.000450387	0.847511	449.469	416.891	404.309	387.774	400.785	351.63	344.914	327.019	0.929416	0.898757	0.865226	0.876654	0.860087	0.818155
BAZ1B	bromodomain adjacent to zinc finger domain, 1B	0.0491645	0.276941	0.627941	340.442	338.031	343.609	352.102	335.457	314.956	341.614	332.766	0.993027	1.00954	1.03475	0.941202	1.0187	0.990419
BAZ2A	bromodomain adjacent to zinc finger domain, 2A	0.193857	0.920827	0.387508	258.668	250.642	233.065	246.093	224.1	229.338	241.545	242.897	0.96988	0.899781	0.958238	1.02634	1.07887	1.08542
BAZ2B	bromodomain adjacent to zinc finger domain, 2B	7.16037e-05	0.07672	0.771779	184.159	164.672	162.267	159.998	153.7	129.423	136.843	141.517	0.90126	0.881788	0.874475	0.853772	0.90463	0.926115
BBC3	BCL2 binding component 3	0.42537	0.21671	0.516779	69.2429	71.9698	67.0905	71.679	63.178	87.3853	72.1124	73.9073	1.03782	0.969816	1.04021	1.39743	1.15166	1.16954
BBOX1	butyrobetaine (gamma), 2-oxoglutarate dioxygenase (gamma-butyrobetaine hydroxylase) 1	7.90182e-08	6.7614e-08	0.591619	120.633	47.7465	19.5641	18.9983	239.749	126.438	68.6849	54.9797	0.405513	0.168545	0.159341	0.529345	0.288153	0.231165
BBS1	Bardet-Biedl syndrome 1	0.279057	0.0143045	0.722573	177.518	181.964	198.714	204.989	170.886	179.614	200.906	185.696	1.02746	1.12627	1.15579	1.06876	1.18597	1.10113
BBS10	Bardet-Biedl syndrome 10	1.42884e-06	0.186437	0.722349	158.568	150.036	172.146	164.255	127.204	105.552	116.063	121.321	0.935216	1.0812	1.0325	0.834493	0.917673	0.96261
BBS12	Bardet-Biedl syndrome 12	3.12582e-05	0.247702	0.764627	33.2433	29.7545	29.8786	30.5976	27.5383	26.4397	25.8575	24.6908	0.899739	0.909103	0.921517	0.980477	0.954128	0.910921
BBS2	Bardet-Biedl syndrome 2	0.963446	0.0730019	0.611826	153.506	151.159	165.954	160.229	146.665	160.902	170.077	155.923	0.985126	1.0808	1.04472	1.10341	1.16783	1.06888
BBS4	Bardet-Biedl syndrome 4	0.182917	0.0188485	0.40602	155.394	146.35	147.883	142.757	166.693	136.04	137.711	124.959	0.943076	0.955469	0.922376	0.821891	0.831955	0.753047
BBS5	Bardet-Biedl syndrome 5	0.262095	0.579217	0.616664	103.371	112.043	122.939	114.393	107.071	111.507	108.88	102.969	1.08396	1.19024	1.10807	1.04367	1.0199	0.963152
BBS7	Bardet-Biedl syndrome 7	0.735775	0.0971946	0.194747	151.907	149.867	156.418	155.156	167.168	132.238	149.674	160.613	0.986414	1.03019	1.02188	0.796033	0.896871	0.971157
BBS9	Bardet-Biedl syndrome 9	0.123437	0.131374	0.954209	115.048	103.238	113.807	111.495	119.254	106.787	125.201	119.859	0.894651	0.990921	0.965714	0.903525	1.06843	1.01843
BBX	bobby sox homolog (Drosophila)	1.76859e-08	0.223763	0.743485	556.714	538.011	551.06	518.798	456.903	411.919	429.563	429.241	0.964792	0.986117	0.931262	0.903931	0.9416	0.942188
BCAM	basal cell adhesion molecule (Lutheran blood group)	2.81365e-06	0.0182681	0.560636	52.3937	47.7121	43.2792	41.2783	39.4548	36.464	35.8311	35.8062	0.913515	0.82774	0.791972	0.922283	0.90504	0.911922
BCAN	brevican	0.0137463	0.361673	0.874979	24.7866	26.3421	25.4603	26.6035	26.2419	31.6542	29.5378	29.6441	1.06942	1.0332	1.07945	1.20674	1.12855	1.14037
BCAP29	B-cell receptor-associated protein 29	0.530946	0.339989	0.570114	452.481	449.796	493.453	460.44	512.136	427.121	482.713	496.823	0.996484	1.09304	1.02359	0.846506	0.96003	1.00036
BCAP31	B-cell receptor-associated protein 31	0.000163074	0.00293434	0.818435	685.519	689.153	764.386	791.302	750.216	824.957	887.669	901.88	1.00869	1.1185	1.15638	1.1018	1.18023	1.21617
BCAR1	breast cancer anti-estrogen resistance 1	5.26066e-08	7.8002e-08	0.636843	196.05	160.055	129.283	118.92	143.066	116.788	102.505	95.6442	0.813942	0.661592	0.604785	0.82864	0.729407	0.677879
BCAR3	breast cancer anti-estrogen resistance 3	0.803745	0.00353304	0.973372	125.943	125.317	132.572	140.43	125.796	124.476	129.402	141.694	0.995201	1.05477	1.11612	0.992495	1.03219	1.12685
BCAS1	breast carcinoma amplified sequence 1	4.3101e-05	0.847513	0.874979	20.4972	19.8954	22.1758	22.1717	15.6039	16.1771	16.6418	15.3111	0.976154	1.09813	1.0904	1.0688	1.08535	1.01084
BCAS2	breast carcinoma amplified sequence 2	0.000244113	0.270701	0.233419	499.243	468.076	486.574	435.304	432.834	383.327	400.18	430.57	0.939442	0.978458	0.874186	0.88501	0.926864	0.996636
BCAS3	breast carcinoma amplified sequence 3	0.00257947	0.120484	0.177088	186.199	183.241	180.906	194.05	198.502	192.166	247.838	244.107	0.982672	0.970601	1.04066	1.01808	1.30653	1.28313
BCAS4	breast carcinoma amplified sequence 4	0.0418826	0.0197011	0.294153	63.6332	66.8673	59.6247	72.5418	61.7005	72.8411	72.2587	77.2109	1.05194	0.941911	1.13833	1.18307	1.17556	1.25035
BCAT1	branched chain amino-acid transaminase 1, cytosolic	2.38632e-07	3.29762e-07	0.317581	360.335	355.895	293.261	253.042	310.869	261.455	213.73	175.187	0.98699	0.81312	0.702497	0.840998	0.688169	0.562905
BCAT2	branched chain amino-acid transaminase 2, mitochondrial	8.73163e-05	5.02003e-08	0.260527	147.601	158.118	201.885	221.3	156.483	199.567	250.377	245.781	1.07254	1.37456	1.49949	1.27543	1.6009	1.57087
BCCIP	BRCA2 and CDKN1A interacting protein	0.000102936	0.584211	0.695	235.182	224.907	253.517	230.224	197.762	175.253	179.968	194.848	0.9537	1.0758	0.974871	0.896059	0.940511	1.03015
BCDIN3D	BCDIN3 domain containing	0.0156196	0.565163	0.195348	41.4453	37.3047	38.2783	41.3336	34.1498	34.9821	40.1167	34.7543	0.902902	0.927756	0.996546	1.03262	1.18652	1.02217
BCHE	butyrylcholinesterase	2.72961e-09	0.994525	0.590414	43.2161	54.7344	60.6899	68.6698	10.431	9.12568	7.98342	8.05759	1.21748	1.39794	1.50152	0.8731	0.768406	0.77841
BCKDHA	branched chain keto acid dehydrogenase E1, alpha polypeptide	3.5324e-05	0.00258575	0.944012	403.811	419.436	499.706	466.996	335.341	372.227	410.147	398.379	1.04259	1.21853	1.15375	1.10051	1.21128	1.17599
BCKDHB	branched chain keto acid dehydrogenase E1, beta polypeptide	8.63775e-06	2.49506e-08	0.66583	204.823	297.786	479.749	541.852	304.85	499.133	658.909	705.93	1.46832	2.34427	2.65362	1.80189	2.37142	2.50333
BCKDK	branched chain ketoacid dehydrogenase kinase	0.143747	0.0311501	0.226161	293.288	291.686	284.988	282.209	306.139	275.115	279.876	250.348	0.996866	0.974685	0.961896	0.904022	0.922335	0.821237
BCL10	B-cell CLL/lymphoma 10	2.89447e-07	0.000416378	0.290822	246.479	233.512	225.37	209.328	222.183	179.204	173.401	170.947	0.945067	0.912184	0.846096	0.814256	0.788313	0.788503
BCL11A	B-cell CLL/lymphoma 11A (zinc finger protein)	0.264353	0.433228	0.726433	13.1151	13.027	12.4443	12.2428	13.0994	13.7187	12.4523	13.4956	0.994061	0.948912	0.934696	1.04846	0.949599	1.03132
BCL11B	B-cell CLL/lymphoma 11B (zinc finger protein)	0.119907	0.567401	0.504911	22.821	22.1526	21.2229	23.1043	22.7825	30.5386	25.4664	23.2793	0.97584	0.943299	1.01343	1.34886	1.12608	1.01964
BCL2	B-cell CLL/lymphoma 2	2.84892e-06	0.0706535	0.512936	97.956	95.5083	100.054	104.505	117.178	130.271	146.219	150.126	0.984883	1.04459	1.08417	1.11692	1.29182	1.36355
BCL2A1	BCL2-related protein A1	0.00168885	0.00156486	0.648006	33.5258	31.3295	26.7977	21.4908	54.6267	37.4311	34.839	27.0625	0.932579	0.784456	0.647708	0.684217	0.640055	0.496505
BCL2L1	BCL2-like 1	0.000279665	3.36333e-07	0.820898	507.883	540.195	671.315	712.833	470.447	463.087	564.189	649.616	1.0532	1.31275	1.39676	1.00603	1.24195	1.43692
BCL2L10	BCL2-like 10 (apoptosis facilitator)	0.896448	0.549494	0.534425	17.3158	16.3665	17.4232	18.7609	17.0394	17.6353	17.4379	17.4362	0.94445	1.00556	1.08326	1.0448	1.02904	1.03226
BCL2L11	BCL2-like 11 (apoptosis facilitator)	0.14487	0.72159	0.777893	126.406	125.825	126.668	126.888	130.88	128.871	147.659	154.024	0.996404	0.999206	1.00712	1.01332	1.16716	1.20433
BCL2L12	BCL2-like 12 (proline rich)	0.00265336	0.410794	0.462874	43.2636	39.898	38.5446	41.8264	38.3671	35.3572	37.6013	33.4919	0.925324	0.892885	0.966785	0.93559	0.997254	0.88867
BCL2L13	BCL2-like 13 (apoptosis facilitator)	2.10078e-06	3.92594e-05	0.313083	299.942	292.596	330.622	357.572	324.745	360.878	413.718	422.584	0.975762	1.10115	1.19243	1.11282	1.28018	1.30322
BCL2L14	BCL2-like 14 (apoptosis facilitator)	0.12781	0.397635	0.899937	20.4365	19.6977	19.4439	19.733	22.1265	19.9495	20.8725	20.2932	0.962282	0.954442	0.968354	0.909796	0.942817	0.925527
BCL2L15	BCL2-like 15	0.809375	0.835382	0.286225	8.01815	7.87481	7.65227	7.2303	7.24611	7.88605	7.89455	8.00757	0.985797	0.958009	0.902403	1.08904	1.09054	1.10657
BCL2L2	BCL2-like 2	0.00374281	0.000534172	0.307552	102.644	94.7683	103.652	116.779	105.322	103.482	122.874	121.467	0.924002	1.0107	1.13493	0.983834	1.1682	1.15369
BCL3	B-cell CLL/lymphoma 3	0.417592	1.0424e-07	0.366311	314.339	285.944	240.4	199.729	322.799	310.823	215.794	180.178	0.914449	0.765921	0.634527	0.950652	0.663262	0.558738
BCL6	B-cell CLL/lymphoma 6	0.964541	2.23209e-05	0.999255	560.028	633.007	760.588	844.113	568.25	636.203	755.796	826.729	1.1297	1.35442	1.50333	1.16881	1.37172	1.49022
BCL6B	B-cell CLL/lymphoma 6, member B	0.199802	6.41736e-07	0.149608	394.486	313.673	174.363	150.894	337.994	218.678	183.129	166.535	0.810871	0.445147	0.392347	0.641373	0.537629	0.49058
BCL7A	B-cell CLL/lymphoma 7A	0.0367714	0.264588	0.398847	66.0122	66.626	66.4384	67.2521	64.9022	70.6703	77.4512	75.6537	1.01116	1.00899	1.01943	1.10181	1.20559	1.17068
BCL7B	B-cell CLL/lymphoma 7B	3.10529e-07	0.0274679	0.663238	598.583	553.426	615.429	613.794	669.306	665.347	700.115	700.839	0.924452	1.02805	1.02524	0.99297	1.04729	1.04676
BCL7C	B-cell CLL/lymphoma 7C	0.291745	0.0808193	0.985493	251.745	241.991	240.797	225.585	241.129	236.516	237.333	215.782	0.964118	0.960761	0.89402	0.998743	0.998327	0.900425
BCL9	B-cell CLL/lymphoma 9	4.71475e-07	0.0721736	0.0275352	170.157	156.058	157.097	141.256	126.184	125.33	140.825	128.354	0.920601	0.92905	0.832146	0.993543	1.11611	1.01843
BCL9L	B-cell CLL/lymphoma 9-like	0.979762	0.655735	0.255413	237.734	223.508	213.414	228.957	216.221	240.862	225.93	219.969	0.940109	0.898395	0.961636	1.11852	1.04725	1.02533
BCLAF1	BCL2-associated transcription factor 1	9.86206e-08	0.333168	0.134555	518.235	554.322	535.919	530.028	464.218	422.389	393.084	396.17	1.06811	1.03406	1.02489	0.911185	0.848884	0.857492
BCMO1	beta-carotene 15,15'-monooxygenase 1	0.120444	0.577828	0.541102	11.064	10.7232	10.411	10.5127	10.1153	10.5267	10.538	9.75927	0.971431	0.944336	0.951871	1.04366	1.0444	0.965501
BCO2	beta-carotene oxygenase 2	7.41693e-05	0.31302	0.891997	42.0843	51.8583	54.9616	54.4744	33.6921	36.9946	35.9073	37.312	1.22839	1.2965	1.29642	1.10263	1.07156	1.11012
BCOR	BCL6 corepressor	1.75067e-05	0.00194326	0.859665	116.035	97.7672	84.9888	81.5525	82.079	73.1533	69.0048	60.7747	0.849177	0.742692	0.730735	0.896631	0.844743	0.744097
BCORL1	BCL6 corepressor-like 1	0.0340126	0.0327891	0.642564	55.883	53.1595	49.4822	54.0466	52.3382	50.6958	49.7136	51.1283	0.952693	0.885268	0.967358	0.972386	0.950584	0.980344
BCORL2	BCL6 corepressor-like 2	0.0164597	0.479166	0.719853	8.05479	8.93348	7.33429	7.85911	8.45338	10.2311	9.89057	9.45082	1.17041	0.922593	1.0006	1.2059	1.17586	1.12497
BCR	breakpoint cluster region	0.00700085	0.00130642	0.381211	241.095	256.433	270.539	268.738	243.011	275.477	310.007	317.335	1.06373	1.12229	1.11423	1.16143	1.30936	1.34167
BCS1L	BCS1-like (S. cerevisiae)	8.34576e-05	0.00163071	0.741934	138.163	146.025	173.633	167.52	116.576	131.312	138.333	141.369	1.06626	1.26803	1.21356	1.13695	1.20377	1.23895
BDH1	3-hydroxybutyrate dehydrogenase, type 1	0.946671	2.11542e-05	0.430354	37.8635	41.5399	61.5058	74.2172	35.1281	47.3012	65.8435	60.2548	1.09461	1.63773	1.96522	1.43504	1.98858	1.7943
BDH2	3-hydroxybutyrate dehydrogenase, type 2	0.42521	0.422331	0.626547	285.967	273.173	311.856	269.329	257.917	288.605	284.998	265.898	0.950978	1.08924	0.941653	1.13007	1.11835	1.02881
BDKRB1	bradykinin receptor B1	1.81531e-08	3.03934e-07	0.217272	1192.71	660.552	404.266	257.589	652.267	218.864	81.4653	51.0744	0.560643	0.369288	0.226681	0.483261	0.174902	0.111894
BDKRB2	bradykinin receptor B2	0.0143117	0.0209015	0.983156	186.466	130.109	98.5122	94.4873	160.607	87.3374	70.6498	59.4028	0.726094	0.639974	0.612058	0.851011	0.70562	0.581002
BDNF	brain-derived neurotrophic factor	0.361663	0.0219352	0.792	10.0165	9.90157	10.0936	8.83066	10.1246	9.93319	10.1615	9.4461	0.99575	1.0122	0.886938	0.985105	1.00533	0.935805
BDP1	B double prime 1, subunit of RNA polymerase III transcription initiation factor IIIB	0.0133788	0.0111394	0.463024	212.662	214.841	225.903	241.108	232.989	223.245	244.252	241.352	1.01284	1.06309	1.14103	0.959027	1.04914	1.03654
BEAN	brain expressed, associated with Nedd4	0.0510663	0.720827	0.937094	34.4813	36.7505	34.0716	37.0188	36.9346	39.9809	39.4944	39.2121	1.06268	0.988168	1.06371	1.10253	1.08731	1.06286
BECN1	beclin 1, autophagy related	0.229941	0.0192321	0.996348	313.261	298.434	340.719	323.999	306.223	286.628	330.382	315.169	0.955245	1.09309	1.0401	0.936362	1.08229	1.03946
BEGAIN	brain-enriched guanylate kinase-associated homolog (rat)	6.04467e-05	0.0785868	0.789608	22.7797	20.9049	20.6797	19.9556	18.4432	17.2917	16.4596	14.2375	0.921548	0.903308	0.87356	0.943225	0.901494	0.779651
BEND2	BEN domain containing 2	0.527786	0.715056	0.450222	9.71543	9.62058	9.05172	9.65094	9.52482	9.45615	9.76048	9.77373	0.989524	0.931093	0.992703	0.993834	1.02605	1.02665
BEND3	BEN domain containing 3	0.153163	0.0690993	0.950505	56.5927	53.8784	53.9617	50.7337	53.8001	53.314	50.8935	48.7549	0.952001	0.953429	0.896995	0.991234	0.947589	0.90468
BEND4	BEN domain containing 4	0.0617871	0.289525	0.430165	25.0188	25.8836	25.5581	26.852	25.4657	29.526	28.7073	26.5515	1.03449	1.02225	1.07255	1.16635	1.13343	1.04469
BEND5	BEN domain containing 5	0.423203	0.290371	0.246462	28.7043	26.9516	23.9553	23.8212	25.7469	27.7378	28.4681	24.9694	0.936477	0.839787	0.834158	1.08693	1.11273	0.969513
BEND6	BEN domain containing 6	0.0140985	0.00168785	0.108917	71.5018	72.4918	65.0588	48.6507	82.8274	49.1921	36.7457	33.3803	1.01903	0.918271	0.665884	0.604266	0.446884	0.403892
BEND7	BEN domain containing 7	0.725599	0.961727	0.887236	60.1884	57.7218	56.7013	58.84	55.822	55.4185	58.9495	58.0729	0.96326	0.946093	0.985745	1.00296	1.07082	1.06111
BEST1	bestrophin 1	0.724715	0.706451	0.92004	105.544	92.7647	97.9476	100.747	110.383	103.286	99.4547	97.977	0.880195	0.924542	0.949232	0.969737	0.898784	0.893107
BEST2	bestrophin 2	0.342639	0.289192	0.738902	14.7503	15.5878	15.2723	15.9596	13.7799	16.2353	14.7133	14.5818	1.06113	1.03189	1.08266	1.17806	1.06967	1.06225
BEST3	bestrophin 3	0.0224973	0.630871	0.794875	7.16082	6.9554	6.87588	7.03539	7.42928	7.13212	7.41924	7.27292	0.972364	0.962514	0.984563	0.965037	1.00543	0.985007
BEST4	bestrophin 4	0.251736	0.636086	0.591619	25.1348	25.5686	23.7834	25.7654	23.7504	28.8577	27.9072	26.6753	1.01834	0.950528	1.02228	1.21072	1.17289	1.12083
BET1	blocked early in transport 1 homolog (S. cerevisiae)	0.00587021	0.0136572	0.77635	234.778	197.901	207.926	186.858	201.632	172.765	190.353	178.445	0.844436	0.895552	0.801288	0.875337	0.958869	0.908403
BET1L	blocked early in transport 1 homolog (S. cerevisiae)-like	1.97024e-08	0.00128335	0.558425	268.096	245.004	247.377	236.256	222.738	205.152	194.378	178.139	0.911532	0.923038	0.881712	0.915647	0.874791	0.801691
BET3L	BET3 like (S. cerevisiae)	0.00375822	0.035989	0.30446	12.9452	13.2926	13.3119	13.7277	13.6172	13.7268	14.8998	17.1532	1.02649	1.02991	1.06566	1.00761	1.09503	1.25773
BEX1	brain expressed, X-linked 1	0.0560241	0.234549	0.197402	13.3934	14.3681	13.2343	12.3743	10.6458	12.7826	12.9405	12.8795	1.0743	0.991757	0.923881	1.20581	1.22823	1.21301
BEX2	brain expressed X-linked 2	0.272142	0.942975	0.713399	12.2274	11.4923	11.4066	11.8787	11.207	11.6507	11.4595	10.9395	0.943613	0.935272	0.974864	1.0363	1.02499	0.976977
BEX4	brain expressed, X-linked 4	6.21463e-07	0.00232092	0.282425	303.043	288.055	261.77	240.084	248.009	204.513	202.113	208.421	0.948973	0.861836	0.790752	0.827108	0.822378	0.837187
BEX5	brain expressed, X-linked 5	0.0904768	0.181024	0.75193	11.1788	11.5397	11.6586	11.7907	11.27	11.7872	12.9216	12.9578	1.03508	1.05887	1.0591	1.04794	1.14532	1.15423
BFAR	bifunctional apoptosis regulator	5.79166e-05	0.353703	0.85019	430.455	407.503	422.228	413.191	393.631	383.252	377.818	375.728	0.946461	0.980872	0.957175	0.977478	0.96577	0.960731
BFSP1	beaded filament structural protein 1, filensin	0.522674	0.764306	0.434125	20.4269	19.7971	19.0862	18.491	16.6916	18.5854	20.8063	18.5515	0.984417	0.961992	0.931502	1.11264	1.24868	1.11799
BFSP2	beaded filament structural protein 2, phakinin	0.00869252	0.391229	0.688791	16.7183	15.387	14.8155	16.6188	17.138	18.376	16.9147	18.6032	0.920074	0.886108	0.991229	1.0936	0.993617	1.09385
BGLAP	bone gamma-carboxyglutamate (gla) protein	0.476372	0.151488	0.449957	73.7639	71.7115	80.2177	82.9245	70.2828	83.6702	85.2957	80.9824	0.976615	1.09513	1.12869	1.18952	1.21151	1.14977
BGN	biglycan	1.29071e-06	5.29389e-07	0.0235745	2718.22	2396.59	1643.17	1261.54	2116.88	1481.8	676.924	476.978	0.880069	0.601629	0.46381	0.700915	0.318709	0.222739
BHLHA15	basic helix-loop-helix family, member a15	0.997687	0.473534	0.516895	71.4148	68.7634	68.579	65.2444	69.0316	72.746	63.7323	69.4658	0.963874	0.962243	0.915847	1.07214	0.936932	1.02424
BHLHA9	basic helix-loop-helix family, member a9	0.0599318	0.125962	0.366139	126.945	120.426	114.126	145.644	116.96	160.673	145.928	170.651	0.950691	0.901737	1.14696	1.39759	1.28058	1.44422
BHLHB9	basic helix-loop-helix domain containing, class B, 9	1.01287e-08	0.0903793	0.423081	79.7839	85.8888	81.3561	80.6158	56.5272	63.0675	49.4455	57.5332	1.08623	1.02372	1.009	1.11517	0.873722	1.01693
BHLHE22	basic helix-loop-helix family, member e22	6.41777e-06	0.00503773	0.141318	25.0837	26.2762	26.4614	29.8721	27.4171	35.7181	37.4016	36.3947	1.04996	1.05879	1.19412	1.30249	1.36195	1.32617
BHLHE23	basic helix-loop-helix family, member e23	0.328682	0.201644	0.536715	56.9889	59.0634	56.2261	64.136	57.8245	70.4398	58.4229	61.8367	1.03799	0.994738	1.12508	1.2316	1.01729	1.07505
BHLHE40	basic helix-loop-helix family, member e40	0.0172048	4.743e-06	0.430471	639.473	489.784	358.455	300.371	474.413	405.041	339.099	296.338	0.770294	0.566633	0.475385	0.848366	0.713567	0.625751
BHLHE41	basic helix-loop-helix family, member e41	0.296854	0.903272	0.409496	345.549	279.496	271.217	280.457	307.514	327.89	330.724	352.677	0.816505	0.788622	0.821701	1.08259	1.14164	1.218
BHMT	betaine--homocysteine S-methyltransferase	2.61634e-05	0.42884	0.335808	22.4616	21.0711	21.3878	22.0671	24.3458	24.6411	28.3437	26.7331	0.943598	0.954611	0.994285	1.01952	1.16439	1.10667
BHMT2	betaine--homocysteine S-methyltransferase 2	0	0.0158119	0.627248	219.073	208.374	236.112	246.863	396.917	417.624	439.811	432.97	0.95675	1.09319	1.11444	1.06576	1.14774	1.13152
BICC1	bicaudal C homolog 1 (Drosophila)	0.926462	0.00086471	0.751672	406.385	334.674	286.189	250.56	502.932	330.546	267.598	226.712	0.823843	0.704415	0.617466	0.672451	0.528382	0.448196
BICD1	bicaudal D homolog 1 (Drosophila)	3.65139e-08	3.85286e-07	0.421014	151.912	125.142	117.049	102.694	119.553	99.7952	80.4468	80.5126	0.824434	0.773023	0.679016	0.833095	0.672447	0.671391
BICD2	bicaudal D homolog 2 (Drosophila)	0.32157	0.0774932	0.84995	147.976	138.651	146.674	148.018	149.138	137.522	154.889	154.067	0.93514	0.989648	0.999391	0.923668	1.04801	1.03568
BID	BH3 interacting domain death agonist	0.55694	5.27175e-08	0.457167	525.408	451.98	395.392	366.148	548.959	487.208	406.044	344.163	0.868478	0.758216	0.702488	0.894751	0.740053	0.627757
BIK	BCL2-interacting killer (apoptosis-inducing)	0.177662	0.185531	0.683041	14.4663	14.2903	13.27	13.8251	14.1157	15.385	13.7632	14.7776	0.989853	0.920185	0.954892	1.0881	0.975647	1.04524
BIN1	bridging integrator 1	0.000840693	0.164284	0.181291	368.728	379.022	428.226	405.394	425.356	485.949	456.093	424.795	1.03825	1.17205	1.11071	1.14231	1.07135	0.99876
BIN2	bridging integrator 2	0.00072855	0.466198	0.474751	20.7379	26.3379	28.3592	22.401	45.1193	37.5378	38.9648	29.4334	1.27785	1.41745	1.15959	0.923123	1.01503	0.767412
BIN3	bridging integrator 3	0.822787	0.449149	0.708329	95.7689	91.2763	89.9963	95.5822	94.296	89.5624	95.8478	94.9318	0.955928	0.946815	1.00091	0.949069	1.01718	1.00611
BIRC2	baculoviral IAP repeat-containing 2	2.10557e-07	0.0592386	0.694164	336.506	322.663	332.079	318.423	295.631	261.326	281.8	270.588	0.956539	0.985709	0.948181	0.881288	0.950657	0.916964
BIRC3	baculoviral IAP repeat-containing 3	0.000926031	0.225905	0.369203	121.761	111.695	129.546	201.879	82.8348	85.8288	81.5565	86.7527	0.947623	1.11025	1.92814	1.07492	1.0268	1.08015
BIRC5	baculoviral IAP repeat-containing 5	0.541646	0.0925489	0.822114	60.2602	60.7392	55.8579	48.5639	68.4755	56.3511	47.6525	46.9102	1.01026	0.920959	0.811864	0.919026	0.759237	0.758257
BIRC6	baculoviral IAP repeat-containing 6	0.473817	0.500771	0.429928	436.018	429.816	408.543	436.211	434.467	414.441	443.376	448.368	0.988696	0.938041	1.00425	0.955977	1.02762	1.03669
BIRC7	baculoviral IAP repeat-containing 7	0.15998	0.276806	0.823214	30.9854	32.38	29.0995	31.6738	32.1067	35.8708	31.9598	31.3433	1.0487	0.944263	1.01871	1.12466	0.999478	0.977692
BIRC8	baculoviral IAP repeat-containing 8	0.0518052	0.426153	0.82973	8.27673	8.50178	8.32062	8.27526	8.35119	9.26636	8.82154	8.79686	1.02667	1.00559	1.0019	1.11653	1.05981	1.05916
BIVM	basic, immunoglobulin-like variable motif containing	0.00288742	0.975688	0.335271	164.363	178.781	184.258	174.183	164.692	155.181	146.865	152.347	1.09107	1.12864	1.06672	0.946027	0.889987	0.926566
BLCAP	bladder cancer associated protein	0.517048	0.00767102	0.0452822	554.447	568.997	575.715	582.507	492.834	608.519	611.235	625.793	1.02621	1.03752	1.05088	1.248	1.24516	1.27391
BLID	BH3-like motif containing, cell death inducer	3.43926e-06	0.000102709	0.198508	110.974	93.42	81.8188	71.3125	88.018	60.8301	41.6484	34.5575	0.867983	0.746158	0.644647	0.685949	0.470245	0.389946
BLK	B lymphoid tyrosine kinase	0.239499	0.819616	0.71447	20.5666	19.1207	20.2848	20.4955	19.7826	21.4164	22.1198	21.3691	0.934687	0.987094	1.00582	1.08592	1.11938	1.08104
BLM	Bloom syndrome, RecQ helicase-like	0.0396977	0.391132	0.721283	36.9604	33.4021	32.8777	35.5582	39.6596	26.2767	27.4368	23.9242	0.905784	0.890897	0.961084	0.753121	0.752136	0.65984
BLMH	bleomycin hydrolase	0.000744894	0.334996	0.98636	166.854	162.337	170.71	161.019	155.557	149.681	155.148	148.99	0.973002	1.023	0.965608	0.964198	0.996934	0.957729
BLNK	B-cell linker	0.000193812	0.515877	0.891912	40.6799	44.0041	47.0997	43.6773	55.7576	65.9234	65.9978	54.9752	1.07632	1.17875	1.0936	1.23092	1.23612	1.02585
BLOC1S1	biogenesis of lysosomal organelles complex-1, subunit 1	0.120654	0.0696613	0.826259	387.86	373.231	451.111	438.38	412.926	427.251	468.45	446.287	0.962798	1.16066	1.12584	1.03452	1.13182	1.08041
BLOC1S2	biogenesis of lysosomal organelles complex-1, subunit 2	0.0533546	0.0352876	0.503974	225.044	215.012	233.855	212.809	227.798	203.921	209.021	185.098	0.950434	1.03861	0.937232	0.894214	0.917977	0.8131
BLOC1S3	biogenesis of lysosomal organelles complex-1, subunit 3	0.860669	0.869627	0.959782	144.724	144.235	141.365	147.538	141.162	146.233	144.844	148.151	0.99774	0.978946	1.01918	1.03594	1.02655	1.0502
BLVRA	biliverdin reductase A	0.0639261	0.52963	0.623164	132.44	132.302	137.92	132.451	142.376	146.227	140.458	132.648	0.997808	1.04094	0.997812	1.02761	0.988991	0.933081
BLVRB	biliverdin reductase B (flavin reductase (NADPH))	0.000190638	1.1532e-06	0.837822	212.172	273.573	378.776	390.963	278.248	373.385	480.344	459.902	1.30754	1.81303	1.88231	1.40884	1.79608	1.72655
BLZF1	basic leucine zipper nuclear factor 1	7.1544e-07	0.0103148	0.822292	803.473	756.809	752.533	716.072	701.58	648.887	677.377	641.769	0.943439	0.939114	0.893017	0.927828	0.967586	0.919753
BMF	Bcl2 modifying factor	0.59614	0.494947	0.520031	49.7917	48.8574	43.3585	47.5452	45.4646	46.5905	46.0504	47.5409	0.985229	0.874424	0.964134	1.02821	1.02048	1.04882
BMI1	BMI1 polycomb ring finger oncogene	4.69664e-05	0.0195144	0.208605	478.354	475.993	534.382	497.164	436.803	403.049	444.776	477.402	0.995009	1.11754	1.03857	0.924588	1.01972	1.09467
BMP1	bone morphogenetic protein 1	0.694424	0.000102617	0.0661284	375.948	279.216	221.008	222.945	313.491	275.651	265.922	246.28	0.745719	0.593053	0.593765	0.878675	0.851671	0.788642
BMP10	bone morphogenetic protein 10	0.380227	0.566142	0.175188	8.35042	7.95157	7.77442	8.28293	8.40131	7.94472	8.96608	7.91883	0.95313	0.934184	0.992784	0.949762	1.07124	0.9481
BMP15	bone morphogenetic protein 15	0.0272416	0.219985	0.519024	12.6199	11.6328	11.0657	11.9915	12.5484	12.3718	12.4064	13.6596	0.921612	0.877394	0.950287	0.996754	1.00301	1.089
BMP2	bone morphogenetic protein 2	7.2014e-08	5.44705e-05	0.897039	270.262	211.915	166.462	135.668	152.448	105.955	79.6118	72.1997	0.828045	0.64963	0.553363	0.75265	0.564626	0.49311
BMP2K	BMP2 inducible kinase	0.000478328	0.000304288	0.478427	259.597	256.289	243.43	220.105	324.431	303.527	264.975	234.766	0.986479	0.939664	0.848104	0.941637	0.826911	0.728294
BMP3	bone morphogenetic protein 3	0.0927414	0.178986	0.913676	25.4479	26.0435	25.008	35.3012	21.1928	20.2881	24.6594	27.4257	1.01927	0.981201	1.33314	0.986922	1.22714	1.33363
BMP4	bone morphogenetic protein 4	3.69589e-05	0.0923575	0.277121	111.2	94.154	101.147	85.6	82.0348	63.8744	73.1528	79.6801	0.862837	0.948118	0.788539	0.780463	0.894725	0.973585
BMP5	bone morphogenetic protein 5	1.85059e-05	0.679695	0.177948	9.68648	9.42933	9.28601	9.4927	10.0546	11.111	11.3357	10.7401	0.975459	0.962411	0.981214	1.10439	1.1254	1.06791
BMP6	bone morphogenetic protein 6	0.372567	0.0965123	0.00214609	78.3046	53.2117	56.4128	61.5375	32.7511	40.7083	68.7463	88.3751	0.731661	0.791085	0.864531	1.24734	2.11048	2.71664
BMP7	bone morphogenetic protein 7	0.0147313	0.484758	0.929736	26.9109	25.0856	24.4939	24.8654	23.4642	23.4013	20.7368	20.3241	0.939543	0.912633	0.932587	1.00715	0.897433	0.882347
BMP8A	bone morphogenetic protein 8a	0.000900093	0.000196718	0.221217	87.1685	60.1151	45.5261	43.0396	52.7154	44.1866	38.1147	39.8758	0.718711	0.530576	0.511296	0.839236	0.715024	0.760639
BMP8B	bone morphogenetic protein 8b	0.271748	0.0200404	0.891051	51.4819	64.4217	53.4611	59.7449	56.9354	66.4078	56.9505	59.3584	1.26948	1.04042	1.17027	1.19303	1.01303	1.06218
BMPER	BMP binding endothelial regulator	3.41726e-06	0.0073957	0.246462	164.739	133.385	127.24	120.78	309.215	283.476	195.641	157.93	0.804246	0.807435	0.750784	0.959379	0.66003	0.536346
BMPR1B	bone morphogenetic protein receptor, type IB	0.0450105	0.192772	0.035001	39.4224	42.6835	49.0536	40.785	50.3199	38.0328	32.0574	27.0214	1.08803	1.26655	1.04304	0.75891	0.627878	0.540306
BMPR2	bone morphogenetic protein receptor, type II (serine/threonine kinase)	0.0522427	0.115458	0.799942	864.362	799.404	770.932	736.969	800.706	697.526	728.705	718.974	0.930874	0.892433	0.860856	0.883218	0.932135	0.913463
BMS1	BMS1 homolog, ribosome assembly protein (yeast)	0.000194422	0.632486	0.421961	211.854	203.362	205.963	195.254	184.796	174.521	182.521	189.016	0.959113	0.970343	0.920288	0.95606	0.989394	1.02793
BMX	BMX non-receptor tyrosine kinase	2.42772e-06	5.87737e-05	0.104082	27.8159	33.3711	48.7818	37.2585	15.4328	16.703	28.7796	33.0613	1.22275	1.80965	1.4061	1.0782	1.86124	2.12153
BNC1	basonuclin 1	2.23556e-09	0.595317	0.96815	208.329	158.975	154.791	195.366	45.3894	37.2909	40.8605	43.8983	0.746805	0.780382	0.936107	0.851282	0.909815	1.00147
BNC2	basonuclin 2	0.0564074	0.00156285	0.415174	418.874	379.363	358.056	346.144	442.67	337.81	317.171	283.49	0.909091	0.863204	0.834	0.764376	0.71813	0.642728
BNIP1	BCL2/adenovirus E1B 19kDa interacting protein 1	0.00257555	0.120605	0.23996	63.2105	61.7184	69.5971	66.8378	64.0973	53.4418	59.8369	54.8824	0.969103	1.09844	1.05259	0.834472	0.927948	0.851953
BNIP2	BCL2/adenovirus E1B 19kDa interacting protein 2	0.148272	0.630871	0.21869	503.772	502.767	503.516	459.834	488.845	425.524	453.421	492.481	0.997208	1.00171	0.913421	0.872067	0.928615	1.01445
BNIP3	BCL2/adenovirus E1B 19kDa interacting protein 3	0.431547	0.0564178	0.805582	1558.68	1574.32	1846.52	1767.18	1398.76	1383.18	1702.08	1912.87	1.01833	1.21521	1.18403	1.01535	1.26079	1.42428
BNIP3L	BCL2/adenovirus E1B 19kDa interacting protein 3-like	9.78728e-05	0.422264	0.413343	3586.73	3551.74	3579.07	3435.72	3297.54	3141.51	3356.14	3313.24	0.990849	0.998946	0.959334	0.953146	1.01773	1.00629
BNIPL	BCL2/adenovirus E1B 19kD interacting protein like	0.597184	0.757851	0.298933	21.2417	20.7681	18.0915	20.3525	19.0761	21.6192	21.4002	20.4277	0.978783	0.86153	0.961457	1.13146	1.12406	1.07137
BOC	Boc homolog (mouse)	6.04136e-07	0.0371072	0.822413	130.543	111	145.157	146.736	72.0242	64.4609	96.8567	85.6749	0.855828	1.10942	1.12228	0.93694	1.40277	1.22595
BOD1	biorientation of chromosomes in cell division 1	0.255095	0.000855317	0.828204	327.337	311.036	345.771	346.517	323.944	304.526	328.202	346.235	0.949988	1.05599	1.05908	0.940009	1.01318	1.06896
BOD1L	biorientation of chromosomes in cell division 1-like	0.0183693	0.257178	0.44319	186.659	181.224	171.888	171.634	174.008	155.123	165.028	168.429	0.969337	0.920629	0.919999	0.891537	0.948073	0.967928
BOD1P	biorientation of chromosomes in cell division 1 pseudogene	0.0440098	0.685269	0.992785	62.2102	63.9053	62.4586	65.7836	67.2598	72.0413	68.7322	72.8062	1.0272	1.0027	1.05813	1.07417	1.01814	1.08584
BOK	BCL2-related ovarian killer	5.99783e-07	3.13116e-05	0.309647	310.385	377.631	481.493	500.242	448.637	677.149	744.161	653.179	1.21869	1.5646	1.63457	1.64773	1.82929	1.65842
BOLA1	bolA homolog 1 (E. coli)	0.219382	0.0384965	0.414683	101.473	99.0349	105.926	105.195	98.0253	106.283	109.82	108.878	0.979104	1.0463	1.04017	1.08842	1.12502	1.11543
BOLA3	bolA homolog 3 (E. coli)	0.500824	0.0312266	0.524514	633.651	633.523	743.132	758.374	586.608	689.78	674.362	719.389	0.996997	1.16625	1.20728	1.18193	1.15457	1.23022
BOLL	bol, boule-like (Drosophila)	0.0401249	0.735618	0.754948	8.51139	8.64184	8.24687	8.0966	8.82747	8.71598	8.85695	8.72583	1.0199	0.97002	0.955008	0.991565	1.01138	0.996606
BOP1	block of proliferation 1	0.0524799	0.605894	0.702434	198.639	206.607	221.128	196.31	189.591	200.553	183.103	177.651	1.03874	1.12065	0.990028	1.05588	0.97601	0.946409
BPESC1	blepharophimosis, epicanthus inversus and ptosis, candidate 1 (non-protein coding)	0.0059842	0.259486	0.316484	15.3154	15.2168	15.0359	15.4603	16.1234	18.9403	15.8436	16.6489	0.997163	0.979069	1.01557	1.18192	0.988412	1.03339
BPGM	2,3-bisphosphoglycerate mutase	0.137056	1.70348e-05	0.0861773	141.761	132.639	124.517	115.236	149.601	119.231	112.395	115.812	0.936162	0.877031	0.812629	0.795337	0.751567	0.772422
BPHL	biphenyl hydrolase-like (serine hydrolase)	1.42272e-05	5.87612e-05	0.638418	149.632	201.379	280.236	313.632	239.444	353.899	396.862	407.555	1.34651	1.88251	2.10226	1.51377	1.70242	1.7734
BPI	bactericidal/permeability-increasing protein	0.000436309	0.449218	0.267715	10.3058	9.87953	10.1512	9.95494	10.3822	11.4213	12.2003	11.6373	0.962105	0.983565	0.972243	1.099	1.17538	1.11987
BPIL1	bactericidal/permeability-increasing protein-like 1	0.00214008	0.07947	0.93658	16.4058	18.8169	16.4668	18.5316	18.9896	20.8095	18.981	20.6269	1.14586	1.00225	1.13036	1.09189	1.00209	1.08401
BPIL2	bactericidal/permeability-increasing protein-like 2	0.933102	0.603612	0.211989	8.04272	7.95609	7.40016	7.83501	7.43371	7.96352	7.94077	7.97003	0.990438	0.92253	0.974832	1.07283	1.06769	1.07187
BPIL3	bactericidal/permeability-increasing protein-like 3	0.152797	0.257451	0.491307	19.5668	20.654	20.5967	20.6841	19.9994	24.0541	23.527	19.8354	1.05808	1.04728	1.06139	1.20468	1.17892	0.991226
BPNT1	3'(2'), 5'-bisphosphate nucleotidase 1	2.64639e-05	0.00214669	0.873718	126.866	110.721	121.736	111.867	110.776	95.0807	107.534	91.9824	0.875141	0.964256	0.884194	0.856753	0.97	0.830205
BPTF	bromodomain PHD finger transcription factor	0.0297344	0.411504	0.933544	244.193	242.04	247.634	255.13	232.413	220.634	237.098	239.287	0.99133	1.01246	1.04495	0.965796	1.03394	1.03682
BRAF	v-raf murine sarcoma viral oncogene homolog B1	0.228419	0.121949	0.687045	331.026	335.712	337.998	351.691	322.768	308.525	339.321	347.03	1.0175	1.02364	1.06512	0.961612	1.06069	1.08201
BRAP	BRCA1 associated protein	8.18011e-05	0.479741	0.973994	305.183	301.651	311.336	319.557	272.156	259.406	275.559	276.134	0.985928	1.02	1.04784	0.953564	1.01293	1.01409
BRCA1	breast cancer 1, early onset	0.215113	0.0184099	0.0638731	52.6705	57.8185	50.5557	44.5257	73.8594	41.277	43.5065	35.7115	1.10939	0.972266	0.857167	0.596218	0.610341	0.515561
BRCA2	breast cancer 2, early onset	0.0627643	0.0017065	0.122406	59.9283	64.7857	54.857	44.094	78.0528	51.9389	38.2317	36.6021	1.08346	0.916604	0.738963	0.702006	0.525188	0.509178
BRCC3	BRCA1/BRCA2-containing complex, subunit 3	0.0987832	0.710723	0.713933	335.543	321.647	334.84	346.853	351.549	344.296	361.331	340.85	0.966238	1.00419	1.03431	0.978375	1.03004	0.970063
BRD1	bromodomain containing 1	0.000384635	0.205167	0.67641	62.3927	62.6525	64.547	63.5291	53.63	53.5633	59.57	59.5189	1.00414	1.03433	1.01859	0.999203	1.11164	1.1102
BRD2	bromodomain containing 2	3.71282e-08	0.0368725	0.343328	417.789	401.482	416.196	416.685	354.895	352.279	379.472	378.08	0.960508	0.995468	0.9978	0.992407	1.06984	1.0659
BRD3	bromodomain containing 3	0.92967	0.541595	0.698159	182.015	176.569	163.208	175.576	174.412	173.292	174.212	177.374	0.970231	0.896294	0.964493	0.996284	1.00643	1.01967
BRD4	bromodomain containing 4	0.0286238	0.042898	0.819749	239.302	230.349	214.701	211.027	217.379	215.926	201.828	206.321	0.961278	0.895601	0.880163	0.992874	0.928257	0.949742
BRD7	bromodomain containing 7	0.449199	0.908185	0.25066	148.337	151.753	193.03	157.335	164.147	147.362	139.616	163.492	1.02333	1.3127	1.06504	0.902557	0.863434	1.00266
BRD7P3	bromodomain containing 7 pseudogene 3	0.165248	0.581142	0.813702	6.54372	6.5452	6.63423	6.59535	6.75214	6.50632	6.8823	6.96745	1.00134	1.01676	1.00864	0.964294	1.02082	1.03209
BRD8	bromodomain containing 8	1.06691e-09	0.00460842	0.433206	109.769	110.376	105.213	102.716	90.526	87.1728	77.9377	76.6087	1.0028	0.959552	0.932558	0.96107	0.862235	0.848381
BRD9	bromodomain containing 9	0.309911	0.0813478	0.763843	146.589	140.038	155.56	150.047	149.435	137.203	147.172	145.049	0.955901	1.06164	1.02385	0.920808	0.985957	0.971814
BRDT	bromodomain, testis-specific	0.133397	0.721538	0.818085	7.22751	6.99845	7.16927	7.23087	7.28918	7.33467	7.77984	7.43307	0.969324	0.99133	1.00211	1.01466	1.08095	1.02599
BRE	brain and reproductive organ-expressed (TNFRSF1A modulator)	0.400768	0.0380576	0.852987	806.557	715.304	645.626	623.383	723.025	657.635	641.777	633.64	0.90445	0.843139	0.811996	0.91465	0.894774	0.877697
BREA2	breast cancer estrogen-induced apoptosis 2	0.31037	0.676779	0.572948	16.078	16.4507	15.3249	16.1315	15.2697	17.4707	17.6807	16.6985	1.02644	0.953259	1.00852	1.14976	1.16003	1.09275
BRF1	BRF1 homolog, subunit of RNA polymerase III transcription initiation factor IIIB (S. cerevisiae)	0.002262	0.0327767	0.573071	90.2094	90.2385	90.7599	94.5247	91.3676	97.0347	97.4631	104.158	1.00351	1.0084	1.04996	1.06382	1.06885	1.14123
BRF2	BRF2, subunit of RNA polymerase III transcription initiation factor, BRF1-like	0.057838	0.322431	0.548523	98.4272	91.5639	102	109.581	85.221	89.0977	98.7188	89.446	0.925269	1.03277	1.11074	1.05037	1.15913	1.05762
BRI3	brain protein I3	5.52173e-06	0.00155494	0.991308	447.863	465.079	500.977	500.67	500.038	526.271	559.877	556.486	1.03815	1.11775	1.11847	1.05383	1.12053	1.11321
BRI3BP	BRI3 binding protein	0.123402	3.82812e-05	0.264393	173.109	202.522	246.417	245.411	198.65	222.788	249.747	232.877	1.16739	1.42793	1.42194	1.12564	1.26218	1.17753
BRIP1	BRCA1 interacting protein C-terminal helicase 1	0.366623	0.0106317	0.11275	49.8819	56.5217	48.499	35.6468	82.9133	43.2998	34.0333	29.4181	1.19047	1.02054	0.750205	0.563545	0.440744	0.39237
BRIX1	BRX1, biogenesis of ribosomes, homolog (S. cerevisiae)	6.758e-07	0.426792	0.199188	288.614	277.296	339.124	285.449	225.719	163.958	156.742	175.919	0.960447	1.17203	0.987892	0.745859	0.724688	0.842319
BRMS1	breast cancer metastasis suppressor 1	0.000167756	0.0429997	0.752248	163.064	154.591	159.511	149.373	151.753	129.531	141.339	132.578	0.949115	0.978967	0.911073	0.859348	0.940971	0.885813
BRMS1L	breast cancer metastasis-suppressor 1-like	0.445045	0.313857	0.813692	25.7103	24.4752	26.3977	26.1109	26.8315	22.8176	24.5644	25.2749	0.95427	1.02831	1.02303	0.854422	0.923522	0.947922
BRP44	brain protein 44	0.105749	0.406936	0.836622	853.876	792.265	909.611	868.216	864.592	908.657	965.19	927.001	0.926472	1.06254	1.01741	1.05001	1.11541	1.07128
BRP44L	brain protein 44-like	0.000555723	0.000260497	0.617536	325.274	448.173	588.821	572.13	489.653	639.021	697.456	665.532	1.3787	1.8082	1.76417	1.41053	1.53741	1.44081
BRPF1	bromodomain and PHD finger containing, 1	0.00383501	0.340877	0.908442	145.743	140.483	143.643	138.07	137.128	124.505	130.042	128.251	0.963024	0.984492	0.94863	0.911152	0.950691	0.935962
BRPF3	bromodomain and PHD finger containing, 3	4.90881e-08	0.00703146	0.280879	155.835	155.681	141.908	139.42	130.519	123.268	128.981	113.719	0.999632	0.911555	0.895446	0.948722	0.987745	0.873043
BRS3	bombesin-like receptor 3	0.13393	0.831262	0.265349	6.84874	7.50129	6.65687	7.05959	7.35721	7.00785	7.46245	7.53216	1.09451	0.976144	1.02955	0.959109	1.0176	1.02623
BRSK1	BR serine/threonine kinase 1	0.0803057	0.0639827	0.566409	24.5962	26.5193	24.3955	25.6239	25.6435	31.2806	26.3131	25.585	1.08475	0.995761	1.04865	1.21703	1.02257	0.99649
BRSK2	BR serine/threonine kinase 2	0.299434	0.377454	0.522762	31.9188	33.55	32.8971	35.1325	34.0486	40.2261	33.0497	34.0394	1.05142	1.03051	1.10113	1.19603	0.975147	1.00189
BRWD1	bromodomain and WD repeat domain containing 1	0.0017293	0.152968	0.633403	216.516	216.532	215.358	228.476	194.911	180.916	198.292	211.236	1.00147	0.991346	1.06043	0.925082	1.016	1.08346
BRWD3	bromodomain and WD repeat domain containing 3	0.531513	0.0391067	0.313733	135.025	127.657	123.888	130.422	131.267	116.254	126.251	135.837	0.945492	0.917339	0.966039	0.888626	0.964088	1.03785
BSCL2	Berardinelli-Seip congenital lipodystrophy 2 (seipin)	9.03187e-05	0.1593	0.395783	216.605	227.481	249.584	241.991	266.138	314.946	298.802	263.547	1.0523	1.15956	1.12179	1.20192	1.14651	1.01689
BSDC1	BSD domain containing 1	0.116084	0.144939	0.526115	273.219	249.665	247.688	253.231	252.317	243.421	249.435	246.885	0.91565	0.90649	0.92785	0.969524	0.993547	0.984721
BSG	basigin (Ok blood group)	6.07258e-05	0.020558	0.179757	1967.95	1968.65	2034.48	1995.22	1720.62	1857.19	1916.31	1921.04	1.00042	1.03426	1.01393	1.07901	1.11408	1.11737
BSN	bassoon (presynaptic cytomatrix protein)	0.0284719	0.0760887	0.308441	16.6933	17.2812	15.7326	16.7736	16.3699	19.7272	17.8655	17.244	1.04819	0.952094	1.01061	1.20615	1.09117	1.05345
BSND	Bartter syndrome, infantile, with sensorineural deafness (Barttin)	0.689824	0.760578	0.23064	19.1695	18.3018	17.0767	17.4301	16.9161	18.9169	18.2195	19.019	0.961579	0.895311	0.917324	1.11928	1.08055	1.12796
BSPH1	binder of sperm protein homolog 1	0.156806	0.222078	0.00393778	6.13847	6.04709	6.06765	5.90199	6.19475	5.90285	6.0045	6.73848	0.985438	0.988756	0.96207	0.953065	0.969656	1.08796
BSPRY	B-box and SPRY domain containing	0.774777	0.480051	0.22	19.5733	17.2136	17.9566	19.4719	18.1412	21.6965	16.8615	19.1467	0.883566	0.917463	1.00163	1.22121	0.934679	1.06643
BST1	bone marrow stromal cell antigen 1	0.405271	0.648001	0.510806	189.991	174.879	183.899	176.836	176.836	185.227	201.407	188.226	0.924432	0.969704	0.932915	1.07052	1.16282	1.08363
BST2	bone marrow stromal cell antigen 2	1.89056e-07	0.85303	0.947006	201.371	221.208	217.099	203.306	126.001	131.086	137.088	135.603	1.09589	1.0751	1.00661	1.07771	1.14415	1.10891
BSX	brain-specific homeobox	0.134395	0.345083	0.758974	54.1547	54.4825	49.5027	56.0035	54.5262	64.4095	55.0653	57.953	1.01182	0.925865	1.03712	1.20481	1.02645	1.07368
BTAF1	BTAF1 RNA polymerase II, B-TFIID transcription factor-associated, 170kDa (Mot1 homolog, S. cerevisiae)	0.0044827	0.258485	0.772841	246.836	243.337	243.995	252.873	231.962	215.484	231.01	238.414	0.986791	0.987665	1.02871	0.930246	0.997196	1.02892
BTBD1	BTB (POZ) domain containing 1	0.385742	0.00142339	0.386309	475.775	505.901	540.983	536.515	494.877	479.884	531.336	521.22	1.06345	1.13791	1.12715	0.969234	1.07202	1.05335
BTBD10	BTB (POZ) domain containing 10	3.21415e-09	2.35183e-05	0.529515	315.621	290.46	297.804	266.755	269.446	233.605	246.283	226.95	0.924929	0.948864	0.844127	0.861376	0.913489	0.842349
BTBD11	BTB (POZ) domain containing 11	0.00112102	0.134382	0.0827696	21.3444	17.2527	15.8155	15.8822	14.7577	14.8993	14.5978	15.1449	0.82818	0.760005	0.763873	1.01472	0.992337	1.03036
BTBD12	BTB (POZ) domain containing 12	0.273836	0.896971	0.423081	62.8129	56.1312	57.8182	59.605	60.4314	65.383	60.7962	60.2191	0.897241	0.926279	0.953146	1.08843	1.01687	1.01005
BTBD16	BTB (POZ) domain containing 16	0.00156151	0.350438	0.846468	20.5494	21.0596	20.1402	22.0838	22.1842	25.191	24.3534	25.1508	1.02997	0.984678	1.07777	1.13836	1.09474	1.13821
BTBD2	BTB (POZ) domain containing 2	0.000746209	0.00439751	0.440717	411.563	449.126	511.669	497.76	475.407	553.301	557.093	526.272	1.09812	1.2519	1.22044	1.16418	1.17221	1.10722
BTBD3	BTB (POZ) domain containing 3	0.0011259	0.0314378	0.546722	251.967	234.734	221.591	204.142	221.306	180.01	192.947	185.68	0.93217	0.878953	0.812413	0.812806	0.873238	0.83903
BTBD6	BTB (POZ) domain containing 6	3.21994e-09	1.04884e-06	0.756289	180.853	191.232	238.121	237.365	238.066	267.595	346.287	337.321	1.06138	1.3179	1.31672	1.13012	1.4721	1.43993
BTBD7	BTB (POZ) domain containing 7	0.0531488	0.396975	0.502672	172.455	173.185	168.946	159.663	167.909	153.532	159.94	159.375	1.00486	0.97908	0.927154	0.92152	0.959758	0.95352
BTBD8	BTB (POZ) domain containing 8	0.659924	0.679984	0.756289	20.0964	21.8571	23.8087	24.759	23.6523	21.7294	24.2959	23.1855	1.0915	1.19632	1.23041	0.932057	1.04259	0.989258
BTBD9	BTB (POZ) domain containing 9	0.106659	0.0776285	0.397766	60.3853	57.8016	60.2413	59.9022	63.0168	56.017	68.6551	63.3201	0.962928	0.99797	0.991286	0.88813	1.08944	1.00587
BTC	betacellulin	0.157253	0.696012	0.0578708	23.3677	20.1782	22.2694	21.9385	21.8381	23.4914	23.2835	22.6862	0.866409	0.954053	0.942308	1.08049	1.07564	1.04888
BTD	biotinidase	6.64725e-07	0.105177	0.356636	281.169	260.742	290.244	292.504	343.452	408.976	449.916	455.753	0.945242	1.05995	1.06135	1.24618	1.37998	1.39269
BTF3	basic transcription factor 3	8.97464e-07	0.938418	0.899212	854.333	864.496	899.239	890.38	737.702	734.446	729.922	726.66	1.01267	1.05341	1.04405	0.995643	0.992554	0.991308
BTF3L1	basic transcription factor 3-like 1, pseudogene	0.795154	0.398481	0.708542	7.00688	7.02086	7.13995	7.2447	7.20318	6.68983	7.4971	7.25464	1.00181	1.01834	1.03333	0.936502	1.04399	1.01006
BTG1	B-cell translocation gene 1, anti-proliferative	0.0102964	0.819211	0.255769	1477.54	1376.17	1391.49	1370.01	1269.01	1285.36	1334.56	1359.79	0.932172	0.942937	0.928187	1.01606	1.05352	1.07205
BTG2	BTG family, member 2	0.188432	0.000479092	0.976949	161.835	210.802	260.234	257.346	158.037	197.869	223.491	243.54	1.30269	1.60358	1.59079	1.37801	1.56353	1.75262
BTG3	BTG family, member 3	3.587e-07	1.16859e-05	0.286606	261.584	213.007	201.595	185.948	224.912	151.751	129.376	124.644	0.813642	0.775505	0.715986	0.712904	0.609163	0.58058
BTG4	B-cell translocation gene 4	0.275611	0.222804	0.499895	6.08581	6.42496	6.36155	6.79913	6.48211	6.71732	6.51072	6.57126	1.05561	1.04532	1.11713	1.04293	1.01232	1.01755
BTK	Bruton agammaglobulinemia tyrosine kinase	1.84513e-05	0.123251	0.98636	29.611	30.2607	30.0753	22.9373	49.8222	48.0163	44.5343	35.7238	1.02465	1.04967	0.807636	1.02527	0.956057	0.787396
BTLA	B and T lymphocyte associated	0.564614	0.0154254	0.394152	12.7244	13.2989	14.8846	15.7251	13.0335	14.4597	16.1569	14.2535	1.05275	1.16934	1.24154	1.11487	1.24862	1.09355
BTN1A1	butyrophilin, subfamily 1, member A1	0.13522	0.850213	0.243221	9.58304	9.20984	8.84761	9.71593	9.15427	10.5468	10.586	9.55169	0.962371	0.927465	1.01172	1.16541	1.1613	1.04707
BTN2A1	butyrophilin, subfamily 2, member A1	0.0223031	0.00252336	0.815854	94.1202	83.7648	75.0447	77.0598	87.9158	71.9423	71.3236	66.6502	0.893033	0.808036	0.820043	0.820609	0.816352	0.767757
BTN2A2	butyrophilin, subfamily 2, member A2	0.00426711	0.0337242	0.307552	81.6867	68.9399	65.3388	64.5911	65.3814	60.1902	60.9981	63.0408	0.846571	0.80313	0.802233	0.931023	0.934872	0.971838
BTN2A3	butyrophilin, subfamily 2, member A3	0.966907	0.239449	0.774299	18.0821	17.1414	15.4599	14.7626	16.4799	17.8782	15.3848	15.8628	0.940388	0.861756	0.811371	1.10123	0.952593	0.983323
BTN3A1	butyrophilin, subfamily 3, member A1	0.0187421	0.00705012	0.656478	98.9399	92.0818	89.0403	79.5942	127.301	113.375	97.9329	81.8301	0.931808	0.906769	0.805391	0.949152	0.844475	0.700722
BTN3A2	butyrophilin, subfamily 3, member A2	0.259138	0.00162644	0.461178	83.7258	72.6183	72.0338	66.6803	97.8356	84.3928	72.6465	62.2974	0.872865	0.878002	0.784107	0.894804	0.777353	0.657499
BTN3A3	butyrophilin, subfamily 3, member A3	0.988842	1.76552e-05	0.485845	126.277	111.506	108.79	84.1638	143.458	116.88	99.84	78.2344	0.880274	0.863533	0.667239	0.838655	0.715424	0.563848
BTNL2	butyrophilin-like 2 (MHC class II associated)	0.0363245	0.141145	0.251034	24.1981	23.7234	23.0503	24.9472	23.6197	29.9411	24.3398	27.3095	0.98022	0.953484	1.03761	1.26696	1.03027	1.15839
BTNL3	butyrophilin-like 3	0.445842	0.525504	0.151034	7.47495	7.19776	7.16258	7.29371	6.75677	8.0125	7.82061	7.37444	0.966537	0.958786	0.979306	1.18614	1.16048	1.09498
BTNL8	butyrophilin-like 8	0.121396	0.11614	0.470713	11.4095	9.94908	10.2947	11.8159	9.30639	9.08699	10.5551	11.1047	0.876954	0.90216	1.02425	0.98591	1.13762	1.19847
BTNL9	butyrophilin-like 9	2.32286e-08	3.47009e-08	0.035001	59.854	87.0317	103.837	145.77	84.9827	150.079	255.706	315.523	1.45894	1.74218	2.44206	1.77029	2.97267	3.69447
BTRC	beta-transducin repeat containing	0.122078	0.407738	0.116186	132.239	119.477	122.741	125.262	107.606	114.176	124.101	127.9	0.902663	0.927397	0.946566	1.06148	1.1615	1.19389
BUB1	budding uninhibited by benzimidazoles 1 homolog (yeast)	0.277099	0.0319681	0.364035	75.5932	82.5036	73.6049	49.3891	109.784	59.2195	52.166	43.3219	1.1163	0.991801	0.676911	0.576721	0.471156	0.425252
BUB1B	budding uninhibited by benzimidazoles 1 homolog beta (yeast)	0.169856	0.0387621	0.322996	60.3686	67.9518	62.0847	45.0719	88.4315	53.6946	42.0063	32.1303	1.1614	1.06239	0.786028	0.674109	0.499149	0.379607
BUB3	budding uninhibited by benzimidazoles 3 homolog (yeast)	1.13724e-05	0.0311482	0.0700249	404.57	390.929	411.792	356.148	387.532	299.301	271.977	284.26	0.967071	1.02072	0.886668	0.789909	0.728399	0.760213
BUD13	BUD13 homolog (S. cerevisiae)	0.113711	0.197679	0.464831	74.5013	76.1958	81.0723	70.6451	76.0451	71.5349	71.5156	69.0067	1.02242	1.08754	0.948076	0.941521	0.941019	0.908435
BUD31	BUD31 homolog (S. cerevisiae)	6.31985e-09	0.0210416	0.283935	181.113	165.764	184.834	173.906	154.773	136.273	137.897	137.188	0.91444	1.01906	0.957317	0.881894	0.892074	0.887864
BVES	blood vessel epicardial substance	0.00775284	0.00103945	0.853841	265.793	244.566	211.957	200.263	337.359	275.909	247.808	225.89	0.927511	0.80264	0.763563	0.814681	0.726528	0.668087
BYSL	bystin-like	1.88621e-09	0.465492	0.931885	245.099	230.866	244.018	233.096	173.388	156.467	158.21	157.771	0.937823	0.99959	0.951191	0.923206	0.940053	0.928284
BZRAP1	benzodiazapine receptor (peripheral) associated protein 1	0.490194	0.324471	0.226501	30.5893	29.9162	29.2549	30.7386	27.801	34.0596	30.6853	31.2893	0.977969	0.955056	1.00941	1.22264	1.10215	1.12498
BZW1	basic leucine zipper and W2 domains 1	0.000256418	0.279343	0.485423	785.686	761.461	788.204	755.78	745.315	619.787	591.233	614.158	0.969369	1.00171	0.959538	0.844424	0.810612	0.843234
BZW2	basic leucine zipper and W2 domains 2	0.000507023	0.0144363	0.484624	415.152	399.717	394.642	348.394	400.875	314.069	312.075	292.857	0.967438	0.954446	0.839454	0.792483	0.792302	0.757223
C10orf10	chromosome 10 open reading frame 10	7.86777e-07	0.19182	0.895553	505.031	507.256	491.304	429.44	375.076	324.669	313.858	295.981	1.00576	0.977646	0.858443	0.905288	0.867208	0.820171
C10orf107	chromosome 10 open reading frame 107	0.0773457	0.343942	0.767279	6.83123	6.79253	6.78138	6.44522	6.84222	6.18089	6.11634	6.12938	1	0.98364	0.94879	0.909491	0.900468	0.90226
C10orf108	chromosome 10 open reading frame 108	0.00254441	0.735386	0.387508	22.1668	21.4842	21.3053	20.9853	22.2726	25.0517	26.7391	25.7428	0.971889	0.963971	0.94576	1.12736	1.19961	1.15009
C10orf11	chromosome 10 open reading frame 11	0.149267	0.214718	0.25956	102.25	93.2501	83.8892	78.8634	97.4397	92.2621	99.1683	92.8958	0.920705	0.826341	0.777765	0.968576	1.05561	0.986298
C10orf110	chromosome 10 open reading frame 110	0.618873	0.561307	0.386426	18.1459	16.1461	16.926	19.8095	16.1785	19.2109	16.4502	17.4728	0.898871	0.929482	1.09782	1.18441	1.02796	1.08208
C10orf111	chromosome 10 open reading frame 111	0.0349116	0.474916	0.469564	37.6097	37.0677	31.3949	36.7961	37.6436	45.7	41.0038	38.1868	0.984596	0.83842	0.972726	1.22281	1.08764	1.01755
C10orf113	chromosome 10 open reading frame 113	0.0113261	0.0262201	0.251774	7.30462	7.73953	8.50956	8.91131	7.15734	7.65528	7.62566	7.56316	1.0587	1.16379	1.21822	1.07247	1.06696	1.05642
C10orf114	chromosome 10 open reading frame 114	0.0906303	0.494718	0.412773	24.6098	24.3879	21.4411	23.0061	20.4602	23.1849	22.1417	21.1627	1.00764	0.875482	0.942532	1.13539	1.08669	1.04151
C10orf116	chromosome 10 open reading frame 116	1.66602e-06	0.000928781	0.476867	660.83	767.177	1051.1	1100.75	1085.64	1396.3	1503.11	1467.01	1.18398	1.6356	1.70989	1.36287	1.47517	1.42436
C10orf118	chromosome 10 open reading frame 118	0.0129127	0.17752	0.415558	132.336	128.712	131.562	126.713	133.599	105.332	112.498	115.559	0.96847	0.995615	0.958355	0.796762	0.850376	0.870357
C10orf119	chromosome 10 open reading frame 119	1.01203e-05	0.201627	0.0813774	509.859	517.01	536.462	514.418	501.489	421.976	434.257	417.106	1.01356	1.05083	1.00754	0.848641	0.875232	0.843468
C10orf12	chromosome 10 open reading frame 12	0.15661	0.755186	0.814585	52.1275	47.3585	51.0743	47.3954	45.6425	47.7637	45.9597	43.7044	0.913046	0.973127	0.912494	1.04763	1.01189	0.958127
C10orf120	chromosome 10 open reading frame 120	0.2138	0.955509	0.546149	8.57314	8.10946	7.78561	8.43026	8.29437	8.79917	8.8665	8.58784	0.947388	0.905279	0.987083	1.06752	1.07711	1.0337
C10orf122	chromosome 10 open reading frame 122	0.0175275	0.0453541	0.631704	6.87864	6.721	6.9723	7.21261	7.06301	7.08626	7.34943	8.21198	0.978361	1.01289	1.04689	1.00872	1.04483	1.16595
C10orf125	chromosome 10 open reading frame 125	0.762537	0.976756	0.139144	119.087	119.861	132.094	132.104	136.769	132.282	123.846	118.009	1.00857	1.11067	1.11165	0.979624	0.915406	0.871034
C10orf129	chromosome 10 open reading frame 129	0.0198476	0.0863446	0.912441	10.9044	11.246	10.4401	11.5182	11.5465	12.3763	11.114	11.8986	1.03151	0.959033	1.06195	1.07696	0.967131	1.03173
C10orf131	chromosome 10 open reading frame 131	0.465357	0.440546	0.435042	5.38335	5.53839	5.47953	5.26283	5.32546	5.34114	5.77204	5.58279	1.03317	1.0194	0.978521	1.0029	1.08464	1.04882
C10orf137	chromosome 10 open reading frame 137	0.255378	0.944782	0.214987	170.054	178.016	166.924	166.624	168.907	157.778	170.669	165.463	1.04855	0.984278	0.983385	0.936443	1.01112	0.982206
C10orf140	chromosome 10 open reading frame 140	0.714066	0.17733	0.528469	29.5795	29.7989	27.5324	32.5784	26.717	30.1391	29.6548	31.0494	1.01247	0.930471	1.1056	1.12967	1.11421	1.16122
C10orf18	chromosome 10 open reading frame 18	4.5108e-06	0.463803	0.833253	529.652	537.454	517.802	504.715	461.565	428.728	425.467	428.39	1.01138	0.97288	0.95321	0.929605	0.920858	0.92737
C10orf2	chromosome 10 open reading frame 2	4.1602e-09	0.676436	0.535105	71.1018	71.7052	80.9379	74.7812	47.1182	46.4107	44.7886	49.7379	0.998442	1.13695	1.06978	0.982401	0.956318	1.06389
C10orf25	chromosome 10 open reading frame 25	0.416372	0.826932	0.934961	18.8368	18.7179	18.7683	18.4845	18.7168	19.1992	19.5309	18.7535	0.995499	1.00244	0.983924	1.02667	1.04777	1.00541
C10orf26	chromosome 10 open reading frame 26	0.50053	0.142452	0.253878	267.865	258.113	276.58	262.635	242.234	276.127	294.989	281.824	0.965738	1.0352	0.981352	1.14299	1.22798	1.17222
C10orf27	chromosome 10 open reading frame 27	0.131483	0.00128472	0.0904065	13.2904	13.1197	15.0542	15.5632	13.138	15.342	15.1672	15.5461	0.99038	1.13387	1.17331	1.16878	1.15498	1.18339
C10orf28	chromosome 10 open reading frame 28	0.00997246	0.0303808	0.717326	115.183	104.624	109.828	111.861	104.768	91.2401	103.782	106.837	0.90672	0.943501	0.978067	0.867198	0.986281	1.01613
C10orf31	chromosome 10 open reading frame 31	0.0391596	0.262174	0.461178	15.6534	15.6047	15.3112	17.325	15.5685	17.7353	18.323	17.9244	0.998929	0.980718	1.10801	1.1395	1.17768	1.15269
C10orf32	chromosome 10 open reading frame 32	0.797724	0.104583	0.948982	57.5381	55.059	65.026	56.3911	59.0702	54.724	62.4295	55.0076	0.969093	1.14365	0.988738	0.927607	1.05876	0.938397
C10orf35	chromosome 10 open reading frame 35	0.589997	0.199783	0.856907	62.7667	54.1109	55.0938	57.2214	60.799	57.9497	54.986	60.2829	0.865469	0.876424	0.914595	0.952825	0.904678	0.989041
C10orf46	chromosome 10 open reading frame 46	4.63231e-07	0.00469009	0.307187	646.457	606.327	628.171	657.018	689.318	667.524	732.986	738.22	0.937643	0.972244	1.01564	0.968365	1.06318	1.07098
C10orf47	chromosome 10 open reading frame 47	0.2557	0.0635375	0.725	56.5092	61.6739	59.9379	62.2065	55.0991	57.6814	55.8825	63.9907	1.10169	1.06945	1.11462	1.05616	1.02312	1.16908
C10orf53	chromosome 10 open reading frame 53	0.497611	0.0100403	0.312551	16.7972	16.982	17.8811	19.1736	16.3192	18.8844	18.0166	18.8872	1.01385	1.07091	1.14536	1.15927	1.10566	1.15996
C10orf54	chromosome 10 open reading frame 54	8.1627e-05	0.316831	0.725335	158.239	138.359	145.852	157.555	177.352	169.435	185.433	183.288	0.874241	0.918672	0.991639	0.956988	1.04786	1.03641
C10orf55	chromosome 10 open reading frame 55	0.298953	8.60228e-05	0.54396	9.95662	8.99033	7.84742	7.99536	10.3848	8.56386	8.50129	8.37866	0.906189	0.788973	0.803925	0.827886	0.821839	0.812808
C10orf57	chromosome 10 open reading frame 57	2.84848e-08	0.102317	0.554214	381.869	391.618	445.707	419.094	510.035	553.133	549.895	542.151	1.02573	1.17024	1.09769	1.09749	1.09147	1.05962
C10orf58	chromosome 10 open reading frame 58	0.000100189	2.21801e-07	0.914382	440.825	667.152	933.205	1032.28	609.62	973.888	1348.78	1389.66	1.513	2.13549	2.37039	1.87086	2.63968	2.76002
C10orf62	chromosome 10 open reading frame 62	0.0205264	0.252932	0.871531	14.6518	14.5322	14.7025	16.2031	15.3237	16.8943	16.3042	17.6786	0.995287	1.0022	1.10941	1.10796	1.06827	1.16001
C10orf67	chromosome 10 open reading frame 67	0.271537	0.656178	0.691843	7.00209	6.97566	7.02871	6.92841	7.29421	6.90174	7.03044	7.23941	0.996911	1.0048	0.990013	0.946957	0.965996	0.994554
C10orf68	chromosome 10 open reading frame 68	0.727312	0.383981	0.42802	19.8698	17.9639	17.7435	18.8429	18.4383	16.2013	20.7802	17.9426	0.910042	0.902559	0.950335	0.883822	1.13812	0.979328
C10orf71	chromosome 10 open reading frame 71	0.0451337	0.26415	0.205825	13.0278	12.8971	12.9039	13.1458	12.4524	15.103	14.1156	13.8622	0.991009	0.993414	1.00933	1.21383	1.13479	1.11378
C10orf72	chromosome 10 open reading frame 72	0.0149035	0.198622	0.398757	307.798	255.483	224.894	214.791	313.035	272.156	300.753	284.282	0.871443	0.776188	0.744785	0.906091	1.00989	0.962699
C10orf76	chromosome 10 open reading frame 76	2.77563e-07	0.270342	0.878643	387.818	367.267	385.237	383.908	434.837	424.715	448.21	434.753	0.94582	0.995216	0.989607	0.982938	1.03967	1.00496
C10orf78	chromosome 10 open reading frame 78	0.0131554	0.337106	0.420514	91.6313	91.1113	98.0452	89.2342	94.0527	63.3659	74.5431	70.6567	1.00267	1.07258	0.962479	0.682953	0.799688	0.758189
C10orf79	chromosome 10 open reading frame 79	0.0292279	0.127781	0.821384	8.02471	8.20868	9.67332	8.03849	7.53501	7.50933	8.12835	7.68087	1.02242	1.19413	1.00656	1.00317	1.08545	1.02135
C10orf81	chromosome 10 open reading frame 81	0.306935	0.155584	0.991308	9.46402	8.52794	8.27308	8.72409	9.75201	8.9633	8.5326	9.13205	0.907546	0.887828	0.937404	0.948595	0.896182	0.972142
C10orf82	chromosome 10 open reading frame 82	0.0301636	0.82795	0.810389	36.4325	36.8962	31.9115	33.2892	29.4009	30.6343	29.631	31.114	1.01165	0.8753	0.917112	1.06168	1.02239	1.07746
C10orf84	chromosome 10 open reading frame 84	0.101657	0.0649258	0.512644	456.107	437.623	480.711	443.888	467.929	440.343	494.845	497.229	0.959409	1.05417	0.972885	0.944606	1.06079	1.06502
C10orf85	chromosome 10 open reading frame 85	0.320478	0.14196	0.639908	24.6581	25.5187	22.6889	24.2815	23.3615	27.8394	24.4613	25.8614	1.03403	0.921118	0.985627	1.19728	1.05048	1.11631
C10orf88	chromosome 10 open reading frame 88	1.76863e-07	0.00514987	0.754244	223.299	202.841	197.147	193.522	185.44	153.709	159.484	159.024	0.908832	0.881131	0.865792	0.834622	0.870867	0.874585
C10orf90	chromosome 10 open reading frame 90	4.61668e-07	0.321662	0.683089	17.9524	17.1595	18.8316	18.6734	21.6681	24.2176	24.8955	24.1955	0.970934	1.05945	1.05778	1.12698	1.16204	1.1303
C10orf91	chromosome 10 open reading frame 91	0.442072	0.236059	0.734897	10.2842	10.8652	10.1479	11.1291	9.94883	12.8125	10.7128	11.2973	1.05632	0.988575	1.08094	1.28207	1.06861	1.1533
C10orf92	chromosome 10 open reading frame 92	0.199237	0.217632	0.228401	15.6838	15.8527	15.7439	17.2346	15.5825	18.3537	16.7592	16.691	1.01185	1.00403	1.09864	1.17528	1.07805	1.06881
C10orf93	chromosome 10 open reading frame 93	0.874603	0.793926	0.520731	12.6087	12.6322	12.4069	13.8517	12.4937	13.3713	13.3162	12.6646	1.00155	0.985838	1.1012	1.06749	1.06597	1.01442
C10orf95	chromosome 10 open reading frame 95	0.105481	0.372686	0.135626	46.987	43.9174	48.0525	49.9704	44.7002	57.947	49.4978	52.7407	0.938505	1.02164	1.07303	1.28945	1.10777	1.17932
C10orf96	chromosome 10 open reading frame 96	0.000869398	0.710723	0.0629784	5.70328	5.43208	5.43268	5.44727	5.55803	5.96105	6.15257	6.23094	0.953229	0.953061	0.955677	1.0726	1.10732	1.1212
C10orf99	chromosome 10 open reading frame 99	0.172032	0.23035	0.444777	18.9743	19.096	19.5334	20.5091	18.4587	22.1908	20.7593	20.8078	1.01772	1.03647	1.09025	1.21021	1.12937	1.12946
C11orf1	chromosome 11 open reading frame 1	0.00118543	0.00963097	0.808053	276.193	306.465	341.615	329.379	246.433	247.507	289.672	294.36	1.13117	1.26895	1.19832	1.00827	1.18225	1.20497
C11orf10	chromosome 11 open reading frame 10	8.53767e-07	0.0279863	0.154576	1248.79	1202.54	1225.02	1190.22	1121.98	1078.39	978.451	926.9	0.964122	0.98178	0.953313	0.961603	0.873083	0.83023
C11orf16	chromosome 11 open reading frame 16	0.0406872	0.998218	0.782596	18.8536	17.6125	18.22	18.5088	19.3269	20.7992	20.4573	19.7021	0.934123	0.967822	0.980075	1.08422	1.06595	1.02138
C11orf17	chromosome 11 open reading frame 17	0.00014308	0.0170762	0.369549	216.749	206.472	231.445	203.483	206.884	188.936	193.913	179.668	0.953927	1.06743	0.939207	0.913023	0.936765	0.870373
C11orf2	chromosome 11 open reading frame 2	0.0114833	8.46919e-06	0.506992	232.461	246.842	277.414	278.406	241.093	274.599	293.135	283.883	1.06379	1.19488	1.2019	1.14537	1.21675	1.1794
C11orf20	chromosome 11 open reading frame 20	0.714182	0.0563807	0.634503	11.9387	15.9541	15.6467	17.0057	12.9018	15.4758	19.1063	14.9784	1.39435	1.33356	1.41113	1.19742	1.4867	1.15818
C11orf21	chromosome 11 open reading frame 21	0.204992	0.532073	0.744379	44.5239	45.4539	39.8268	46.2167	43.5718	48.9379	46.9695	48.6501	1.02117	0.892587	1.03674	1.12775	1.08266	1.11658
C11orf24	chromosome 11 open reading frame 24	0.301523	7.08833e-07	0.955688	692.664	593.113	551.28	510.047	664.882	586.553	530.684	503.75	0.857828	0.796606	0.734664	0.888449	0.806446	0.767124
C11orf30	chromosome 11 open reading frame 30	9.99848e-06	0.000607575	0.494427	244.378	233.345	214.046	209.653	223.308	186.421	184.507	169.4	0.952234	0.874224	0.856996	0.840517	0.836305	0.767785
C11orf31	chromosome 11 open reading frame 31	0.000150281	0.231092	0.213408	143.924	132.333	143.845	130.572	128.506	120.227	115.761	124.839	0.919505	1.00061	0.90863	0.934308	0.903832	0.975027
C11orf34	chromosome 11 open reading frame 34	0.0272416	0.352691	0.616727	14.2975	13.6547	13.3143	12.8585	15.5855	14.032	13.973	15.2758	0.956558	0.933792	0.902296	0.914261	0.907559	0.991096
C11orf35	chromosome 11 open reading frame 35	0.0266321	0.219695	0.282953	63.7973	63.1803	59.2901	66.0262	60.9918	72.5749	69.0255	72.0901	0.991699	0.92773	1.03553	1.18966	1.1314	1.18099
C11orf36	chromosome 11 open reading frame 36	0.370253	0.449706	0.850341	12.2509	12.7593	11.6868	12.2551	12.0203	12.9934	12.4338	13.2088	1.0449	0.956753	1.0019	1.08257	1.03855	1.0994
C11orf40	chromosome 11 open reading frame 40	0.255767	0.70858	0.239158	19.5513	17.3649	17.7932	18.332	18.0689	18.6863	19.6685	19.2799	0.888259	0.910085	0.937035	1.04573	1.09168	1.06854
C11orf41	chromosome 11 open reading frame 41	0.0033723	7.82244e-06	0.173113	32.9693	24.3004	19.8772	18.3194	72.3259	32.2888	22.9203	20.0433	0.737031	0.602772	0.556776	0.521073	0.359504	0.323571
C11orf42	chromosome 11 open reading frame 42	0.0596813	0.127345	0.583703	16.3025	17.6244	16.5647	16.1559	16.1595	19.2574	17.3818	18.6972	1.09087	1.02525	1.00743	1.19444	1.07809	1.15785
C11orf44	chromosome 11 open reading frame 44	1.58663e-06	0.640643	0.986294	19.0231	18.5894	18.3418	19.2989	23.8226	23.87	23.0125	24.6329	0.979459	0.963481	1.01573	1.02342	0.975552	1.06587
C11orf45	chromosome 11 open reading frame 45	0.00241706	0.84956	0.459727	13.1436	13.4258	14.0988	14.2723	16.5554	17.3226	14.8278	15.4707	1.0218	1.07151	1.09002	1.08256	0.932109	0.979205
C11orf46	chromosome 11 open reading frame 46	2.31277e-09	0.00462759	0.183849	265.896	248.305	259.228	248.112	215.367	204.606	218.791	181.272	0.938868	0.981007	0.937669	0.950897	1.01694	0.842345
C11orf48	chromosome 11 open reading frame 48	0.196139	0.0356645	0.315642	140.348	159.912	214.21	201.697	152.701	257.815	249.695	183.574	1.13471	1.52534	1.43547	1.65849	1.66217	1.23278
C11orf49	chromosome 11 open reading frame 49	0.000127714	0.0140643	0.292487	150.137	137.811	142.701	132.955	137.592	127.179	111.562	112.171	0.919405	0.954243	0.885533	0.922199	0.80762	0.812417
C11orf51	chromosome 11 open reading frame 51	0.0026965	0.892317	0.587773	360.479	328.901	329.138	313.157	367.206	380.704	383.331	383.342	0.923228	0.922057	0.878879	1.03745	1.04475	1.04768
C11orf52	chromosome 11 open reading frame 52	6.91818e-07	0.713745	0.360579	168.896	158.705	194.524	185.085	112.195	126.992	114.915	107.998	0.954912	1.16979	1.09405	1.19546	1.11132	1.00377
C11orf53	chromosome 11 open reading frame 53	0.00877736	0.466929	0.443985	14.876	15.0245	14.4139	14.172	15.8353	16.0629	17.9982	15.4325	1.01005	0.968794	0.952345	1.05064	1.17153	1.00701
C11orf54	chromosome 11 open reading frame 54	0.00463722	0.00289489	0.897093	241.335	248.201	283.368	304.568	280.761	268.488	333.287	357.323	1.03167	1.17472	1.25939	0.957633	1.21182	1.29626
C11orf57	chromosome 11 open reading frame 57	1.09985e-05	0.0521629	0.197402	148.341	143.455	148.102	137.521	139.398	116.462	111.815	113.03	0.968595	1.00266	0.930894	0.831359	0.797262	0.813135
C11orf58	chromosome 11 open reading frame 58	0.00368549	0.301213	0.397766	1017.28	953.476	1017.95	965.843	864.308	816.883	888.107	973.78	0.935457	1.00032	0.948923	0.948153	1.02975	1.13558
C11orf59	chromosome 11 open reading frame 59	0.427385	0.0633844	0.260292	663.969	662.893	736.329	732.256	665.078	742.732	727.156	714.429	0.999793	1.11112	1.10512	1.11666	1.09339	1.07408
C11orf61	chromosome 11 open reading frame 61	3.71402e-09	0.017081	0.66958	202.76	199.724	183.604	193.26	169.759	168.193	162.744	163.373	0.98475	0.904304	0.948969	0.989429	0.956185	0.960309
C11orf63	chromosome 11 open reading frame 63	0.006296	0.716719	0.994991	110.569	115.707	115.117	108.623	134.214	133.122	136.303	123.539	1.04596	1.05015	0.991658	1.06501	1.11839	1.01286
C11orf64	chromosome 11 open reading frame 64	0.000565763	0.18874	0.0603474	5.57218	5.55266	5.53468	5.66953	5.72887	5.73202	6.21605	5.82132	0.997162	0.99453	1.01816	1.00059	1.08518	1.01631
C11orf65	chromosome 11 open reading frame 65	0.45173	0.0803237	0.322849	18.1425	16.0037	18.9854	16.6724	16.7889	16.6915	19.2878	19.2949	0.880589	1.05086	0.922557	0.994486	1.14507	1.15165
C11orf66	chromosome 11 open reading frame 66	0.450612	0.764146	0.570752	48.9939	42.6764	42.3993	44.2353	41.6836	45.4826	44.1033	38.9201	0.884076	0.885531	0.909551	1.10486	1.06794	0.931511
C11orf67	chromosome 11 open reading frame 67	5.73319e-06	0.000627272	0.673431	137.622	149.063	179.037	179.69	170.43	209.946	248.916	244.392	1.0804	1.29756	1.30248	1.31474	1.55347	1.50466
C11orf68	chromosome 11 open reading frame 68	0.0317767	0.44614	0.156918	218.952	223.438	246.087	238.258	214.866	231.653	217.177	202.827	1.02166	1.12338	1.08675	1.07707	1.01718	0.9472
C11orf70	chromosome 11 open reading frame 70	0.0447415	0.12504	0.913575	31.8772	26.7716	28.7016	28.7934	29.7585	23.8081	25.4094	23.3993	0.866911	0.924059	0.898186	0.814153	0.865013	0.79181
C11orf71	chromosome 11 open reading frame 71	2.43155e-06	0.0777455	0.388499	27.7353	27.487	28.569	28.4474	30.4049	32.5082	36.3526	35.2152	0.991159	1.03017	1.02577	1.07192	1.20247	1.15587
C11orf73	chromosome 11 open reading frame 73	0.988842	0.270469	0.756131	188.343	185.365	218.754	199.306	195.913	186.156	199.301	205.467	0.984534	1.16892	1.05774	0.955028	1.02043	1.05236
C11orf74	chromosome 11 open reading frame 74	0.611806	0.640791	0.563865	38.3974	41.3836	46.7233	38.7171	43.715	39.3554	39.6331	36.9087	1.10237	1.24713	1.02127	0.898608	0.904951	0.84539
C11orf75	chromosome 11 open reading frame 75	0.0786668	2.54261e-05	0.788569	109.164	92.9595	82.4918	75.1616	121.266	92.5268	86.13	84.1626	0.853995	0.752489	0.690642	0.767169	0.721217	0.704441
C11orf76	chromosome 11 open reading frame 76	0.995064	0.746322	0.774646	45.4935	48.2779	45.6022	45.0057	43.886	46.2982	47.1144	47.4746	1.0629	1.00377	0.988472	1.05929	1.0796	1.0835
C11orf80	chromosome 11 open reading frame 80	0.136742	0.0211171	0.192509	67.089	59.9678	64.6077	62.797	72.3529	58.895	55.3894	54.9844	0.894915	0.962543	0.935355	0.819038	0.763801	0.758811
C11orf82	chromosome 11 open reading frame 82	0.00706426	0.0185025	0.552145	55.9052	55.5377	52.0468	45.1418	59.9344	43.1296	39.4014	36.2295	0.997062	0.942154	0.80649	0.792769	0.739159	0.687603
C11orf83	chromosome 11 open reading frame 83	0.0757394	0.00150025	0.153733	108.519	109.499	136.133	136.22	116.654	133.732	137.363	132.635	1.01105	1.26032	1.25498	1.1484	1.18866	1.15442
C11orf84	chromosome 11 open reading frame 84	0.0847689	0.0246203	0.387372	69.5862	67.3101	64.2334	63.9916	65.3133	69.5609	61.6162	55.3695	0.969005	0.924298	0.921564	1.07661	0.943872	0.852729
C11orf85	chromosome 11 open reading frame 85	0.397993	0.159859	0.631546	7.60166	7.83925	8.38653	8.20007	7.98145	7.95974	8.03773	8.82729	1.03938	1.10536	1.08735	1.00072	1.01035	1.10825
C11orf86	chromosome 11 open reading frame 86	0.0634797	0.198498	0.756374	27.5115	29.4218	25.9056	29.7202	27.6825	34.4668	30.4984	31.9561	1.06782	0.941333	1.08408	1.26111	1.11843	1.15796
C11orf87	chromosome 11 open reading frame 87	0.171689	0.125628	0.511366	30.8901	32.8512	29.7791	31.7685	28.9685	36.4435	32.9083	35.5334	1.06275	0.962981	1.0311	1.26974	1.14537	1.23022
C11orf88	chromosome 11 open reading frame 88	0.277967	0.595567	0.533581	8.43203	8.9017	9.34056	8.64506	9.10853	8.62356	9.23431	9.65264	1.06357	1.10419	1.03155	0.949261	1.02086	1.06555
C11orf9	chromosome 11 open reading frame 9	1.0027e-07	0.254075	0.0955064	100.493	69.054	56.7788	64.3309	32.7977	41.1051	34.9958	35.2319	0.703344	0.599666	0.669472	1.26697	1.07699	1.07377
C11orf92	chromosome 11 open reading frame 92	0.284763	0.698126	0.725513	19.7888	19.4684	18.5954	21.6122	19.0083	23.6588	22.503	21.8787	0.986232	0.95044	1.08709	1.24404	1.19953	1.1755
C11orf95	chromosome 11 open reading frame 95	0.623667	0.0695465	0.35221	117.043	121.64	108.211	121.946	104.808	131.774	117.441	125.89	1.03926	0.923639	1.0429	1.26918	1.12197	1.2017
C11orf96	chromosome 11 open reading frame 96	0.00049296	0.0067113	0.341904	119.534	118.086	111.279	98.1874	113.484	96.5667	79.2766	81.4017	0.990486	0.934312	0.829956	0.851812	0.703188	0.723415
C12orf10	chromosome 12 open reading frame 10	1.24554e-06	0.00598631	0.701884	441.166	432.477	424.86	400.41	380.794	398.857	370.745	350.849	0.98127	0.963302	0.907177	1.05049	0.980146	0.929023
C12orf11	chromosome 12 open reading frame 11	1.34885e-05	0.883532	0.478373	205.904	211.301	218.622	202.733	187.633	178.873	178.735	182.812	1.02897	1.0644	0.985216	0.955309	0.953275	0.978336
C12orf12	chromosome 12 open reading frame 12	0.00712899	0.994227	0.744694	9.64988	9.65355	10.0486	9.68124	10.5395	10.7163	10.276	10.5161	1.00207	1.04269	1.00173	1.01411	0.973494	0.998529
C12orf23	chromosome 12 open reading frame 23	3.2088e-05	0.000118789	0.179634	476.436	435.398	401.021	355.928	460.412	325.567	281.983	277.339	0.914732	0.845448	0.746591	0.719749	0.612159	0.61346
C12orf24	chromosome 12 open reading frame 24	4.91343e-09	0.44102	0.104929	156.233	149.573	188.875	162.739	111.676	96.6203	91.1342	87.5893	0.959103	1.2166	1.03189	0.869428	0.827747	0.818337
C12orf26	chromosome 12 open reading frame 26	0.0332467	0.00535998	0.859351	83.2701	82.387	94.0737	93.4407	73.5718	74.4408	91.8434	86.2944	0.996901	1.13651	1.12871	1.01455	1.25838	1.17722
C12orf28	chromosome 12 open reading frame 28	0.269978	0.990098	0.771179	9.70684	9.63177	9.2636	9.40785	9.72277	9.62694	10.0022	9.87451	0.994084	0.956153	0.970016	0.988943	1.03472	1.01768
C12orf29	chromosome 12 open reading frame 29	5.04628e-06	0.923835	0.423433	269.021	293.651	286.818	281.61	247.53	232.413	224.854	227.685	1.0896	1.06803	1.04793	0.942553	0.921142	0.9334
C12orf32	chromosome 12 open reading frame 32	0.13603	0.000548466	0.10381	257.635	250.575	240.59	207.929	299.505	239.174	199.522	166.211	0.974878	0.937518	0.812183	0.80341	0.670635	0.559778
C12orf33	chromosome 12 open reading frame 33	0.00170733	0.693619	0.259617	8.94097	8.96155	9.41497	9.31015	9.63665	10.0704	9.67017	9.50283	1.00231	1.05325	1.04129	1.04702	1.0035	0.987813
C12orf34	chromosome 12 open reading frame 34	0.0378649	0.146055	0.400756	55.9786	57.0008	49.7441	59.0471	53.5484	68.0322	60.7728	64.9602	1.02255	0.885211	1.06124	1.27253	1.13463	1.21244
C12orf35	chromosome 12 open reading frame 35	0.213947	0.09971	0.379026	261.393	269.539	282.368	274.19	268.731	255.593	297.533	333.402	1.03595	1.08166	1.06069	0.958528	1.11063	1.23744
C12orf36	chromosome 12 open reading frame 36	0.414568	0.352772	0.387157	7.46439	7.9846	7.20496	7.56098	7.24426	7.74872	7.91978	8.05332	1.0721	0.965403	1.01256	1.07631	1.09893	1.11543
C12orf39	chromosome 12 open reading frame 39	0.169323	0.0032795	0.274454	21.7284	42.1412	142.796	173.087	32.9418	34.7116	59.3588	59.7647	1.82219	6.00579	7.28318	1.03575	1.73189	1.65538
C12orf4	chromosome 12 open reading frame 4	0.662573	0.0182035	0.386426	313.342	307.348	304.188	276.723	331.388	288.275	283.234	281.827	0.980675	0.968905	0.879391	0.868837	0.853892	0.852335
C12orf40	chromosome 12 open reading frame 40	0.136587	0.30137	0.322849	7.42608	6.63155	7.70207	6.97604	6.87521	7.16171	8.45385	9.56992	0.893868	1.04831	0.946623	1.05491	1.23973	1.39824
C12orf41	chromosome 12 open reading frame 41	0.000340584	0.209905	0.993698	120.725	126.346	134.164	128.813	103.49	104.262	116.076	110.578	1.0361	1.11457	1.06709	1.00731	1.12226	1.06907
C12orf42	chromosome 12 open reading frame 42	0.0249825	0.659494	0.875537	14.6632	15.2196	14.9129	14.7598	15.892	16.1809	15.1638	15.7564	1.03903	1.01571	1.00696	1.01974	0.956345	0.992713
C12orf43	chromosome 12 open reading frame 43	0.00948168	0.32068	0.830281	138.218	140.056	150.717	147.493	134.313	132.332	138.011	134.295	1.01297	1.08918	1.06802	0.990396	1.03289	1.00766
C12orf44	chromosome 12 open reading frame 44	4.17158e-09	6.38833e-05	0.447959	193.585	162.605	162.028	148.344	147.921	118.757	117.956	122.14	0.840063	0.83403	0.763666	0.810034	0.817911	0.839683
C12orf45	chromosome 12 open reading frame 45	0.498911	0.0300433	0.788676	64.7264	67.2265	79.51	73.5984	64.433	65.8654	71.4786	74.5084	1.03487	1.2274	1.13633	1.0205	1.10841	1.15573
C12orf47	chromosome 12 open reading frame 47	0.00963692	0.35121	0.544095	34.3549	32.0359	31.5374	27.6939	27.8547	27.5609	27.9352	27.4824	0.932203	0.919999	0.81152	0.995577	1.00821	0.985341
C12orf48	chromosome 12 open reading frame 48	0.0112808	0.00148235	0.432689	46.038	41.3118	36.7362	29.4355	51.5612	29.2723	27.2106	20.7935	0.913488	0.812675	0.650598	0.601778	0.547429	0.431681
C12orf49	chromosome 12 open reading frame 49	5.52578e-06	0.000869066	0.854394	352.99	322.515	325.238	311.807	314.035	299.859	291.285	277.941	0.915587	0.921927	0.88212	0.954796	0.927357	0.884859
C12orf5	chromosome 12 open reading frame 5	0.00930925	0.294697	0.3406	132.299	132.355	152.706	128.756	130.714	121.358	114.768	105.063	0.995565	1.14677	0.971078	0.926049	0.877593	0.806734
C12orf50	chromosome 12 open reading frame 50	0.00773204	0.797715	0.750607	31.3741	31.341	19.4174	20.1086	12.1059	12.3447	12.9946	12.4469	0.893952	0.717981	0.659276	1.01261	1.08038	1.02298
C12orf51	chromosome 12 open reading frame 51	0.0117344	0.0916759	0.547051	109.304	108.275	110.598	116.992	111.486	116.168	131.055	131.818	0.990092	1.01124	1.07433	1.05085	1.19477	1.20308
C12orf52	chromosome 12 open reading frame 52	0.413489	0.885997	0.742605	108.349	110.475	107.476	104.318	103.549	104.724	107.251	106.723	1.02165	0.994629	0.964579	1.01162	1.03601	1.0319
C12orf53	chromosome 12 open reading frame 53	0.67637	0.196086	0.876702	30.5552	33.4979	27.1079	31.5669	29.7281	35.5338	30.0437	31.2213	1.09746	0.889958	1.0358	1.26029	1.0337	1.08275
C12orf54	chromosome 12 open reading frame 54	0.263964	0.333494	0.654879	8.53595	8.70913	8.93027	9.39419	9.68127	8.81147	8.80875	9.77512	1.03282	1.05578	1.10244	0.911062	0.910884	1.01256
C12orf55	chromosome 12 open reading frame 55	0.135546	0.640643	0.138494	18.8145	19.8573	18.5301	14.9647	17.727	14.5382	16.0779	17.4141	1.06113	1.00267	0.820108	0.854821	0.942696	0.990707
C12orf56	chromosome 12 open reading frame 56	0.681188	0.349938	0.399607	8.01229	8.19447	8.09589	7.76769	8.85915	8.34498	7.40931	8.07923	1.02325	1.01037	0.969626	0.967143	0.856287	0.932427
C12orf57	chromosome 12 open reading frame 57	3.87928e-12	0.000697932	0.102208	1095.8	1046.98	1032.48	960.643	807.465	669.235	626.678	633.841	0.955031	0.942594	0.876772	0.827598	0.776985	0.787993
C12orf59	chromosome 12 open reading frame 59	0.951826	0.266918	0.301613	8.43771	8.35893	7.67472	7.82737	7.46354	8.69317	7.78409	8.33183	0.992667	0.91291	0.927484	1.16994	1.04502	1.11919
C12orf60	chromosome 12 open reading frame 60	0.720665	0.530063	0.897093	17.2837	16.057	17.8325	17.3956	16.0732	16.4217	17.9964	16.9477	0.933716	1.03771	1.00884	1.04444	1.11965	1.07166
C12orf61	chromosome 12 open reading frame 61	0.105737	0.136938	0.930878	30.3586	32.3782	31.7878	29.51	32.0607	34.8503	32.1031	31.0777	1.06507	1.04603	0.973294	1.08789	1.00316	0.970563
C12orf62	chromosome 12 open reading frame 62	0.000321323	9.98934e-05	0.415946	147.947	140.62	186.695	212.726	160.653	199.927	277.247	316.816	0.959849	1.27369	1.45296	1.26159	1.71909	1.97695
C12orf63	chromosome 12 open reading frame 63	0.0248835	0.702938	0.464147	8.48692	8.50119	8.29966	7.57444	7.77573	7.32277	7.53478	7.761	1.00181	0.976596	0.893887	0.96104	0.97896	0.999884
C12orf64	chromosome 12 open reading frame 64	0.197241	0.510141	0.306371	5.98102	5.87176	5.38699	5.624	6.15992	5.4782	6.04843	6.49254	0.982857	0.901703	0.939595	0.902234	0.996325	1.05153
C12orf65	chromosome 12 open reading frame 65	0.00245968	0.39124	0.795679	143.327	146.063	149.387	144.772	134.253	134.294	138.62	123.893	1.01362	1.04386	1.00877	1.00585	1.03997	0.934766
C12orf66	chromosome 12 open reading frame 66	0.854035	0.0103042	0.754795	82.1608	82.8073	90.1657	96.2087	80.4343	86.2369	90.9504	91.4309	1.01008	1.09889	1.17532	1.07228	1.13124	1.13504
C12orf67	chromosome 12 open reading frame 67	0.0763016	0.907854	0.492246	21.0321	20.1103	19.0828	22.3325	22.4098	23.1318	23.0577	21.8377	0.95668	0.908807	1.06127	1.05776	1.04473	0.993736
C12orf68	chromosome 12 open reading frame 68	0.738129	0.235069	0.145087	22.9518	22.0255	22.0412	22.3578	21.2223	24.5126	20.4729	22.3238	0.96816	0.969275	0.980039	1.15475	0.964305	1.05195
C12orf69	chromosome 12 open reading frame 69	0.329297	0.190759	0.570114	6.1587	6.13843	6.37591	6.35966	6.23489	6.21598	7.07714	6.2829	0.996984	1.0344	1.03322	1.01179	1.15401	1.01857
C12orf70	chromosome 12 open reading frame 70	0.147161	0.904701	0.261464	9.49523	8.99577	8.82708	8.97403	8.95178	9.4037	9.48265	9.82332	0.950275	0.935964	0.951677	1.05129	1.05958	1.0967
C12orf72	chromosome 12 open reading frame 72	0.000134311	0.027629	0.309215	19.4432	22.4622	21.7864	23.3193	23.9706	24.1677	29.7915	28.8397	1.16285	1.12935	1.20322	1.00094	1.24668	1.19798
C12orf74	chromosome 12 open reading frame 74	0.329353	0.550577	0.271419	13.9628	13.6678	14.7406	15.4547	14.252	16.7127	14.4281	15.0397	0.981082	1.0534	1.1075	1.18669	1.0281	1.05834
C12orf75	chromosome 12 open reading frame 75	0.00226572	0.370838	0.435291	207.618	209.046	236.112	205.769	353.581	295.412	292.559	237.172	1.01831	1.15025	0.998012	0.849383	0.818378	0.665534
C12orf76	chromosome 12 open reading frame 76	0.966787	0.363678	0.10381	28.5666	30.5188	28.897	31.9986	32.2301	30.5222	28.1416	28.9179	1.07042	1.01353	1.11758	0.950611	0.876925	0.902197
C13orf1	chromosome 13 open reading frame 1	0.018797	0.224984	0.582277	289.909	283.653	306.597	310.17	284.19	275.154	275.4	289.665	0.981404	1.06275	1.07162	0.970406	0.971101	1.02376
C13orf15	chromosome 13 open reading frame 15	0.000151385	0.987704	0.277698	560.803	497.14	480.378	522.067	601.601	681.969	674.153	637.717	0.895802	0.867435	0.938887	1.15418	1.14086	1.07256
C13orf16	chromosome 13 open reading frame 16	0.34065	0.20319	0.843172	22.3479	23.4584	20.1665	22.5438	21.6737	25.5891	22.1802	23.309	1.04956	0.902537	1.00844	1.19159	1.03485	1.07621
C13orf18	chromosome 13 open reading frame 18	0.0709911	0.142781	0.75223	23.3502	25.4102	21.3752	19.5909	35.5756	33.4136	23.9576	22.8791	1.12863	0.99726	0.913946	1.03001	0.784155	0.760471
C13orf23	chromosome 13 open reading frame 23	0.00448882	0.295897	0.794875	285.739	288.369	275.739	283.483	275.994	262.528	245.987	252.943	1.00881	0.965484	0.995882	0.952651	0.894016	0.917733
C13orf26	chromosome 13 open reading frame 26	0.832248	0.787125	0.746037	7.12342	7.26311	7.18197	7.31441	7.01643	7.084	7.51683	7.0557	1.01723	1.00679	1.0262	1.01044	1.07329	1.00661
C13orf27	chromosome 13 open reading frame 27	0.000168976	0.0156971	0.402436	126.126	116.521	115.806	105.701	121.401	86.0392	80.5716	82.1233	0.921386	0.927381	0.835452	0.753175	0.702323	0.738601
C13orf28	chromosome 13 open reading frame 28	0.0770999	0.26935	0.490453	6.42796	6.59516	6.23985	6.6175	6.30186	7.21772	6.90303	6.78921	1.0273	0.972882	1.02922	1.14852	1.09704	1.07797
C13orf29	chromosome 13 open reading frame 29	0.000622693	0.0484237	0.785872	20.8867	19.834	16.9095	16.6897	28.9963	23.4802	24.4044	20.0545	0.982101	0.821037	0.816523	0.810638	0.839026	0.690038
C13orf30	chromosome 13 open reading frame 30	0.000331217	0.566489	0.129581	8.37543	10.2894	14.0272	13.4034	8.34129	7.0906	7.18258	6.92673	1.22135	1.6833	1.57382	0.850301	0.861534	0.830273
C13orf31	chromosome 13 open reading frame 31	0.511008	4.00432e-07	0.866189	210.804	171.69	130.905	111.864	216.603	155.462	132.378	100.74	0.818279	0.629589	0.533361	0.72113	0.622473	0.468838
C13orf33	chromosome 13 open reading frame 33	1.31651e-06	0.00060616	0.0841368	1746.64	1460.81	1512.93	1418.02	1599.54	966.331	927.768	887.291	0.837278	0.871534	0.814555	0.61746	0.585271	0.563621
C13orf34	chromosome 13 open reading frame 34	0.248878	0.0556623	0.370419	31.6367	28.4405	33.6536	26.7103	35.3533	27.152	26.7609	25.0819	0.900922	1.07435	0.851889	0.764519	0.753216	0.71473
C13orf35	chromosome 13 open reading frame 35	0.00925192	0.0735521	0.860024	8.64656	9.32108	9.29543	9.18462	8.98708	10.3075	10.4818	9.92614	1.07978	1.07437	1.06321	1.15239	1.1738	1.10665
C13orf36	chromosome 13 open reading frame 36	0.00155902	0.615949	0.448912	69.9895	54.579	62.7735	69.1574	45.7816	49.7376	49.2594	52.166	0.790256	0.896336	0.975354	1.10314	1.10153	1.14988
C13orf38	chromosome 13 open reading frame 38	0.224768	0.00280349	0.771947	26.8919	27.9582	32.9971	30.5454	26.9326	28.2778	30.5717	28.7503	1.03423	1.21752	1.1303	1.04122	1.13353	1.07123
C13orf39	chromosome 13 open reading frame 39	0.000514358	0.516052	0.60061	7.67248	7.58437	7.77257	7.60686	8.16658	9.2497	8.85062	8.36374	0.989306	1.01421	0.994059	1.13313	1.08459	1.02327
C13orf40	chromosome 13 open reading frame 40	0.546326	0.299963	0.926147	10.4193	9.90153	8.88706	9.70453	10.1294	9.13096	8.93992	9.7714	0.944413	0.854874	0.927065	0.936023	0.937049	0.986144
C14orf1	chromosome 14 open reading frame 1	2.54692e-05	0.0145858	0.349617	2029.91	2034.76	2027.41	1931.64	1890.38	1914.3	1747.49	1637.54	1.0033	0.999771	0.953387	1.01705	0.928357	0.871694
C14orf101	chromosome 14 open reading frame 101	0.651063	0.633619	0.973344	137.108	137.291	142.707	140.405	134.912	130.977	141.482	141.867	1.00038	1.04255	1.02749	1.00226	1.08349	1.0708
C14orf102	chromosome 14 open reading frame 102	0.950031	0.700845	0.366139	37.993	35.2965	38.93	37.619	37.474	38.0201	36.827	37.8033	0.930146	1.02541	0.991462	1.01643	0.986939	1.01273
C14orf104	chromosome 14 open reading frame 104	5.1442e-07	0.135311	0.360656	167.585	160.328	174.663	159.394	145.388	115.773	122.933	125.329	0.949823	1.04167	0.947426	0.817933	0.86005	0.890919
C14orf105	chromosome 14 open reading frame 105	0.869994	0.43994	0.591947	6.74472	6.4044	7.58652	6.69372	6.52563	6.88196	6.86568	6.84958	0.951778	1.12294	0.993077	1.05756	1.0537	1.05027
C14orf106	chromosome 14 open reading frame 106	0.670268	0.642807	0.500666	135.734	142.494	146.311	145.418	153.541	120.579	140.396	141.926	1.0712	1.08449	1.07966	0.803072	0.922448	0.930716
C14orf109	chromosome 14 open reading frame 109	0.0479238	0.0116628	0.789004	242.325	270.323	270.507	285.558	263.353	288.468	284.437	286.723	1.12041	1.12184	1.18199	1.09758	1.08263	1.0899
C14orf115	chromosome 14 open reading frame 115	0.338629	0.92168	0.902712	12.4208	12.1902	12.1353	12.052	12.3017	13.3676	12.6406	12.7967	0.996299	0.988791	0.978978	1.10309	1.0497	1.04874
C14orf118	chromosome 14 open reading frame 118	0.370854	0.00623086	0.611494	430.707	416.918	392.708	386.237	447.849	402.966	412.144	394.149	0.96731	0.910988	0.895823	0.899243	0.922518	0.88114
C14orf119	chromosome 14 open reading frame 119	1.05186e-07	0.000486202	0.503716	401.407	361.637	384.462	353.261	355.736	308.871	322.428	320.805	0.902787	0.956996	0.88119	0.875127	0.915255	0.910707
C14orf126	chromosome 14 open reading frame 126	0.0927762	0.0946853	0.943472	637.675	639.985	679.264	676.703	648.388	672.946	724.129	707.515	1.00469	1.06486	1.06009	1.04029	1.11705	1.09143
C14orf128	chromosome 14 open reading frame 128	2.72035e-06	0.62329	0.585675	70.0675	59.0594	59.6532	62.0528	44.0417	43.6577	45.8113	48.4194	0.847861	0.852532	0.891131	1.02146	1.03812	1.10967
C14orf129	chromosome 14 open reading frame 129	5.91374e-06	4.66979e-05	0.782596	274.014	231.975	251.342	211.872	236.149	179.761	215.363	175.664	0.844531	0.914128	0.771798	0.778651	0.928711	0.760245
C14orf132	chromosome 14 open reading frame 132	0.0330818	0.0194446	0.603117	52.1785	44.8014	46.7457	43.2079	51.2117	43.6723	38.7862	35.7747	0.865205	0.894135	0.835944	0.882918	0.798514	0.742185
C14orf135	chromosome 14 open reading frame 135	7.68145e-06	0.0262451	0.450844	320.405	315.203	309.572	287.498	292.289	244.858	250.807	236.821	0.985359	0.961343	0.896072	0.8422	0.857841	0.813819
C14orf138	chromosome 14 open reading frame 138	4.40415e-06	0.104913	0.613763	93.5661	85.9698	90.1608	85.5305	72.7004	57.6067	70.1399	67.6948	0.916646	0.969799	0.923453	0.792825	0.965472	0.935877
C14orf139	chromosome 14 open reading frame 139	2.10557e-07	7.24458e-08	0.682068	92.873	140.329	207.08	248.766	161.412	255.842	330.912	352.984	1.52648	2.23141	2.71238	1.64664	2.12811	2.28339
C14orf142	chromosome 14 open reading frame 142	0.190384	0.587111	0.860821	115.064	119.644	127.038	117.299	118.625	109.186	117.398	109.909	1.03501	1.11032	1.02666	0.949238	1.03324	0.956311
C14orf143	chromosome 14 open reading frame 143	0.00169222	5.8746e-05	0.355965	158.497	151.571	129.201	127.593	149.498	125.699	118.294	121.416	0.957766	0.815586	0.804244	0.848318	0.793792	0.81729
C14orf145	chromosome 14 open reading frame 145	0.144466	0.462312	0.8334	53.757	51.9916	52.8107	51.2182	62.1791	52.4174	55.4908	54.7855	0.972507	0.984719	0.95792	0.865412	0.925017	0.909244
C14orf147	chromosome 14 open reading frame 147	5.18319e-07	0.645944	0.469083	106.968	98.1365	100.498	93.5147	71.9886	68.8067	76.9603	76.9428	0.91465	0.948054	0.882702	0.975768	1.08279	1.08716
C14orf148	chromosome 14 open reading frame 148	0.0095323	0.888163	0.907015	17.8406	18.0181	18.1178	19.1244	15.4349	16.7495	15.6968	15.755	1.00799	1.0099	1.06042	1.09769	1.03364	1.02253
C14orf149	chromosome 14 open reading frame 149	0.559185	0.00926289	0.646069	187.768	185.722	207.836	208.917	182.668	183.859	210.857	234.5	0.986756	1.10357	1.10782	1.00663	1.15409	1.28596
C14orf153	chromosome 14 open reading frame 153	0.241077	0.0915972	0.927598	123.777	123.206	144.073	141.05	134.5	131.931	149.691	159.336	0.993577	1.17357	1.14433	0.963736	1.09764	1.18566
C14orf156	chromosome 14 open reading frame 156	1.0887e-05	0.526391	0.67641	2546.48	2518.82	2698.32	2707.61	2302.63	2271.77	2290.27	2289.38	0.985486	1.05923	1.06248	0.993395	1.00036	1.00146
C14orf159	chromosome 14 open reading frame 159	3.84687e-05	0.0207794	0.408839	155.749	163.651	172.578	173.327	172.756	208.169	212.25	193.839	1.05036	1.10769	1.11236	1.22701	1.25656	1.14048
C14orf162	chromosome 14 open reading frame 162	0.144193	0.280105	0.433766	12.8401	12.9994	11.7334	12.8381	12.5688	14.3791	13.2508	12.8234	1.01269	0.914869	0.999356	1.14722	1.05661	1.02266
C14orf165	chromosome 14 open reading frame 165	0.00292919	0.676071	0.210452	12.4956	11.082	11.0875	12.1144	12.2908	13.0985	14.0669	13.6911	0.890871	0.888602	0.972814	1.07106	1.17032	1.12221
C14orf166	chromosome 14 open reading frame 166	0.0891509	0.414184	0.49684	848.311	772.313	824.333	766.827	746.862	752.943	791.411	763.236	0.912239	0.975397	0.90346	1.01371	1.06418	1.03036
C14orf166B	chromosome 14 open reading frame 166B	0.0056918	0.222814	0.541839	11.5694	11.8121	10.9083	12.2865	12.3279	15.6291	13.0231	13.4772	1.02549	0.943027	1.06911	1.29264	1.07437	1.1042
C14orf169	chromosome 14 open reading frame 169	0.0877732	0.210119	0.623763	156.88	154.496	159.511	151.525	148.894	157.003	152.072	142.809	0.984781	1.01665	0.968728	1.05655	1.02405	0.961871
C14orf174	chromosome 14 open reading frame 174	0.00109891	0.228859	0.307552	24.828	23.9903	21.8825	24.5463	22.7648	19.4666	19.9462	17.471	0.967878	0.881705	0.991052	0.857647	0.879083	0.770713
C14orf177	chromosome 14 open reading frame 177	0.0100656	0.459864	0.173113	11.0499	11.2348	11.1628	11.9932	11.6903	12.7223	13.3522	11.6831	1.01718	1.00973	1.08666	1.08921	1.14197	0.999112
C14orf178	chromosome 14 open reading frame 178	0.891864	0.87964	0.934717	33.8319	31.7768	32.2215	31.1857	32.0933	33.1612	31.9109	30.6755	0.933485	0.965165	0.925998	1.07544	1.02895	0.974609
C14orf179	chromosome 14 open reading frame 179	2.73569e-07	2.77563e-05	0.35524	185.944	156.594	143.787	144.708	149.636	120.285	128.061	112.775	0.842887	0.77888	0.781813	0.807993	0.864581	0.765056
C14orf180	chromosome 14 open reading frame 180	0.000773907	4.3852e-05	0.114053	61.2882	72.5679	79.2502	92.1573	62.7004	99.4179	116.304	108.875	1.17774	1.29322	1.50618	1.69325	1.94385	1.8521
C14orf181	chromosome 14 open reading frame 181	0.504266	0.427843	0.788962	64.6285	65.7923	64.107	66.0973	64.2582	67.8152	63.4661	71.8554	1.01908	0.993928	1.02999	1.05937	0.985141	1.11652
C14orf182	chromosome 14 open reading frame 182	0.483086	0.531604	0.90976	18.0568	17.544	16.2635	16.4911	18.7692	17.149	17.6116	16.9663	0.991067	0.93034	0.943351	0.917302	0.936436	0.909736
C14orf183	chromosome 14 open reading frame 183	0.201824	0.945137	0.167166	25.4727	24.1712	22.3541	23.8516	24.3886	24.3859	26.991	24.5661	0.955497	0.885861	0.942836	1.00158	1.11306	1.0147
C14orf184	chromosome 14 open reading frame 184	0.754806	0.263755	0.699791	29.2136	31.2116	29.4258	29.2355	28.3126	33.4284	27.6407	32.0226	1.07394	1.00923	1.01473	1.2062	0.984258	1.14839
C14orf19	immunoglobulin (CD79A) binding protein 1 pseudogene	0.174589	0.0577723	0.385154	10.1345	11.4347	14.3267	11.5887	10.9055	9.94873	11.8088	11.1438	1.14559	1.45277	1.15712	0.910633	1.08033	1.02395
C14orf2	chromosome 14 open reading frame 2	0.000169405	0.0955346	0.831124	537.187	552.91	659.422	627.958	467.583	470.573	506.527	510.734	1.02933	1.22836	1.17069	1.01091	1.08627	1.10325
C14orf21	chromosome 14 open reading frame 21	0.962072	0.648877	0.850341	59.4887	56.7734	55.469	61.6699	57.0689	57.6004	58.85	59.2704	0.976759	0.96063	1.0503	1.00952	1.03268	1.04663
C14orf23	chromosome 14 open reading frame 23	0.764635	0.869793	0.248494	15.674	14.7581	15.8219	15.7211	14.7364	16.0707	15.3849	15.3333	0.942231	1.01003	1.00255	1.09397	1.04705	1.04356
C14orf28	chromosome 14 open reading frame 28	0.147885	0.0317866	0.322674	30.7955	30.0712	31.1493	36.0592	35.1689	28.9893	38.2161	36.7246	0.979602	1.01297	1.16815	0.814096	1.07995	1.04835
C14orf33	chromosome 14 open reading frame 33	0.938736	0.750158	0.58222	71.6749	74.2513	75.3922	75.59	75.7633	76.8938	70.0223	75.9663	1.03653	1.05288	1.05713	1.01413	0.926917	1.01531
C14orf37	chromosome 14 open reading frame 37	0.00128213	0.0445117	0.556735	30.7594	27.1909	26.5501	27.8216	27.5649	22.2385	24.3777	20.9805	0.888643	0.865225	0.90885	0.812132	0.88152	0.76164
C14orf38	chromosome 14 open reading frame 38	0.340935	0.0727275	0.806403	6.48206	6.03531	6.54856	6.903	6.45292	6.35161	6.97895	6.89997	0.931161	1.0099	1.06515	0.984508	1.08123	1.07032
C14orf39	chromosome 14 open reading frame 39	0.000278924	0.431638	0.369203	6.22334	6.11824	6.05729	6.00145	6.68325	6.56271	7.44063	6.63691	0.985167	0.976245	0.965592	0.98419	1.1141	0.994946
C14orf4	chromosome 14 open reading frame 4	0.18118	0.488318	0.167166	163.003	158.088	146.846	140.448	131.251	152.76	147.57	145.286	0.976223	0.904667	0.874531	1.17533	1.12998	1.10913
C14orf43	chromosome 14 open reading frame 43	0.000375816	0.109687	0.720325	86.2661	95.1174	89.3001	89.1789	94.7025	100.972	103.185	97.4712	1.1038	1.03609	1.03277	1.07887	1.10396	1.0378
C14orf45	chromosome 14 open reading frame 45	0.713611	0.490241	0.857312	36.9284	34.3888	36.2738	35.1471	38.9294	33.0176	34.3256	31.4519	0.931292	1.01528	0.956553	0.858747	0.897258	0.819286
C14orf48	chromosome 14 open reading frame 48	0.255762	0.345083	0.955688	12.8292	12.5519	12.4052	13.7725	12.8752	13.5417	13.1218	14.6564	0.982195	0.966324	1.07818	1.05725	1.02475	1.14005
C14orf49	chromosome 14 open reading frame 49	8.51466e-09	3.50715e-08	0.491432	76.5815	111.096	183.015	221.606	150.233	255.155	359.128	356.109	1.45271	2.40508	2.93478	1.85756	2.59819	2.59784
C14orf50	chromosome 14 open reading frame 50	0.0538091	0.848648	0.319139	14.9694	13.7463	14.6299	14.9399	15.9167	16.5051	15.5948	14.6161	0.918789	0.976828	0.999348	1.03819	0.992209	0.920647
C14orf56	chromosome 14 open reading frame 56	0.162074	0.455429	0.42039	9.40664	9.74594	8.99434	9.81392	9.30401	10.2362	10.2685	9.83581	1.039	0.959605	1.042	1.10266	1.10188	1.05728
C14orf70	chromosome 14 open reading frame 70	0.362166	0.0673978	0.883707	11.8827	14.3915	12.7156	13.5763	13.0831	15.085	12.5472	13.854	1.21398	1.07794	1.16776	1.15458	0.959461	1.06001
C14orf79	chromosome 14 open reading frame 79	0.387675	0.547441	0.682698	37.845	37.2252	37.1764	37.4793	36.6075	37.1641	37.7691	32.3802	0.98517	0.986729	0.994236	1.01536	1.03115	0.88499
C14orf80	chromosome 14 open reading frame 80	0.137729	0.186309	0.38698	49.7731	54.163	47.0339	48.6745	46.7417	57.7155	55.6783	53.9581	1.08798	0.944868	0.979704	1.24518	1.1966	1.15676
C14orf93	chromosome 14 open reading frame 93	0.543313	0.403353	0.274971	50.5641	56.5866	65.2768	56.4256	61.8657	53.2582	60.6892	64.6967	1.11795	1.28976	1.11589	0.852943	0.965284	1.04462
C15orf17	chromosome 15 open reading frame 17	1.84977e-05	0.000166267	0.64635	155.874	166.089	216.141	221.236	196.789	247.842	284.922	278.094	1.06778	1.39285	1.41935	1.30482	1.50181	1.45556
C15orf2	chromosome 15 open reading frame 2	0.741107	0.41136	0.67933	33.7331	32.6883	33.2616	34.7443	32.5375	36.0771	31.8757	37.0943	0.969617	0.987865	1.03725	1.10677	0.979136	1.1383
C15orf21	Dresden prostate cancer 2	0.00942527	0.512972	0.885169	8.45029	8.69556	8.47472	8.44801	9.10397	9.55593	8.7721	9.28642	1.0327	1.00887	1.00135	1.05915	0.972766	1.02
C15orf23	chromosome 15 open reading frame 23	0.895302	0.0438744	0.492013	232.812	207.76	234.384	193.244	278.753	204.079	205.307	199.887	0.897424	1.005	0.82947	0.77631	0.781178	0.770921
C15orf24	chromosome 15 open reading frame 24	7.47198e-06	0.810109	0.977426	1221.37	1201.38	1252.39	1219.06	1056.96	1012.78	1046.68	1032.14	0.98807	1.03212	1.00579	0.960288	0.991891	0.982238
C15orf26	chromosome 15 open reading frame 26	0.149459	0.00505919	0.779062	17.7429	16.0555	13.2077	14.1467	17.5664	17.3428	15.1691	15.0705	0.903712	0.747788	0.796478	0.991013	0.866956	0.857636
C15orf27	chromosome 15 open reading frame 27	0.00217596	0.449625	0.745113	17.8673	17.5131	16.4907	16.8084	19.3659	22.1147	19.6123	18.7999	0.979867	0.924533	0.939428	1.14369	1.01333	0.970922
C15orf28	chromosome 15 open reading frame 28	0.00163408	0.127854	0.102489	23.0204	24.3222	21.4816	25.2334	22.9637	30.8714	32.8844	31.0926	1.05658	0.930814	1.09547	1.38989	1.48379	1.39725
C15orf29	chromosome 15 open reading frame 29	0.974988	0.503571	0.917882	29.999	28.1652	27.6445	27.9665	31.5549	26.5144	29.1553	28.3161	0.951631	0.92858	0.941627	0.839756	0.908625	0.911934
C15orf32	chromosome 15 open reading frame 32	0.669644	0.912221	0.912441	8.94998	8.6546	8.6276	8.99662	8.68522	9.01122	9.06795	9.1466	0.966956	0.964405	1.0052	1.04032	1.04496	1.0535
C15orf33	chromosome 15 open reading frame 33	6.86517e-05	0.102074	0.519817	14.9911	12.4162	13.0604	11.4826	10.8376	10.083	10.1261	10.2276	0.827341	0.873865	0.775811	0.927193	0.936169	0.948296
C15orf34	chromosome 15 open reading frame 34	0.0416884	0.374835	0.52137	14.3666	14.9208	14.9399	15.079	15.9047	14.7217	18.0049	16.7804	1.04541	1.04705	1.05869	0.925608	1.13852	1.04833
C15orf37	chromosome 15 open reading frame 37	0.598939	0.335774	0.451849	65.1003	60.9188	66.9785	70.0723	60.6717	64.9472	69.013	63.7044	0.93465	1.02942	1.07813	1.07709	1.14483	1.05579
C15orf38	chromosome 15 open reading frame 38	7.86979e-05	0.874712	0.894594	224.939	227.903	221.079	227.414	261.168	264.907	258.572	250.009	1.01292	0.981805	1.01544	1.02235	0.995851	0.95748
C15orf39	chromosome 15 open reading frame 39	0.000818869	0.748959	0.734055	94.7692	94.0304	92.1274	90.7402	100.7	106.536	100.398	104.746	0.99333	0.972595	0.957992	1.05775	0.998866	1.04684
C15orf40	chromosome 15 open reading frame 40	0.434373	0.0549618	0.893623	172.936	168.323	181.261	192.966	161.139	164.527	185.127	185.436	0.973738	1.0528	1.11403	1.02116	1.14804	1.14833
C15orf41	chromosome 15 open reading frame 41	0.129187	0.0543381	0.627446	260.182	267.309	256.187	232.911	314.014	278.331	268.437	239.668	1.035	0.995873	0.913662	0.883329	0.850395	0.762268
C15orf42	chromosome 15 open reading frame 42	0.381631	0.00721772	0.135626	63.1068	64.9267	57.9907	49.4203	94.1366	57.8538	42.4671	40.4028	1.02972	0.920763	0.78536	0.659251	0.505488	0.479122
C15orf43	chromosome 15 open reading frame 43	0.0207345	0.856492	0.982228	5.9476	5.86699	5.90627	6.04127	6.18949	6.14971	6.22989	6.24636	0.987499	0.997186	1.01698	0.99441	1.0072	1.00899
C15orf44	chromosome 15 open reading frame 44	1.42617e-07	0.00684846	0.577375	533.025	512.569	508.209	470.402	461.194	396.444	402.056	387.206	0.957697	0.951309	0.878941	0.859387	0.875431	0.845276
C15orf48	chromosome 15 open reading frame 48	0.218891	0.00118973	0.91641	14.5352	13.4062	11.6769	11.0324	16.6814	13.9126	12.4993	11.3935	0.9301	0.819687	0.781301	0.85787	0.758946	0.71747
C15orf5	chromosome 15 open reading frame 5	3.71338e-05	0.851163	0.800858	28.3473	28.3668	24.98	25.4111	39.9863	36.7777	41.4489	37.5249	1.01362	0.87688	0.910645	0.948673	1.06313	0.949164
C15orf51	dynamin 1 pseudogene	0.0623477	0.960957	0.915102	24.5203	25.4528	24.1872	24.8671	26.1955	26.2988	26.7129	27.4971	1.04998	0.997591	1.0101	1.00218	1.0196	1.05068
C15orf52	chromosome 15 open reading frame 52	0.0119216	0.36171	0.298828	29.0697	27.6761	24.9988	26.3543	28.1385	31.5283	29.4194	29.5102	0.952245	0.860396	0.907547	1.12548	1.05145	1.04946
C15orf53	chromosome 15 open reading frame 53	0.134395	0.299594	0.853754	22.2118	22.8752	20.5525	22.8713	22.5338	27.5074	22.2806	26.0831	1.02888	0.926059	1.02707	1.25456	1.01651	1.16481
C15orf54	chromosome 15 open reading frame 54	0.244586	0.00133297	0.451113	14.1454	9.06534	7.20308	7.10973	10.8221	7.20005	7.77523	7.29591	0.705958	0.581088	0.578777	0.712003	0.780531	0.711513
C15orf55	chromosome 15 open reading frame 55	0.141701	0.970947	0.382094	10.8416	10.0911	10.0286	10.2672	10.1986	11.4722	11.0902	10.836	0.930991	0.92489	0.947974	1.12546	1.08595	1.06211
C15orf56	chromosome 15 open reading frame 56	0.0806478	0.711855	0.862888	55.8971	56.2422	54.096	57.0804	56.3982	61.7352	60.2272	61.2125	1.01309	0.968191	1.02518	1.10282	1.07734	1.08677
C15orf57	chromosome 15 open reading frame 57	0.0194581	0.00382611	0.799942	236.72	218.1	209.927	203.978	215.218	212.254	202.973	185.793	0.919243	0.898347	0.863961	0.983722	0.937984	0.864275
C15orf58	chromosome 15 open reading frame 58	0.0109866	0.262912	0.957216	26.2213	25.6286	29.0972	28.1448	31.9013	28.437	33.1047	32.3993	0.979307	1.11781	1.07085	0.933355	1.07148	1.04083
C15orf59	chromosome 15 open reading frame 59	7.63571e-06	0.536582	0.674928	33.1564	33.3398	31.9206	32.6963	38.0378	41.6246	40.0778	37.3882	1.02236	0.97461	1.00215	1.09755	1.05641	0.988667
C15orf60	chromosome 15 open reading frame 60	0.876602	0.252569	0.794287	10.9718	11.288	10.108	10.8792	10.3522	11.5508	10.4993	10.6822	1.02846	0.921208	0.991828	1.13232	1.01932	1.04094
C15orf61	chromosome 15 open reading frame 61	3.40189e-07	1.7414e-06	0.196205	103.815	106.723	140.104	152.397	125.445	155.451	229.572	249.645	1.02769	1.3563	1.47984	1.23844	1.8415	2.00318
C15orf62	chromosome 15 open reading frame 62	0.00259386	0.625864	0.818585	42.2862	42.346	40.653	41.1309	44.2106	48.7425	45.9697	45.7069	1.0075	0.961654	0.98084	1.10383	1.03965	1.0346
C15orf63	chromosome 15 open reading frame 63	0.777162	0.00873365	0.598448	94.3626	99.0638	105.863	105.799	90.1479	102.721	103.496	113.623	1.0498	1.12214	1.11883	1.14118	1.1516	1.27044
C16orf11	chromosome 16 open reading frame 11	0.173435	0.0806049	0.595197	66.9271	72.6422	60.7009	75.4204	63.1112	89.3165	72.2249	80.4057	1.08818	0.908106	1.12971	1.42366	1.14176	1.2689
C16orf13	chromosome 16 open reading frame 13	0.00393366	0.800288	0.725	212.943	211.71	218.557	206.348	187.75	202.264	190.737	193.475	1.00448	1.0319	0.974056	1.07931	1.01966	1.03804
C16orf3	chromosome 16 open reading frame 3	0.0467868	0.768162	0.757167	10.8067	10.8912	9.96932	10.756	11.0137	11.9693	11.617	11.5174	1.00922	0.92366	0.994792	1.0865	1.05325	1.05176
C16orf42	chromosome 16 open reading frame 42	0.645965	0.104669	0.503756	113.273	112.802	123.648	126.012	104.322	122.465	119.682	122.244	0.996425	1.09098	1.112	1.17934	1.15314	1.17557
C16orf45	chromosome 16 open reading frame 45	0.0034465	0.0201335	0.923111	214.424	168.758	198.023	188.741	185.343	153.297	166.792	168.425	0.799898	0.9443	0.887756	0.84745	0.916458	0.928504
C16orf46	chromosome 16 open reading frame 46	0.124985	0.205813	0.648034	13.8146	14.3586	14.052	16.1388	14.8518	15.0979	15.8499	15.8575	1.04321	1.01591	1.17031	1.03295	1.08569	1.07413
C16orf47	chromosome 16 open reading frame 47	0.43409	0.253227	0.778477	43.713	39.9973	38.6218	37.2052	43.2713	46.5031	38.73	38.4942	0.944356	0.89562	0.884586	1.09882	0.913077	0.901015
C16orf48	chromosome 16 open reading frame 48	0.797432	0.257802	0.504911	46.5053	45.2352	48.6434	45.5502	44.7046	47.7587	47.3104	45.1064	0.976736	1.04829	0.98495	1.07057	1.0601	1.01209
C16orf5	chromosome 16 open reading frame 5	0.0698681	0.562192	0.487924	50.5736	51.9374	46.3646	50.3928	39.8461	48.6692	47.382	43.3108	1.02544	0.915508	0.992257	1.24767	1.20719	1.09971
C16orf52	chromosome 16 open reading frame 52	0.00183217	0.000139552	0.798318	343.043	367.401	402.792	423.605	316.886	326.472	350.118	399.857	1.07003	1.17789	1.23436	1.0421	1.12912	1.28713
C16orf53	chromosome 16 open reading frame 53	0.00137084	0.0769476	0.87574	83.7667	79.5794	75.9356	73.6679	75.925	69.0896	69.2821	68.2989	0.956513	0.90802	0.881117	0.913628	0.92207	0.917509
C16orf54	chromosome 16 open reading frame 54	0.0132198	0.565072	0.681794	34.4256	32.6734	30.1151	33.0696	36.5693	43.7971	36.8782	35.9398	0.950837	0.875566	0.960574	1.20999	1.02097	0.984288
C16orf55	chromosome 16 open reading frame 55	0.216341	0.010612	0.947422	53.6173	49.7111	49.4452	43.8304	52.756	45.7283	47.7014	41.48	0.933778	0.933555	0.828335	0.865255	0.912953	0.792128
C16orf57	chromosome 16 open reading frame 57	0.23759	0.252312	0.86555	186.9	172.584	168.818	168.302	172.618	170.703	165.493	165.751	0.923984	0.902701	0.901465	0.98727	0.958221	0.964355
C16orf58	chromosome 16 open reading frame 58	0.0836355	0.288604	0.246462	175.06	165.09	172.773	182.143	157.698	172.152	164.925	172.885	0.943146	0.986675	1.0409	1.10001	1.05171	1.09823
C16orf59	chromosome 16 open reading frame 59	0.377626	0.187404	0.916431	45.6841	45.6633	47.4557	47.6284	43.8207	45.7591	46.9554	46.7234	1.00117	1.04014	1.04525	1.04924	1.07295	1.06825
C16orf61	chromosome 16 open reading frame 61	0.00255739	0.106269	0.951009	1028.66	933.136	982.69	928.596	937.147	822.692	863.281	859.942	0.90899	0.953998	0.902107	0.882381	0.924036	0.925467
C16orf62	chromosome 16 open reading frame 62	0.170723	0.0253936	0.978162	308.255	320.42	338.449	345.918	319.32	332.448	358.517	353.371	1.03778	1.09842	1.1251	1.04778	1.13369	1.11705
C16orf63	chromosome 16 open reading frame 63	0.0419253	0.195042	0.213475	506.148	491.61	532.887	498.495	522.695	465.878	470.365	471.202	0.97465	1.05591	0.98636	0.896212	0.902484	0.901164
C16orf68	chromosome 16 open reading frame 68	7.30221e-05	0.0653636	0.864073	124.898	128.199	140.837	140.741	107.098	115.339	116.176	121.812	1.02714	1.12641	1.12914	1.08382	1.09142	1.15045
C16orf7	chromosome 16 open reading frame 7	0.0272416	0.534437	0.536618	96.7878	97.5414	92.1692	94.0727	99.9892	109.67	111.057	96.6352	1.01289	0.958741	0.98544	1.10582	1.12565	0.977671
C16orf70	chromosome 16 open reading frame 70	0.194058	0.321749	0.894501	226.617	211.006	217.898	208.329	226.792	218.898	223.55	219.726	0.932225	0.960546	0.916449	0.967071	0.987476	0.96944
C16orf71	chromosome 16 open reading frame 71	0.00905241	0.337406	0.127813	28.1289	27.6499	28.5644	29.4653	28.4351	35.2454	32.5402	30.1394	0.982468	1.01507	1.04956	1.23814	1.14267	1.06072
C16orf72	chromosome 16 open reading frame 72	0.00535403	0.316897	0.204887	429.459	422.989	399.155	397.4	393.806	385.812	398.781	388.092	0.986837	0.931859	0.926519	0.98023	1.01274	0.985952
C16orf73	chromosome 16 open reading frame 73	0.830704	0.658873	0.489164	5.70476	5.63452	5.76415	5.45735	5.6402	5.5358	5.71648	5.76242	0.987344	1.01064	0.956705	0.981108	1.01485	1.02227
C16orf74	chromosome 16 open reading frame 74	0.00123257	0.00393876	0.278324	61.9545	68.508	63.0596	67.1563	62.7799	85.4207	72.8199	74.6088	1.10942	1.01977	1.09387	1.36152	1.159	1.18954
C16orf75	chromosome 16 open reading frame 75	0.836515	0.0758725	0.280869	119.27	117.235	117.44	107.436	145.756	111.234	104.931	109.045	0.988119	0.98604	0.90298	0.790839	0.736755	0.773975
C16orf78	chromosome 16 open reading frame 78	0.0639048	0.651063	0.36537	9.42858	9.30496	9.1689	9.38894	9.30211	9.55654	10.4605	9.91413	0.987384	0.973224	0.996542	1.02735	1.12469	1.06591
C16orf79	chromosome 16 open reading frame 79	0.302863	0.575075	0.478062	61.2751	58.0951	58.1431	63.2487	56.3236	68.4846	64.8677	66.7226	0.948436	0.948166	1.03171	1.23836	1.17636	1.19327
C16orf80	chromosome 16 open reading frame 80	2.87917e-06	0.406061	0.726083	507.505	506.991	514.694	473.276	423.925	380.431	418.897	398.862	0.997463	1.02185	0.939291	0.903298	1.00687	0.955442
C16orf81	chromosome 16 open reading frame 81	0.131796	0.0260069	0.660181	36.6388	38.8044	33.2812	36.5489	35.6451	44.2848	35.5546	40.0665	1.06616	0.920389	1.00673	1.24208	0.997926	1.11688
C16orf82	chromosome 16 open reading frame 82	0.0344162	0.0853541	0.681365	24.1557	25.5661	22.2274	25.7359	24.6157	28.6608	25.6336	26.9789	1.06701	0.92932	1.06925	1.16702	1.0413	1.10601
C16orf86	chromosome 16 open reading frame 86	0.167112	0.615206	0.658119	34.6782	34.3219	33.8101	37.2212	35.062	42.9742	37.1688	37.753	0.988083	0.979922	1.0749	1.23774	1.07199	1.08044
C16orf87	chromosome 16 open reading frame 87	0.273094	0.22097	0.970012	80.3144	70.396	75.8501	72.5604	75.6239	69.4278	70.752	68.7951	0.87848	0.942138	0.896195	0.918359	0.935206	0.90972
C16orf88	chromosome 16 open reading frame 88	9.45828e-05	0.00371213	0.208792	66.3754	54.5087	64.8522	58.3622	58.8566	49.2025	49.9573	53.5878	0.822318	0.977621	0.887679	0.836649	0.845441	0.911078
C16orf89	chromosome 16 open reading frame 89	0.0060214	0.000361624	0.291703	58.3221	70.4428	85.0286	83.2181	52.6134	69.9934	72.2372	62.8008	1.2082	1.44525	1.42512	1.35578	1.38218	1.20068
C16orf91	chromosome 16 open reading frame 91	0.655001	0.221935	0.504911	135.268	136.093	133.303	136.614	126.723	141.652	122.647	141.964	1.00942	0.989303	1.00906	1.11928	0.969917	1.12212
C16orf92	chromosome 16 open reading frame 92	0.0137923	0.518223	0.637129	20.9527	21.5812	20.4411	22.4613	21.639	25.3444	25.4596	24.2059	1.03082	0.981146	1.06697	1.18644	1.18276	1.12101
C16orf93	chromosome 16 open reading frame 93	0.507921	0.0172766	0.646445	29.2844	28.2803	26.8468	28.6264	30.6614	27.3184	25.9324	27.3759	0.966852	0.919497	0.981143	0.890132	0.847096	0.893738
C17orf101	chromosome 17 open reading frame 101	0.11891	0.0707926	0.794875	76.5069	73.109	81.3696	81.0499	81.4566	77.0642	81.2664	88.5542	0.955306	1.06565	1.05852	0.94345	0.995982	1.08789
C17orf102	chromosome 17 open reading frame 102	0.158997	0.340052	0.896918	12.3825	13.0763	12.2446	12.8861	12.4285	14.5524	12.9812	14.0848	1.06064	0.997359	1.04277	1.19715	1.05821	1.13944
C17orf103	chromosome 17 open reading frame 103	0.000201316	0.0371072	0.637129	49.5237	60.2488	58.3122	61.1361	65.2653	75.017	65.2486	69.4783	1.21613	1.19001	1.24112	1.19688	1.04148	1.11009
C17orf104	chromosome 17 open reading frame 104	0.254584	0.779733	0.282353	7.25487	6.92879	7.04272	7.22615	7.29361	7.39043	7.47293	6.95455	0.955848	0.97084	0.996404	1.01536	1.02496	0.954553
C17orf105	chromosome 17 open reading frame 105	0.628009	0.127112	0.424749	6.81396	6.46969	6.14954	6.52598	6.35791	6.91401	6.05771	7.13093	0.954391	0.906764	0.960837	1.087	0.953554	1.12246
C17orf106	chromosome 17 open reading frame 106	0.305421	0.31068	0.796688	186.114	190.007	191.118	194.83	181.575	203.227	198.198	210.907	1.02311	1.02674	1.05143	1.12611	1.10005	1.17176
C17orf108	chromosome 17 open reading frame 108	0.0550062	0.0367477	0.630118	9.75073	10.1727	12.1992	12.1557	9.46112	14.269	13.6858	15.2722	1.05292	1.2614	1.31133	1.49711	1.46593	1.60256
C17orf28	chromosome 17 open reading frame 28	8.96069e-05	0.0327891	0.601988	72.7532	67.1757	62.9008	54.3272	55.8865	52.5101	49.8446	50.0452	0.922233	0.866504	0.746672	0.938058	0.889411	0.891482
C17orf37	chromosome 17 open reading frame 37	0.766707	0.0561217	0.0977663	438.737	409.881	442.631	445.839	391.845	436.077	455.089	466.154	0.934586	1.00816	1.02062	1.11258	1.16006	1.18949
C17orf39	chromosome 17 open reading frame 39	3.45396e-09	0.00147017	0.728622	147.2	153.017	161.775	164.093	180.007	191.154	208.129	217.395	1.04001	1.09936	1.11492	1.06274	1.15709	1.20492
C17orf42	chromosome 17 open reading frame 42	0.0117835	0.0258052	0.77714	109.181	102.481	125.227	120.676	102.956	97.3357	111.623	102.858	0.940024	1.14779	1.10975	0.945562	1.08564	1.00373
C17orf44	chromosome 17 open reading frame 44	0.890538	0.221067	0.3406	11.0773	10.0105	11.3686	11.2912	9.66055	11.2142	12.292	11.0183	0.909401	1.04187	1.03288	1.16181	1.27763	1.14114
C17orf46	chromosome 17 open reading frame 46	0.0469823	0.385803	0.490252	11.0808	12.1749	11.2061	11.526	11.8751	12.3722	12.8335	11.7521	1.1019	1.01137	1.0437	1.04266	1.08204	0.992456
C17orf47	chromosome 17 open reading frame 47	0.803266	0.297427	0.961738	8.72789	8.30673	8.64212	8.38213	8.86338	8.0376	8.55565	8.34082	0.955872	0.993455	0.961504	0.912306	0.970844	0.942937
C17orf48	chromosome 17 open reading frame 48	0.00107291	0.361793	0.916107	59.0119	53.71	58.6787	61.1352	47.4287	46.9542	51.1461	52.1033	0.914832	1.00824	1.04232	1.00785	1.08792	1.09976
C17orf49	chromosome 17 open reading frame 49	9.27273e-05	0.000134463	0.798729	606.229	571.175	557.351	525.23	635.739	606.189	599.076	576.289	0.942197	0.919286	0.866314	0.953632	0.942114	0.905953
C17orf50	chromosome 17 open reading frame 50	0.0278921	0.11725	0.696512	80.8094	85.6664	77.5861	89.4124	82.8336	92.0859	91.5633	97.4839	1.06141	0.961857	1.10892	1.11263	1.10596	1.17562
C17orf51	chromosome 17 open reading frame 51	0.577787	0.194293	0.988006	21.918	19.9931	18.4572	19.1658	22.6954	21.6253	18.4282	20.492	0.91457	0.846076	0.879871	0.9742	0.826036	0.890857
C17orf53	chromosome 17 open reading frame 53	0.18968	0.599479	0.214381	79.623	80.8757	82.5013	83.5528	86.0078	81.3034	73.5129	71.5645	1.01671	1.03591	1.04922	0.972586	0.879483	0.855719
C17orf54	chromosome 17 open reading frame 54	0.201427	0.0277644	0.555553	10.3895	11.1798	10.2649	10.2312	9.95436	12.2521	10.7788	10.8229	1.07526	0.989036	0.987625	1.23426	1.08416	1.08823
C17orf55	chromosome 17 open reading frame 55	0.565649	0.318829	0.842385	60.5045	62.5785	58.2777	61.3272	59.7654	66.2279	60.904	60.0097	1.05041	0.980369	1.01968	1.11002	1.01906	1.00501
C17orf56	chromosome 17 open reading frame 56	0.374806	0.673827	0.863724	62.2978	62.8511	57.9248	63.1405	61.8643	69.2473	63.2018	63.1589	1.00902	0.929827	1.01326	1.12354	1.02374	1.02343
C17orf57	chromosome 17 open reading frame 57	0.34611	0.0401011	0.124711	44.3636	38.5248	33.7593	30.5443	41.6603	28.1634	33.4852	36.3328	0.871485	0.762879	0.690106	0.690591	0.828604	0.903363
C17orf58	chromosome 17 open reading frame 58	0.363142	0.397546	0.788411	47.3117	50.7118	48.3362	50.4213	49.1572	54.8989	51.2976	48.9208	1.07608	1.02121	1.07142	1.12034	1.05903	1.00064
C17orf59	chromosome 17 open reading frame 59	0.859315	0.104829	0.666479	48.1847	51.4822	49.0802	52.2482	47.7923	54.9632	47.5943	49.6889	1.07558	1.02186	1.09173	1.15678	1.00118	1.0455
C17orf60	chromosome 17 open reading frame 60	0.00287824	1.17987e-06	0.236384	130.421	113.282	103.556	78.3896	133.422	98.6059	82.4925	55.215	0.87331	0.801334	0.603778	0.751578	0.636695	0.425504
C17orf61	chromosome 17 open reading frame 61	0.73321	0.751086	0.918335	279.511	272.865	303.864	300.459	292.258	293.813	304.787	291.71	0.985534	1.10297	1.08048	1.00974	1.04981	1.00482
C17orf62	chromosome 17 open reading frame 62	0.010645	0.00851713	0.736657	181.427	183.653	169.12	162.749	186.579	207.334	186.375	171.987	1.01359	0.932442	0.898302	1.11283	1.00023	0.922753
C17orf63	chromosome 17 open reading frame 63	0.0150804	0.354308	0.134249	228.002	207.158	209.847	226.741	210.734	249.28	256.257	267.821	0.908389	0.920934	0.994373	1.18464	1.22261	1.27789
C17orf64	chromosome 17 open reading frame 64	0.292668	0.0546856	0.831082	12.3367	13.0185	11.5678	12.8525	12.0558	13.9056	12.152	13.7325	1.05374	0.940826	1.0426	1.16112	1.0102	1.14443
C17orf65	chromosome 17 open reading frame 65	0.026781	0.0596916	0.479293	177.173	169.266	157.01	155.481	162.666	152.41	155.873	152.648	0.955477	0.887634	0.882514	0.936418	0.962301	0.940399
C17orf66	chromosome 17 open reading frame 66	0.038916	0.419189	0.826759	11.4695	11.8949	11.9297	12.4797	12.0504	13.3484	13.4558	12.8145	1.03667	1.04032	1.08947	1.11076	1.12109	1.06468
C17orf68	chromosome 17 open reading frame 68	0.441404	0.182791	0.87055	113.345	114.764	114.549	121.063	113.629	114.73	109.278	118.719	1.01344	1.01111	1.06818	1.0099	0.960751	1.04643
C17orf69	chromosome 17 open reading frame 69	0.00164661	0.910021	0.664251	24.9006	27.074	24.2022	24.8214	21.9412	21.2652	22.4262	21.435	1.09169	0.985717	0.995192	0.973563	1.02731	0.977035
C17orf70	chromosome 17 open reading frame 70	0.311682	0.149201	0.100046	118.796	115.839	113.483	117.899	122.22	134.88	116.852	109.055	0.975311	0.956256	0.993675	1.10872	0.961775	0.897373
C17orf71	chromosome 17 open reading frame 71	0.00121563	0.601168	0.993874	72.5081	68.7567	75.2157	68.9299	60.5486	59.0999	62.7005	58.727	0.941905	1.03118	0.95308	0.984861	1.03544	0.973908
C17orf73	chromosome 17 open reading frame 73	0.152607	0.0400552	0.685797	17.6995	19.9447	17.5474	17.6783	17.6494	24.6718	18.4249	19.0286	1.12781	0.997258	1.0039	1.40958	1.0504	1.07836
C17orf74	chromosome 17 open reading frame 74	0.210325	0.885215	0.434434	28.8951	26.4706	26.6859	27.6191	26.6181	31.5431	28.6476	30.0416	0.91708	0.926349	0.953229	1.18662	1.07767	1.13029
C17orf75	chromosome 17 open reading frame 75	5.0292e-05	0.0141066	0.921686	66.7495	63.2931	72.727	71.8981	54.1756	49.1553	61.4669	60.391	0.942698	1.10195	1.08313	0.902179	1.13484	1.13221
C17orf76	chromosome 17 open reading frame 76	0.0206607	0.290168	0.447387	38.1631	37.4446	39.9676	34.1333	40.3157	43.9604	39.4347	39.3558	0.99938	1.05849	0.903474	1.09157	0.985839	0.980188
C17orf77	chromosome 17 open reading frame 77	0.327984	0.220641	0.411649	8.85484	9.17588	8.08164	8.24955	8.30196	9.37842	8.63438	9.22155	1.04136	0.914001	0.936021	1.13077	1.04432	1.11536
C17orf78	chromosome 17 open reading frame 78	0.00380002	0.102371	0.356314	7.46863	7.70054	7.825	7.57754	7.54769	8.21818	8.39865	8.74328	1.03305	1.04876	1.01433	1.08942	1.11222	1.15811
C17orf79	chromosome 17 open reading frame 79	0.253442	0.550568	0.676911	201.91	205.926	208.609	204.425	192.343	210.914	193.451	198.656	1.01766	1.0316	1.0132	1.09671	1.0062	1.0344
C17orf80	chromosome 17 open reading frame 80	0.0518215	0.475991	0.826455	111.562	108.284	120.768	115.557	109.689	99.6338	105.597	106.036	0.969656	1.0842	1.03384	0.912363	0.967428	0.967457
C17orf81	chromosome 17 open reading frame 81	0.584316	0.0145067	0.244321	402.252	396.782	474.962	439.277	397.527	446.615	448.587	444.12	0.988721	1.18522	1.09299	1.12662	1.13205	1.12213
C17orf82	chromosome 17 open reading frame 82	0.867249	0.794087	0.788609	25.4037	25.9577	23.9582	23.4993	22.9179	26.4765	25.1007	26.1422	1.03176	0.968348	0.931293	1.16283	1.10473	1.13998
C17orf85	chromosome 17 open reading frame 85	0.00143791	0.587384	0.0625656	217.27	211.897	191.438	202.133	184.613	172.55	191.534	194.177	0.975219	0.882503	0.932361	0.937816	1.03699	1.05316
C17orf87	chromosome 17 open reading frame 87	0.0364056	0.409203	0.931795	66.4841	63.7641	82.0083	74.7569	94.3557	76.7823	127.838	128.077	1.01157	1.32092	1.23255	0.808996	1.33849	1.34041
C17orf88	chromosome 17 open reading frame 88	0.711028	0.136335	0.440717	59.7765	62.0232	56.8312	64.8012	56.2358	67.1507	61.5709	62.1559	1.03928	0.951	1.0864	1.1979	1.10549	1.11145
C17orf90	chromosome 17 open reading frame 90	6.15142e-05	0.112628	0.22879	153.384	154.922	164.185	166.709	166.665	187.698	176.744	178.689	1.01089	1.06934	1.08863	1.12797	1.06092	1.07176
C17orf91	chromosome 17 open reading frame 91	0.210974	0.495285	0.0344425	197.808	185.635	180.454	185.445	185.084	181.648	214.785	199.543	0.942094	0.915618	0.94459	0.981828	1.16257	1.07953
C17orf95	chromosome 17 open reading frame 95	0.688971	0.061962	0.440318	226.615	215.153	233.41	224.594	242.82	200.695	228.257	240.377	0.948022	1.03192	0.989111	0.824273	0.940052	0.992549
C17orf96	chromosome 17 open reading frame 96	0.0629301	0.236064	0.615006	33.9073	34.3738	35.2811	35.4454	33.9229	38.8342	41.786	38.6591	1.02254	1.05034	1.05431	1.19274	1.271	1.19878
C17orf97	chromosome 17 open reading frame 97	0.105174	0.320626	0.893725	76.9578	75.4539	82.8439	73.7488	73.9372	70.6124	72.1338	65.3199	0.987159	1.07425	0.947406	0.950552	0.973322	0.888276
C17orf99	chromosome 17 open reading frame 99	0.00706821	0.188159	0.579419	66.8603	68.8267	62.8127	68.5899	67.5671	83.0676	73.6628	85.5207	1.03922	0.950884	1.02604	1.23202	1.09237	1.26605
C18orf1	chromosome 18 open reading frame 1	0.202999	0.234316	0.492287	56.7814	57.2702	57.4255	60.0287	53.396	60.7823	66.4361	67.8704	1.00956	1.01867	1.05617	1.1726	1.26121	1.30227
C18orf10	chromosome 18 open reading frame 10	0.228369	0.000179241	0.621527	946.229	910.185	896.301	852.482	953.152	908.106	852.799	824.92	0.963267	0.950364	0.902967	0.952422	0.89479	0.864702
C18orf12	chromosome 18 open reading frame 12	0.258061	0.29847	0.214381	9.69263	8.55697	8.39882	9.26553	9.11895	9.02068	9.48436	9.43911	0.885395	0.87036	0.958553	0.997679	1.04781	1.0364
C18orf16	chromosome 18 open reading frame 16	0.0178578	0.660449	0.323518	8.24376	7.86955	7.84638	7.58414	7.82243	9.78381	9.24089	8.93662	0.958264	0.95309	0.924788	1.25045	1.18176	1.14406
C18orf18	chromosome 18 open reading frame 18	1.32344e-06	0.191561	0.857375	20.3058	20.1987	21.1303	21.5003	22.5691	23.0247	23.3028	23.4608	0.996811	1.04396	1.06225	1.02022	1.03243	1.03994
C18orf19	chromosome 18 open reading frame 19	1.90245e-06	0.249233	0.11987	265.986	272.102	301	258.854	241.323	214.947	207.954	200.237	1.03275	1.14591	0.972908	0.892757	0.862039	0.835713
C18orf2	chromosome 18 open reading frame 2	0.741253	0.935965	0.286606	5.8285	5.72684	5.32373	5.63819	5.23416	5.49539	5.81672	5.7244	0.98265	0.913738	0.968699	1.06229	1.12445	1.09595
C18orf20	chromosome 18 open reading frame 20	0.122197	0.908227	0.387508	7.80363	7.88462	7.11596	7.472	8.01002	7.66037	8.23229	7.99487	1.01254	0.91433	0.958325	0.967995	1.02988	1.00059
C18orf21	chromosome 18 open reading frame 21	0.00158849	0.28656	0.811969	201.46	184.755	202.626	182.792	175.969	141.467	154.371	153.812	0.914529	1.00702	0.905546	0.80157	0.886423	0.888279
C18orf22	chromosome 18 open reading frame 22	0.107297	0.0197536	0.28918	121.694	130.573	148.425	151	137.83	145.61	150.775	144.619	1.08047	1.22939	1.24599	1.05694	1.09515	1.05243
C18orf23	chromosome 18 open reading frame 23	0.0911915	0.656099	0.633551	16.4971	16.4517	15.5461	17.4276	15.9863	19.0479	19.2467	18.9507	0.997148	0.951018	1.06408	1.19958	1.21198	1.18228
C18orf25	chromosome 18 open reading frame 25	0.000161345	0.460909	0.66932	88.2738	84.8604	85.6529	81.3083	73.6517	64.3551	71.3186	72.6774	0.955795	0.967797	0.926762	0.875765	0.977201	0.997206
C18orf26	chromosome 18 open reading frame 26	0.00113594	0.99963	0.731347	7.53742	7.21972	7.83182	7.54871	8.84539	9.16577	8.55486	8.74896	0.960854	1.03782	1.00626	1.0436	0.964458	0.987244
C18orf32	chromosome 18 open reading frame 32	0.0451337	0.428784	0.874103	312.437	292.373	309.509	305.835	334.822	312.063	315.789	340.424	0.937041	0.994306	0.983018	0.931157	0.943333	1.01673
C18orf34	chromosome 18 open reading frame 34	0.370013	0.980323	0.38687	6.07916	6.32386	5.78939	6.02863	6.23533	6.02292	6.45671	6.16082	1.04146	0.952788	0.991776	0.970367	1.03519	0.989903
C18orf45	chromosome 18 open reading frame 45	0.514848	0.0506481	0.719066	114.642	106.11	104.481	102.821	120.664	101.046	111.166	107.212	0.925656	0.910878	0.895322	0.843382	0.918697	0.887376
C18orf54	chromosome 18 open reading frame 54	0.104509	0.00768114	0.465481	23.6885	23.0887	21.3066	17.4558	29.8284	18.6112	17.1533	14.7944	0.971837	0.897043	0.735289	0.700247	0.651805	0.587901
C18orf55	chromosome 18 open reading frame 55	0.10396	0.0130951	0.990838	218.835	231.668	265.046	266.139	198.583	217.071	243.202	248.127	1.05948	1.21058	1.20787	1.10144	1.2395	1.27163
C18orf56	chromosome 18 open reading frame 56	0.0415325	0.223337	0.184434	59.0914	59.1626	58.6073	60.1032	58.3852	70.8544	64.952	60.0329	1.00211	0.992276	1.01914	1.21174	1.1103	1.02864
C18orf62	chromosome 18 open reading frame 62	0.115342	0.721079	0.714101	12.0283	12.4934	11.6339	11.8471	13.288	12.402	12.2763	13.1748	1.04244	0.971589	0.990212	0.93718	0.922882	0.991309
C18orf8	chromosome 18 open reading frame 8	0.384001	0.000201675	0.82173	235.73	226.016	254.269	256.238	232.043	228.669	265.076	268.21	0.95929	1.08013	1.08896	0.985275	1.14229	1.15637
C19orf10	chromosome 19 open reading frame 10	3.36009e-08	0.000189339	0.303271	566.121	536.081	523.467	491.823	494.594	437.714	392.427	378.763	0.943669	0.922269	0.864215	0.89561	0.806818	0.778491
C19orf12	chromosome 19 open reading frame 12	2.06888e-07	6.92222e-07	0.292258	190.344	206.784	270.595	303.367	237.659	331.941	406.491	446.511	1.0858	1.42197	1.61112	1.44852	1.79102	1.99069
C19orf18	chromosome 19 open reading frame 18	0.31185	0.228277	0.320821	12.4278	12.8164	13.9698	12.0952	11.3866	12.8603	14.823	16.0434	1.04919	1.15172	0.984508	1.14895	1.33572	1.41922
C19orf2	chromosome 19 open reading frame 2	0.00613762	0.70138	0.513396	820.676	829.725	871.829	834.006	813.93	760.271	777.044	785.967	1.01054	1.06247	1.01543	0.934455	0.956143	0.965334
C19orf20	chromosome 19 open reading frame 20	0.647901	0.0811552	0.427299	101.265	107.949	104.118	100.566	95.083	115.905	101.863	108.421	1.06505	1.02568	0.99566	1.22772	1.0763	1.14808
[truncated: 17,765 more rows]
