# Supplementary material for: Depot Dependent Effects of Dexamethasone on Gene Expression in Human Omental and Abdominal Subcutaneous Adipose Tissues from Obese Women
Source: PLoS One. 2016 Dec 22;11(12):e0167337. doi: 10.1371/journal.pone.0167337 (PMC5179014; doi:10.1371/journal.pone.0167337)
Supplement: S2 Table — Gene lists for each depots were preranked by fold change vs. 0 nM Dex and analyzed by GSEA, as described in Methods. FDRq values < 0.05 were considered statistically significant. (XLSX) [file pone.0167337.s003.xlsx]

## Sheet: Table A
UPREGULATED BY DEX IN BOTH DEPOTS (SORTED BY FDRq IN OM10)
			OMID1		OMID10		OMID1000			AbdscID1		AbdscID10		AbdscID1000
NAME	SIZE		NES	FDR q-val	NES	FDR q-val	NES	FDR q-val		NES	FDR q-val	NES	FDR q-val	NES	FDR q-val
KEGG_VALINE_LEUCINE_AND_ISOLEUCINE_DEGRADATION	42		4.17478	0	5.00674	0	4.80189	0		3.339	0	4.16214	0	4.02654	0
KEGG_PROPANOATE_METABOLISM	29		4.04558	0	4.49697	0	4.37326	0		3.37547	0	3.79997	0	3.74325	0.000116306
KEGG_OXIDATIVE_PHOSPHORYLATION	106		3.13186	0	4.44443	0	3.6951	0		2.60698	0.000612979	2.97679	7.03917e-05	2.63692	0.0311581
KEGG_FATTY_ACID_METABOLISM	35		3.66922	0	4.35918	0	4.12809	0		3.27442	0	3.31059	0	3.23475	0.00118668
KEGG_CITRATE_CYCLE_TCA_CYCLE	29		4.32113	0	4.32082	0	4.25626	0		3.13947	0	3.77031	0	3.36459	0.00101732
KEGG_BUTANOATE_METABOLISM	26		3.73464	0	4.30426	0	4.20273	0		3.22659	0	3.52911	0	3.29173	0.00115038
KEGG_RIBOSOME**	74		4.09075	0	3.93629	0	3.10568	0.000119049		-1.95104	0.017511	-2.07839	0.00975131	-2.12895	0.0129587
KEGG_PYRUVATE_METABOLISM	35		3.37299	0	3.9276	0	4.11879	0		3.16322	0	3.48836	0	3.24919	0.0013558
KEGG_PEROXISOME	69		2.79344	0.000112212	3.92308	0	3.65691	0		2.61457	0.000616594	3.06415	2.63993e-05	3.08331	0.00402312
KEGG_GLYCOLYSIS_GLUCONEOGENESIS	49		2.81448	0.000101676	3.71373	0	3.66054	0		2.44588	0.00205787	2.77717	0.000737613	2.63813	0.0321498
KEGG_BETA_ALANINE_METABOLISM	19		2.85029	0.000119833	3.48851	0	3.43852	0		2.56836	0.000686786	2.67013	0.0015912	2.55439	0.0312214
KEGG_COMPLEMENT_AND_COAGULATION_CASCADES	45		3.46095	0	3.4876	0	2.94287	0.000631232		2.70511	0.000370129	2.82288	0.000429099	2.57565	0.0323966
KEGG_TYROSINE_METABOLISM	34		2.65192	0.00040653	3.33647	0	3.29433	2.22592e-05		2.50978	0.00122496	2.56859	0.00265078	2.5568	0.032013
KEGG_DRUG_METABOLISM_CYTOCHROME_P450	40		2.63797	0.00042897	3.30342	0	2.87858	0.00104683		2.9166	8.2395e-05	3.40856	0	2.99843	0.00680282
KEGG_BIOSYNTHESIS_OF_UNSATURATED_FATTY_ACIDS	21		2.95246	5.2586e-05	3.25401	0	3.15944	6.57682e-05		2.01423	0.0201389	2.65425	0.00176187	2.40788	0.0394407
KEGG_RETINOL_METABOLISM	30		2.83393	0.000111844	3.22311	0	3.25442	2.13688e-05		2.946	5.8152e-05	3.22348	0	3.23699	0.00126085
KEGG_METABOLISM_OF_XENOBIOTICS_BY_CYTOCHROME _P450	37		2.1126	0.0131472	2.93021	0.000239083	2.79577	0.00161642		2.40991	0.00238281	2.92402	0.000153891	2.62437	0.0311065
KEGG_PPAR_SIGNALING_PATHWAY	54		2.56854	0.000647375	2.82507	0.000523002	2.76614	0.00179942		2.75661	0.000296408	2.78095	0.0007622	2.18438	0.0551115
KEGG_ARGININE_AND_PROLINE_METABOLISM	47		1.89518	0.0385727	2.70261	0.00122814	2.32275	0.0178942		1.563	0.128479	1.79301	0.092658	1.66744	0.144387
KEGG_TRYPTOPHAN_METABOLISM	35		2.83502	0.000115701	2.53026	0.00345392	2.11405	0.0331125		2.35899	0.00334931	2.39743	0.00844781	2.42433	0.038916
KEGG_INSULIN_SIGNALING_PATHWAY	129		1.80439	0.056715	2.5043	0.00388606	2.88026	0.00107762		2.50117	0.00124563	3.43632	0	3.33373	0.000993561
KEGG_PORPHYRIN_AND_CHLOROPHYLL_METABOLISM	23		1.87663	0.0411669	2.48536	0.00441745	2.11282	0.0328406		1.844	0.04331	1.99853	0.0502708	1.52427	0.209577
KEGG_GLYCEROLIPID_METABOLISM	40		1.95041	0.0304276	2.46228	0.00513729	2.38857	0.0128141		1.95874	0.0258918	1.90277	0.0668828	1.79582	0.108088
KEGG_STARCH_AND_SUCROSE_METABOLISM	26		2.12504	0.0123837	2.40576	0.00680247	2.64346	0.00359175		2.28215	0.00493666	3.29733	0	3.36035	0.00097318
KEGG_GLYCINE_SERINE_AND_THREONINE_METABOLISM	28		2.40015	0.00229006	2.39666	0.00709083	2.29873	0.019536		2.31342	0.00426092	2.30407	0.0127483	2.5736	0.0315962
KEGG_ALANINE_ASPARTATE_AND_GLUTAMATE_METABOLISM	28		2.2943	0.00477803	2.35012	0.0092095	2.20561	0.0245089		1.891	0.0356537	1.63811	0.145107	1.8586	0.0955163
KEGG_ADIPOCYTOKINE_SIGNALING_PATHWAY	61		1.56371	0.14984	2.33671	0.00990855	2.43291	0.0106174		2.20553	0.00728988	2.82455	0.000444992	2.6904	0.0329826
KEGG_PHENYLALANINE_METABOLISM	16		1.74315	0.0757943	2.16001	0.0236728	2.22345	0.0239508		1.90927	0.0326352	2.1538	0.027104	2.21399	0.0519034
KEGG_GLYCEROPHOSPHOLIPID_METABOLISM	70		1.82522	0.0513323	2.09684	0.0289079	2.09362	0.0332242		1.81664	0.0468837	1.66985	0.134132	1.66028	0.145176
KEGG_CARDIAC_MUSCLE_CONTRACTION	54		1.7305	0.0790105	2.0931	0.0290828	1.99224	0.0438805		2.26132	0.00556619	1.7523	0.106022	1.59782	0.172672
KEGG_LYSINE_DEGRADATION	43		1.51996	0.165875	2.07854	0.0309575	1.99863	0.0433948		1.26392	0.316566	1.96264	0.0564141	1.49633	0.219491
KEGG_PROXIMAL_TUBULE_BICARBONATE_RECLAMATION	21		1.34907	0.280529	1.84464	0.0804178	2.06872	0.0350784		2.61981	0.000605332	2.32647	0.0113217	2.30249	0.0434747
KEGG_ABC_TRANSPORTERS	35		1.44733	0.210616	1.81852	0.0894927	2.24497	0.0220367		1.80197	0.0490554	2.33078	0.0111897	2.33009	0.0425283
NOTES:
Data are derived from GSEA preranked by fold change
** opposite directions of enrichment on Om and Abdsc
Tan Highlights = significant in OM FDRq<0.05
Tan Highlights = significant in OM FDRq<0.1
Pink highlights = significant in Abdsc FDRq <0.05
Pink highlights = significant in Abdsc FDRq <0.1
NES- Normalized Enrichment Score
FDRq- False Discovery Rate

## Sheet: Table B
DOWNREGUALTED BY DEX IN BOTH DEPOTS (SORTED BY FDRq IN OMID10)
			OMID1		OMID10		OMID1000			AbdscID1		AbdscID10		AbdscID1000
NAME	SIZE		NES	FDR q-val	NES	FDR q-val	NES	FDR q-val		NES	FDR q-val	NES	FDR q-val	NES	FDR q-val
KEGG_CYTOKINE_CYTOKINE_RECEPTOR_INTERACTION	183		-4.294	0	-5.16262	0	-4.94342	0		-2.89995	1.55211e-05	-3.6338	0	-4.04077	0
KEGG_ECM_RECEPTOR_INTERACTION	76		-2.57681	0.00359846	-3.68535	0	-3.34624	0		-1.79485	0.0357477	-2.95675	0	-3.03502	2.04475e-05
KEGG_INTESTINAL_IMMUNE_NETWORK_FOR_IGA _PRODUCTION	37		-2.51973	0.00494991	-3.64262	0	-3.21449	6.02327e-05		-1.76631	0.0406723	-2.95765	0	-3.02767	2.01674e-05
KEGG_GRAFT_VERSUS_HOST_DISEASE	26		-3.30264	0	-3.57249	0	-3.38301	0		-2.67384	0.000185785	-3.32937	0	-3.36762	0
KEGG_CELL_ADHESION_MOLECULES_CAMS	106		-2.70282	0.000983986	-3.5476	0	-2.9877	0.000460756		-2.0222	0.0118944	-3.05413	0	-3.12644	2.37455e-05
KEGG_FOCAL_ADHESION	185		-2.42796	0.00679244	-3.40073	0	-2.87038	0.000827005		-2.26928	0.00310686	-2.47869	0.000725906	-2.56786	0.00150456
KEGG_ALLOGRAFT_REJECTION	26		-2.97668	0.000781104	-3.30821	0	-3.10072	0.000255607		-2.3721	0.00163123	-2.85825	1.79984e-05	-3.04788	2.10317e-05
KEGG_HEMATOPOIETIC_CELL_LINEAGE	60		-2.56646	0.00357117	-3.10593	9.81074e-05	-3.28962	7.60834e-05		-2.61498	0.000233076	-2.70397	0.000158477	-2.96768	5.65418e-05
KEGG_AXON_GUIDANCE	117		-2.80059	0.000571055	-3.12935	0.000102195	-2.92508	0.000547721		-2.1457	0.0062555	-2.61371	0.000192945	-2.49634	0.00226408
KEGG_LEUKOCYTE_TRANSENDOTHELIAL_MIGRATION	93		-1.85121	0.0662068	-2.93337	0.000114377	-3.17792	0.000159235		-2.03484	0.0111027	-2.66664	0.000159319	-2.91202	8.67635e-05
KEGG_OLFACTORY_TRANSDUCTION**	81		-0.979287	0.579265	-2.85228	0.000210358	-1.21241	0.335408		2.28258	0.00509494	1.62891	0.149184	1.68227	0.140928
KEGG_TGF_BETA_SIGNALING_PATHWAY	80		-1.93419	0.0530425	-2.66035	0.00112142	-2.56234	0.00553335		-2.36102	0.00173649	-2.57634	0.000277807	-2.51483	0.00209609
KEGG_JAK_STAT_SIGNALING_PATHWAY	110		-2.47103	0.00571792	-2.64116	0.00113063	-2.77111	0.00177753		-1.7681	0.0403746	-1.73144	0.0499639	-1.92893	0.0265164
KEGG_CHEMOKINE_SIGNALING_PATHWAY	158		-1.66098	0.114557	-2.52029	0.00183222	-2.61612	0.00419247		-1.59512	0.0826617	-2.14744	0.00665276	-2.64221	0.000997936
KEGG_ANTIGEN_PROCESSING_AND_PRESENTATION	55		-2.16895	0.0209694	-2.50233	0.00207362	-2.78204	0.00168248		-2.5826	0.000319791	-2.81007	5.13899e-05	-2.75247	0.000362824
KEGG_REGULATION_OF_ACTIN_CYTOSKELETON	193		-2.20015	0.0173576	-2.37305	0.00410673	-2.47687	0.00865171		-2.32687	0.00224462	-2.50466	0.000533117	-2.7499	0.000387889
KEGG_NOD_LIKE_RECEPTOR_SIGNALING_PATHWAY	59		-1.61325	0.129447	-2.34499	0.00485994	-3.02889	0.000327084		-2.54728	0.000463321	-2.71896	0.000136385	-3.07054	2.13366e-05
KEGG_TOLL_LIKE_RECEPTOR_SIGNALING_PATHWAY	84		-1.63226	0.125259	-2.31742	0.00564814	-2.67116	0.00323951		-2.21295	0.00416929	-2.69756	0.00015701	-2.64107	0.000989406
KEGG_NATURAL_KILLER_CELL_MEDIATED_CYTOTOXICITY	95		-1.54454	0.157286	-2.26218	0.00778908	-2.50944	0.00750177		-1.34331	0.19956	-1.3592	0.20559	-2.05456	0.0168717
KEGG_GLYCOSAMINOGLYCAN_BIOSYNTHESIS_CHONDROITIN_SULFATE	22		-2.11706	0.0237408	-2.23173	0.00934165	-1.71284	0.0858648		-1.42902	0.150577	-1.81975	0.0347111	-1.70985	0.0595406
KEGG_ADHERENS_JUNCTION	70		-1.69532	0.106661	-2.14433	0.0154847	-2.30691	0.0158206		-2.12793	0.00672927	-1.6418	0.0719138	-1.83634	0.037264
KEGG_DORSO_VENTRAL_AXIS_FORMATION	21		-1.60183	0.136059	-2.09962	0.0184027	-1.83006	0.0607898		-1.859	0.0261837	-1.60157	0.083185	-1.79752	0.0424761
KEGG_GLYCOSAMINOGLYCAN_BIOSYNTHESIS_HEPARAN _SULFATE	22		-1.8213	0.0736645	-2.08246	0.0193084	-1.60446	0.11805		-1.13526	0.360966	-1.7968	0.0383514	-1.70188	0.0610699
KEGG_SPLICEOSOME *	120		-2.32588	0.010178	2.0344	0.037079	-2.03544	0.0332938		-5.10677	0	-3.30112	0	-3.09746	2.23064e-05
KEGG_DILATED_CARDIOMYOPATHY	75		-1.44168	0.216613	-1.92431	0.0417483	-1.78025	0.0701767		1.38804	0.218769	-1.71539	0.053216	-1.7372	0.0544807
KEGG_CYTOSOLIC_DNA_SENSING_PATHWAY	38		-1.07328	0.496469	-1.83287	0.0607873	-2.32458	0.0147627		-1.72467	0.0471747	-1.99775	0.0148521	-2.24592	0.00807125
KEGG_NEUROACTIVE_LIGAND_RECEPTOR_INTERACTION	178		2.73442	0.000177425	-1.7521	0.0833066	-1.58468	0.123892		4.48572	0	2.05088	0.0414963	2.07302	0.0693821
KEGG_FC_GAMMA_R_MEDIATED_PHAGOCYTOSIS	91		-1.07164	0.494791	-1.43728	0.227518	-1.90135	0.0481121		-1.60685	0.0787322	-1.03287	0.50167	-1.59807	0.0882331
KEGG_DNA_REPLICATION	35		-1.03117	0.521079	1.47496	0.248993	-2.02312	0.0342139		-4.01031	0	-3.40602	0	-3.32349	0
KEGG_CALCIUM_SIGNALING_PATHWAY	144		2.06663	0.0161075	0.975963	0.634617	1.04747	0.53165		1.94368	0.0279609	1.37928	0.32402	1.36743	0.296365
KEGG_CELL_CYCLE	115		0.893265	0.727443	-0.651849	0.923533	-2.61552	0.00417596		-4.2204	0	-4.12263	0	-3.91163	0
NOTES:
Data are derived from GSEA preranked by fold change
** opposite directions of enrichment on Om and Abdsc
Tan Highlights = significant in OM FDRq<0.05
Tan Highlights = significant in OM FDRq<0.1
Pink highlights = significant in Abdsc FDRq <0.05
Pink highlights = significant in Abdsc FDRq <0.1
NES- Normalized Enrichment Score
FDRq- False Discovery Rate

## Sheet: Table C
SIGNIFICANT DEX EFFECT ONLY IN one depot (SORTED BY FDRq IN AbdscID1)
DOWNREGULATION			OMID1		OMID10		OMID1000			AbdscID1		AbdscID10		AbdscID1000
NAME	SIZE		NES	FDR q-val	NES	FDR q-val	NES	FDR q-val		NES	FDR q-val	NES	FDR q-val	NES	FDR q-val
KEGG_RNA_DEGRADATION	56		-1.67834	0.111625	1.37975	0.315617	-1.56197	0.131417		-3.04632	0	-2.19901	0.00498515	-2.15206	0.011953
KEGG_PROTEASOME	40		-1.7427	0.0926491	1.1392	0.487965	-1.69462	0.0906681		-3.26217	0	-2.73625	8.04021e-05	-2.75535	0.000366452
KEGG_MISMATCH_REPAIR	22		-1.48246	0.191882	1.09807	0.529512	-1.47744	0.170912		-2.7111	0.000137393	-2.57204	0.000297238	-2.353	0.00514388
KEGG_UBIQUITIN_MEDIATED_PROTEOLYSIS	131		-1.323	0.285498	1.07191	0.547065	-0.992552	0.541749		-2.67045	0.000184274	-1.39634	0.181833	-1.14361	0.369853
KEGG_PYRIMIDINE_METABOLISM	93		-0.913049	0.649287	1.34508	0.336237	-0.700014	0.84392		-2.43847	0.00100831	-2.37943	0.0015421	-2.048	0.0172823
KEGG_HOMOLOGOUS_RECOMBINATION	25		0.620934	0.950171	1.00304	0.61884	-1.28924	0.274163		-2.38265	0.00151616	-2.00339	0.0144544	-2.06396	0.0163438
KEGG_PROTEIN_EXPORT	21		-1.60658	0.133181	-1.06831	0.534258	-1.4554	0.18125		-2.24878	0.00346824	-1.82301	0.0346441	-1.69289	0.0628339
KEGG_RIG_I_LIKE_RECEPTOR_SIGNALING_PATHWAY	53		-0.993622	0.564378	-1.14612	0.455374	-1.56034	0.131545		-2.00683	0.0129798	-1.70113	0.0566663	-1.79695	0.042433
KEGG_OOCYTE_MEIOSIS	101		0.990476	0.61842	0.773058	0.82356	-1.1295	0.404466		-1.8936	0.0229288	-1.66889	0.0644321	-1.82991	0.0380864
KEGG_P53_SIGNALING_PATHWAY	65		0.842234	0.768705	-0.961157	0.64331	-1.80243	0.0662913		-1.83094	0.0301529	-2.47368	0.000790555	-2.679	0.000724607
KEGG_BASAL_TRANSCRIPTION_FACTORS	32		-1.5951	0.135477	1.37122	0.319548	-0.825708	0.715589		-1.76348	0.0410506	-1.19119	0.330208	-1.37898	0.1835
KEGG_GAP_JUNCTION	78		-0.744211	0.838112	-1.23695	0.37222	-1.43245	0.191911		-1.73583	0.0458701	-2.06009	0.0108752	-2.16827	0.0113315
KEGG_VEGF_SIGNALING_PATHWAY	70		-1.28482	0.312908	-1.87562	0.0505143	-1.59403	0.121037		-0.981428	0.53355	-1.24703	0.287324	-1.29169	0.24472
KEGG_NOTCH_SIGNALING_PATHWAY	46		-1.28929	0.309306	-1.9553	0.0354104	-1.84363	0.0580835		-0.909043	0.625931	-1.22649	0.303017	-1.22497	0.294035
KEGG_GLYCOSPHINGOLIPID_BIOSYNTHESIS_LACTO_AND _NEOLACTO_SERIES	19		-1.61728	0.128243	-2.11067	0.0175791	-1.47136	0.173515		0.832245	0.782644	-1.20676	0.317434	-0.848879	0.702796
UPREGULATION
KEGG_LINOLEIC_ACID_METABOLISM	16		1.2121	0.400951	1.17474	0.466646	1.35871	0.280701		2.08794	0.0138161	1.02358	0.645011	1.14768	0.476285
KEGG_HISTIDINE_METABOLISM	25		1.37443	0.260311	1.95151	0.0512169	2.02641	0.040533		1.47508	0.163124	1.65013	0.142477	1.7337	0.122645
KEGG_ONE_CARBON_POOL_BY_FOLATE	16		2.19671	0.00816343	2.24116	0.0160528	2.2904	0.019389		1.3194	0.271153	1.70248	0.123794	1.74334	0.12136
KEGG_GLUTATHIONE_METABOLISM	42		1.95152	0.0306538	2.18132	0.0214414	1.52973	0.179934		1.27796	0.306438	1.33737	0.343469	1.03716	0.572537
KEGG_STEROID_BIOSYNTHESIS	16		1.69625	0.0870504	1.99059	0.0434998	1.49634	0.199064		1.1849	0.383413	0.888303	0.761251	0.98176	0.634953
KEGG_PENTOSE_PHOSPHATE_PATHWAY	23		2.06132	0.0164092	2.21308	0.0186154	1.65841	0.125452		0.520875	0.978947	1.19307	0.489774	0.828705	0.764557
NOTES:
Data are derived from GSEA preranked by fold change
** opposite directions of enrichment on Om and Abdsc
Tan Highlights = significant in OM FDRq<0.05
Tan Highlights = significant in OM FDRq<0.1
Pink highlights = significant in Abdsc FDRq <0.05
Pink highlights = significant in Abdsc FDRq <0.1
NES- Normalized Enrichment Score
FDRq- False Discovery Rate
