# Supplementary material for: Depot Dependent Effects of Dexamethasone on Gene Expression in Human Omental and Abdominal Subcutaneous Adipose Tissues from Obese Women
Source: PLoS One. 2016 Dec 22;11(12):e0167337. doi: 10.1371/journal.pone.0167337 (PMC5179014; doi:10.1371/journal.pone.0167337)
Supplement: S3 Table — Genes exhibiting significant Depot × [Dex] interaction (p < 0.05) were used for this cluster analysis. Cluster and sub-cluster numbers as well as LME results and expression values are given for each gene [Data are the mean of the expression values (linearized scale) for the 3 paired samples of Om and Abdsc from the microarray analysis]. (XLSX) [file pone.0167337.s004.xlsx]

## Sheet: S3_Table-CLUSTER
Symbol	Description	Depot FDR q	[Dex] FDR q	Depot * [Dex] FDR q	Cluster	subcluster	Om ID0	Om ID1	Om ID10	Om ID1000	Sc ID0	Sc ID1	Sc ID10	Sc ID1000
SHC3	SHC (Src homology 2 domain containing) transforming protein 3	4.66e-07	0.0167656	1.32e-05	1	1	67.4029	65.9099	62.4647	67.0434	85.6855	90.8105	162.563	193.233
ISM1	isthmin 1 homolog (zebrafish)	2.51e-07	0.14953	0.00150041	1	1	27.5547	26.4963	25.7972	24.7348	38.1395	35.8153	56.5783	60.2996
DIP2C	DIP2 disco-interacting protein 2 homolog C (Drosophila)	1.72e-06	0.00156471	0.00157574	1	1	183.491	171.961	179.476	205.984	195.763	225.116	296.338	302.196
CLEC3B	C-type lectin domain family 3, member B	3.89e-05	0.0391612	0.00191546	1	1	54.8923	54.5294	51.5488	57.0868	53.7236	72.3995	86.2392	90.4797
PKD1L2	polycystic kidney disease 1-like 2	1.3e-06	0.00029175	0.00191546	1	1	26.2563	28.2223	27.8183	34.3601	29.6919	42.3056	56.2796	71.1766
RANBP3L	RAN binding protein 3-like	6.92e-05	0.00075606	0.00962655	1	1	10.6432	11.5846	12.8723	14.9293	12.6481	14.8384	31.7904	42.856
CYP4Z1	cytochrome P450, family 4, subfamily Z, polypeptide 1	0.000672379	0.00303684	0.0104853	1	1	12.5458	13.7785	14.7015	18.0306	13.5965	17.5594	44.72	79.6549
GIPR	gastric inhibitory polypeptide receptor	0.00218134	0.0811909	0.0115625	1	1	73.0647	73.6621	67.6089	73.6259	67.5712	86.0141	91.6772	101.259
CD300LG	CD300 molecule-like family member g	3.62e-05	0.00960739	0.014296	1	1	48.4903	52.8364	48.1008	57.4208	51.9978	71.2542	99.6832	119.977
P2RY14	purinergic receptor P2Y, G-protein coupled, 14	0.000427624	0.000576959	0.0166852	1	1	24.9942	23.9167	30.0266	39.5024	31.3726	24.895	78.8655	98.4236
ANO3	anoctamin 3	3.49e-06	0.00507041	0.0176023	1	1	19.2332	18.8246	18.6856	24.4357	28.6622	30.8105	72.4431	106.003
C1QTNF7	C1q and tumor necrosis factor related protein 7	0.00654517	0.009717	0.0180718	1	1	12.7262	12.4622	13.0484	13.6795	12.0794	12.4976	22.2405	22.8628
P2RY13	purinergic receptor P2Y, G-protein coupled, 13	6.59e-08	0.000224933	0.0223137	1	1	12.3587	16.0054	16.8213	18.4615	20.3067	22.8401	51.1887	39.071
HERC2	hect domain and RLD 2	0.000584605	0.0317329	0.0287779	1	1	99.5963	98.8153	96.9536	103.65	100.16	104.236	119.475	120.624
AK5	adenylate kinase 5	0.00122394	0.314319	0.0298439	1	1	18.0745	18.0843	18.1655	15.1465	22.652	19.2464	36.953	50.7784
CA4	carbonic anhydrase IV	0.00170295	0.0184867	0.0304099	1	1	38.6927	37.8841	34.9432	42.3287	37.4723	45.3092	58.6559	89.6653
VIPR1	vasoactive intestinal peptide receptor 1	1.18e-05	0.000138556	0.042559	1	1	37.0625	44.8913	43.8151	59.6987	45.6216	58.9623	96.084	115.035
FGFBP2	fibroblast growth factor binding protein 2	0.000764621	0.0251261	0.0441378	1	1	12.2189	12.076	12.9732	13.6301	11.9642	17.1401	37.793	35.0633
KLRG1	killer cell lectin-like receptor subfamily G, member 1	6.05e-07	5.5e-05	0.0452822	1	1	22.005	25.5685	28.9958	31.5892	30.4865	32.5606	55.4762	66.0189
RGL3	ral guanine nucleotide dissociation stimulator-like 3	0.0657608	0.0562261	0.0461085	1	1	35.508	34.5106	36.3067	35.3288	32.8148	36.4113	39.3775	46.507
RAI2	retinoic acid induced 2	0.00115702	6.38e-07	0.000139272	1	2	119.914	124.952	144.564	164.672	111.971	137.402	199.391	218.316
CYP4X1	cytochrome P450, family 4, subfamily X, polypeptide 1	0.00196434	0.000138079	0.000203946	1	2	39.3773	46.0748	51.1298	65.6597	39.6512	46.5656	122.439	188.169
TAF8	TAF8 RNA polymerase II, TATA box binding protein (TBP)-associated factor, 43kDa	0.000137393	0.000102501	0.000203946	1	2	230.143	225.115	253.561	249.374	223.612	256.557	303.448	329.13
OSR2	odd-skipped related 2 (Drosophila)	3.48e-08	4.38e-06	0.000358697	1	2	69.5312	77.6291	101.14	111.615	90.9908	148.133	270.441	298.245
CLSTN2	calsyntenin 2	0.000538103	2.11e-05	0.000708952	1	2	76.629	75.5779	104.162	111.528	64.7558	114.256	177.716	185.277
UBL4B	ubiquitin-like 4B	1.46e-06	1.63e-05	0.000723134	1	2	15.2919	16.5721	18.0599	22.2409	16.9002	23.4189	37.1366	37.6644
KIAA0040	KIAA0040	2.75e-06	2.12e-05	0.000918186	1	2	108.391	130.742	164.689	219.731	129.434	276.411	596.922	763.893
TENC1	tensin like C1 domain containing phosphatase (tensin 2)	0.000290576	2.29e-08	0.00116551	1	2	249.44	296.075	356.242	401.692	234.083	355.688	485.931	536.458
WASF3	WAS protein family, member 3	1.03e-07	8.64e-07	0.00150413	1	2	328.22	335.904	408.585	443.72	352.012	498.393	668.752	710.746
RP1	retinitis pigmentosa 1 (autosomal dominant)	6.4e-05	3.19e-05	0.00214609	1	2	9.34215	9.13959	11.8695	13.8197	8.90436	13.1206	27.304	30.5812
TUBA8	tubulin, alpha 8	2.05e-05	0.00111455	0.00214609	1	2	75.2302	69.4193	78.3931	89.3764	73.6284	101.732	139.964	144.494
MFGE8	milk fat globule-EGF factor 8 protein	7.74e-06	1.11e-08	0.00216382	1	2	587.484	657.774	924.293	1104.55	583.386	964.927	1442.02	1715.07
SMOC1	SPARC related modular calcium binding 1	5.23e-06	0.000244737	0.00222101	1	2	38.4237	45.1192	46.7109	57.0393	41.3796	79.5694	120.373	113.683
KIAA0427	KIAA0427	4.36e-06	7.21e-06	0.00409009	1	2	125.064	130.463	148.925	173.505	130.407	179.072	240.137	263.993
SLC29A2	solute carrier family 29 (nucleoside transporters), member 2	0.00030526	4.29e-05	0.00410823	1	2	52.7771	59.0639	59.7042	79.2186	50.597	74.6284	101.258	108.416
PKP2	plakophilin 2	0.00649795	0.00111884	0.00522451	1	2	69.6358	75.1936	91.2725	97.1474	50.4493	117.909	205.76	218.876
CLEC16A	C-type lectin domain family 16, member A	0.0136403	0.0028352	0.00607869	1	2	230.661	223.4	231.462	242.033	216.598	232.381	272.247	296.475
TET1	tet oncogene 1	4.47e-07	1.2e-06	0.00607869	1	2	30.1622	33.6806	38.6541	40.9829	34.8285	40.7694	62.8988	61.8824
MBNL3	muscleblind-like 3 (Drosophila)	3.68e-06	1.61e-05	0.00893946	1	2	149.333	149.791	178.338	188.597	157.126	197.279	283.626	299.736
CYP4B1	cytochrome P450, family 4, subfamily B, polypeptide 1	0.000208486	5.58e-07	0.00895824	1	2	24.8234	25.1734	60.867	203.072	24.1648	50.7244	430.759	982.776
LOC100190938	hypothetical LOC100190938	0.010628	0.000747531	0.00899241	1	2	79.2418	77.5145	95.2581	115.913	67.3328	83.0206	230.597	302.687
CILP	cartilage intermediate layer protein, nucleotide pyrophosphohydrolase	0.0441163	0.00164287	0.00962655	1	2	89.514	89.8267	117.742	164.775	50.0517	94.5053	337.042	458.89
CYP4F22	cytochrome P450, family 4, subfamily F, polypeptide 22	0.000722249	4.58e-05	0.00979775	1	2	15.4521	16.3502	23.8945	46.2168	15.6915	21.6922	110.494	176.373
ACSS1	acyl-CoA synthetase short-chain family member 1	7.57e-06	4.49e-05	0.0112192	1	2	54.5943	50.4333	61.8278	67.3586	55.8249	70.6224	85.4428	87.788
KCNA2	potassium voltage-gated channel, shaker-related subfamily, member 2	2.32e-05	0.000107362	0.0116825	1	2	20.3485	19.3529	23.0914	26.3354	20.6166	28.1591	35.5199	44.3073
FITM2	fat storage-inducing transmembrane protein 2	8.02e-08	7.81e-07	0.0155692	1	2	401.459	388.28	563.785	601.457	471.055	688.071	900.229	893.107
TACC1	transforming, acidic coiled-coil containing protein 1	0.000111279	8.92e-08	0.0178005	1	2	605.998	641.889	730.129	756.309	652.414	647.152	842.304	922.776
PLEKHA7	pleckstrin homology domain containing, family A member 7	0.0992728	0.000183007	0.0201654	1	2	44.226	44.4615	50.4997	53.9685	38.7093	47.1208	68.0093	63.2563
TMEM120B	transmembrane protein 120B	3.8e-05	0.00160215	0.0226433	1	2	95.8506	94.0313	101.817	106.735	95.625	118.282	131.232	142.362
CLCN4	chloride channel 4	0.000205756	7.13e-05	0.0226433	1	2	22.741	25.4293	28.5131	31.4639	22.91	31.8599	44.7475	51.5589
TOB2	transducer of ERBB2, 2	0.000440545	2.48e-05	0.0226433	1	2	277.761	288.106	302.001	333.592	272.531	317.829	380.836	411.901
VIT	vitrin	4.77e-10	1.36e-08	0.0289406	1	2	31.4437	40.9398	81.082	104.593	66.238	141.329	345.57	391.999
PLA2G6	phospholipase A2, group VI (cytosolic, calcium-independent)	1.07e-06	0.000126942	0.0331844	1	2	50.7866	54.9015	60.2422	72.1493	62.3204	83.6648	126.756	133.558
LOC55908	hepatocellular carcinoma-associated gene TD26	1.38e-07	2.92e-09	0.035001	1	2	64.6215	103.257	188.732	223.273	85.7376	232.158	506.991	505.756
HEXDC	hexosaminidase (glycosyl hydrolase family 20, catalytic domain) containing	3.44e-05	4.07e-05	0.035001	1	2	68.0622	71.4637	74.8999	82.4921	69.9308	82.4224	99.9328	98.9962
BTNL9	butyrophilin-like 9	2.32e-08	3.47e-08	0.035001	1	2	59.854	87.0317	103.837	145.77	84.9827	150.079	255.706	315.523
GSN	gelsolin	5.7e-07	3.05e-07	0.035001	1	2	490.783	599.56	756.877	931.105	605.726	894.714	1522.19	1808.58
INTS3	integrator complex subunit 3	0.000130372	3.67e-05	0.037322	1	2	289.839	312.307	318.941	352.81	300.101	338.988	411.561	402.251
TSKU	tsukushi small leucine rich proteoglycan homolog (Xenopus laevis)	5.59e-06	9.36e-08	0.0396404	1	2	357.38	411.332	651.348	811.679	396.67	826.884	1224.31	1306.68
SPOCK1	sparc/osteonectin, cwcv and kazal-like domains proteoglycan (testican) 1	1.16e-06	5.03e-07	0.0410445	1	2	363.487	364.334	461.844	493.225	391.7	473.625	709.497	715.506
USP18	ubiquitin specific peptidase 18	5.56e-06	2.64e-07	0.0427628	1	2	67.6877	66.8392	106.778	127.152	73.4204	111.645	212.818	236.54
ZNF385B	zinc finger protein 385B	4.11e-06	1.33e-05	0.0439837	1	2	21.6665	21.6291	29.5879	29.3636	24.1882	30.6081	47.0129	54.8804
CALCOCO2	calcium binding and coiled-coil domain 2	1.59e-06	3.5e-12	0.0452822	1	2	304.182	342.862	425.861	471.998	324.613	373.788	510.017	578.883
NECAB1	N-terminal EF-hand calcium binding protein 1	2.3e-06	0.000476593	0.0461265	1	2	15.1862	17.2645	21.4726	27.8263	20.1703	42.019	80.9423	91.4171
PPTC7	PTC7 protein phosphatase homolog (S. cerevisiae)	1.03e-08	1.22e-07	0.0488353	1	2	405.373	408.766	481.311	514.363	455.3	529.054	661.153	705.115
AKAP12	A kinase (PRKA) anchor protein 12	0.169597	1.14e-08	0.00152198	1	3	251.523	320.286	606.569	877.508	158.957	384.587	1059.77	1257.44
BMP6	bone morphogenetic protein 6	0.372567	0.0965123	0.00214609	1	3	78.3046	53.2117	56.4128	61.5375	32.7511	40.7083	68.7463	88.3751
STK35	serine/threonine kinase 35	0.944498	0.41152	0.00330974	1	3	166.658	150.862	137.698	146.005	136.067	139.148	150.262	172.122
PPARGC1A	peroxisome proliferator-activated receptor gamma, coactivator 1 alpha	0.45085	9.51e-05	0.00345117	1	3	94.452	100.922	126.624	148.323	49.9789	91.3802	157.764	172.149
SLC22A3	solute carrier family 22 (extraneuronal monoamine transporter), member 3	0.150719	0.576592	0.00769648	1	3	241.125	103.45	120.002	145.659	118.119	174.175	243.681	254.985
LHX6	LIM homeobox 6	0.199433	0.00087411	0.00979775	1	3	70.2754	72.9476	71.7773	80.3007	65.886	65.9539	85.7259	101.202
PICK1	protein interacting with PRKCA 1	0.708868	6.87e-08	0.010539	1	3	86.4308	87.4027	103.182	113.588	75.1482	90.2108	117.631	116.495
ETNK2	ethanolamine kinase 2	0.261182	4.28e-06	0.0133056	1	3	118.631	124.788	168.22	199.46	92.4686	114.054	245.82	298.313
ST6GALNAC3	ST6 (alpha-N-acetyl-neuraminyl-2,3-beta-galactosyl-1,3)-N-acetylgalactosaminide alpha-2,6-sialyltransferase 3	0.680949	0.000613487	0.0151911	1	3	86.5895	87.8854	102.325	110.78	61.2886	59.6831	136.298	151.361
APBB2	amyloid beta (A4) precursor protein-binding, family B, member 2	0.432811	0.475991	0.0171651	1	3	693.885	646.718	611.625	640.602	575.467	624.918	743.922	782.617
NOSTRIN	nitric oxide synthase trafficker	0.065797	0.0231442	0.0190416	1	3	15.7583	13.4591	13.778	14.9899	13.6589	12.0288	20.2251	31.136
STK24	serine/threonine kinase 24	0.148788	0.0520203	0.0203317	1	3	336.689	327.732	337.106	330.81	320.176	315.098	367.408	400.379
PKP4	plakophilin 4	0.244241	0.00519893	0.0215089	1	3	120.742	127.283	130.768	127.309	114.328	117.004	145.184	156.041
CYP2R1	cytochrome P450, family 2, subfamily R, polypeptide 1	0.449585	0.577521	0.0250583	1	3	170.221	162.911	155.735	157.391	148.021	162.396	188.027	169.018
INTS1	integrator complex subunit 1	0.129233	0.306488	0.0268987	1	3	134.106	131.881	128.7	133.862	124.946	139.395	146.148	140.264
SERINC3	serine incorporator 3	0.269376	0.0686013	0.029191	1	3	2252.55	2180.59	2208.7	2210.41	2162.6	2152.77	2339.62	2347.02
GATA2	GATA binding protein 2	0.0584742	0.00851759	0.0304099	1	3	66.0379	63.384	66.0865	72.0082	46.8436	54.3377	70.3274	74.306
SP2	Sp2 transcription factor	0.694618	0.480107	0.0318097	1	3	92.2675	84.2853	85.06	89.6259	81.9429	87.694	93.7846	92.0468
C17orf91	chromosome 17 open reading frame 91	0.210974	0.495285	0.0344425	1	3	197.808	185.635	180.454	185.445	185.084	181.648	214.785	199.543
TXNIP	thioredoxin interacting protein	0.26278	7.59e-09	0.035001	1	3	1745.92	2009.03	2742.96	3213.43	1324.01	1770.75	2927.19	3575.18
FAM117B	family with sequence similarity 117, member B	0.655482	0.00853164	0.035001	1	3	170.861	167.341	171.846	177.276	149.939	160.418	188.132	182.939
MPDZ	multiple PDZ domain protein	0.308218	0.0134693	0.035001	1	3	282.067	272.697	283.892	300.338	259.493	247.783	344.498	358.57
MARCH6	membrane-associated ring finger (C3HC4) 6	0.192463	0.0754213	0.035001	1	3	715.997	714.285	686.51	735.406	686.505	710.782	753.721	766.115
GABRB2	gamma-aminobutyric acid (GABA) A receptor, beta 2	0.0342317	0.0742397	0.0351691	1	3	25.4315	26.1506	24.9847	25.5062	21.6852	29.7549	33.7596	34.5022
TRAPPC10	trafficking protein particle complex 10	0.0851367	0.0698256	0.0399875	1	3	423.145	415.744	407.26	437.526	405.288	422.914	463.811	457.832
RHOU	ras homolog gene family, member U	0.273014	0.00926639	0.0417018	1	3	445.616	458.025	485.541	497.961	295.534	410.293	545.199	549.704
TAL1	T-cell acute lymphocytic leukemia 1	0.333914	0.465398	0.0452822	1	3	33.7544	30.7351	31.7715	29.9266	25.5427	28.3881	31.7531	35.7204
SQRDL	sulfide quinone reductase-like (yeast)	0.137846	0.0496222	0.000728517	2	1	384.239	435.778	532.52	495.618	489.682	485.605	491.409	464.508
SPRYD4	SPRY domain containing 4	0.308766	0.120545	0.0191313	2	1	145.964	137.709	163.283	160.673	134.087	157.815	153.647	140.277
ABCC2	ATP-binding cassette, sub-family C (CFTR/MRP), member 2	0.160445	0.000200201	0.0201654	2	1	42.4456	53.5252	82.283	100.347	61.974	75.1026	78.8578	81.6037
PNPO	pyridoxamine 5'-phosphate oxidase	0.235381	0.011858	0.0216461	2	1	344.11	327.602	388.288	368.844	328.119	352.75	350.152	359.896
GABPB2	GA binding protein transcription factor, beta subunit 2	0.00392407	0.00062989	0.0328663	2	1	92.6715	101.992	126.057	118.172	117.798	113.4	128.646	119.993
STEAP4	STEAP family member 4	0.14128	0.00529685	0.0357511	2	1	113.879	447.245	772.708	743.49	453.175	652.53	665.575	621.714
TXNRD2	thioredoxin reductase 2	0.161364	7.81e-05	0.0375043	2	1	185.55	188.149	226.586	215.337	169.872	205.324	216.575	195.001
DLAT	dihydrolipoamide S-acetyltransferase	0.004459	0.000332175	0.0394331	2	1	426.295	598.234	876.773	849.975	663.666	946.025	945.703	807.13
F13A1	coagulation factor XIII, A1 polypeptide	0.000474929	3.25e-05	0.0427278	2	1	195.629	736.184	1748.04	1690.44	1014.39	1746.57	2395.43	2116.95
SRPX	sushi-repeat-containing protein, X-linked	0.789392	0.000625738	0.0463949	2	1	1405.01	1897.91	2780.49	2971.33	1970.8	2115.46	2378.7	2421.78
MME	membrane metallo-endopeptidase	5.83e-08	0.00127873	0.0013991	2	2	937.925	1535.67	2073.27	2206.8	2782.06	3022.23	3170.17	3152.66
ENPP2	ectonucleotide pyrophosphatase/phosphodiesterase 2	2.82e-06	0.0353815	0.0454369	2	2	378.819	543.124	761.116	866.455	1195.89	1120.03	1274.57	1249.2
SCFD2	sec1 family domain containing 2	0.00712075	0.535998	0.0118878	2	3	243.769	252.898	288.15	284.489	324.458	293.675	302.079	273.104
SLAMF6	SLAM family member 6	0.0263399	0.360898	0.0226433	2	3	15.4982	17.8062	21.3583	23.4126	23.1633	22.611	20.9165	21.2167
GALT	galactose-1-phosphate uridylyltransferase	8.41e-07	0.0414392	0.0279099	2	3	87.1876	90.5248	101.006	107.564	111.011	127.955	124.95	116.199
ALDH1B1	aldehyde dehydrogenase 1 family, member B1	5.07e-06	0.000151801	0.0381497	2	3	386.63	437.618	536.696	559.248	508.136	635.232	631.818	598.133
PACRG	PARK2 co-regulated	0.000897592	0.10905	0.0384176	2	3	23.9316	23.4959	29.9051	24.8026	27.1855	35.7489	30.4653	29.1469
HSD17B7P2	hydroxysteroid (17-beta) dehydrogenase 7 pseudogene 2	0.0924325	0.798793	0.0452822	2	3	75.8859	81.5113	97.3162	99.2912	102.214	120.304	93.2426	88.3998
C3orf47	chromosome 3 open reading frame 47	0.165985	0.54877	0.00150413	3	1	26.469	25.8384	24.83	34.2871	26.4941	36.5677	36.3737	26.0708
POMZP3	POM121 and ZP3 fusion	0.0163846	0.174098	0.0108079	3	1	22.8454	27.5298	26.3588	37.2568	31.4795	51.2293	36.6074	28.781
CDAN1	congenital dyserythropoietic anemia, type I	0.00325223	0.473127	0.0133056	3	1	62.6339	59.6223	58.9303	65.5827	62.952	67.715	67.0287	65.4042
C21orf30	chromosome 21 open reading frame 30	0.0224061	0.324842	0.0191406	3	1	25.3337	24.7289	22.7367	27.2455	24.2759	30.3294	28.9501	27.0025
OR2F1	olfactory receptor, family 2, subfamily F, member 1	0.0600482	0.622962	0.0308639	3	1	17.688	15.7485	16.7615	18.0998	16.5032	21.0983	18.2736	18.7405
TBC1D24	TBC1 domain family, member 24	0.0524227	0.165478	0.0358922	3	1	83.06	79.8257	84.229	90.9834	82.9808	104.908	85.949	93.5924
GRM2	glutamate receptor, metabotropic 2	0.823674	0.474786	0.0381497	3	1	22.3141	20.4839	19.7413	21.8729	19.6055	22.6406	20.641	20.8462
ANKRD53	ankyrin repeat domain 53	0.714313	0.419677	0.00381186	3	2	62.6525	51.625	57.1165	60.2532	44.6219	66.4748	68.4488	61.1488
ISCA1	iron-sulfur cluster assembly 1 homolog (S. cerevisiae)	0.949312	0.347714	0.00838495	3	2	182.507	163.568	188.371	183.739	162.179	196.409	187.859	174.401
SELP	selectin P (granule membrane protein 140kDa, antigen CD62)	1.43e-05	0.000702929	0.00896279	3	2	13.5867	12.8095	16.1888	17.6224	13.8994	24.0295	22.8625	27.507
GHDC	GH3 domain containing	0.0158819	0.0838746	0.0104853	3	2	61.7615	59.0771	59.6701	64.5676	60.6378	62.8603	68.1644	65.0974
ABCD1	ATP-binding cassette, sub-family D (ALD), member 1	3.07e-07	4.47e-07	0.0160738	3	2	107.093	100.34	128.803	155.318	120.487	149.041	187.958	191.72
RAB4B	RAB4B, member RAS oncogene family	0.263477	0.858884	0.0223137	3	2	192.671	175.216	181.321	184.046	172.817	201.602	195.127	190.541
MLX	MAX-like protein X	1.86e-06	3.69e-07	0.0254675	3	2	465.99	456.274	547.831	563.296	502.706	553.23	601.496	599.666
PGPEP1	pyroglutamyl-peptidase I	0.00034481	0.0676958	0.0278544	3	2	98.3257	92.0792	96.4865	105.693	98.1103	112.724	118.341	114.213
IKZF4	IKAROS family zinc finger 4 (Eos)	0.0096633	0.536115	0.0297028	3	2	75.4208	65.9278	66.1931	79.121	69.0164	91.3869	96.2975	84.6084
ATG4D	ATG4 autophagy related 4 homolog D (S. cerevisiae)	0.460494	0.0904948	0.0328663	3	2	179.061	166.932	177.119	186.884	144.75	181.486	182.289	183.523
ACR	acrosin	0.0399852	0.115174	0.0354632	3	2	30.4844	26.2276	31.4718	33.5858	26.4011	39.3625	36.4291	38.2144
SIRPB2	signal-regulatory protein beta 2	4.6e-06	0.00201301	0.0357511	3	2	23.1211	21.6631	26.8711	27.9474	24.9595	35.6879	40.8102	36.1404
BLCAP	bladder cancer associated protein	0.517048	0.00767102	0.0452822	3	2	554.447	568.997	575.715	582.507	492.834	608.519	611.235	625.793
LEP	leptin	0.00178035	0.00741938	0.0458576	3	2	365.091	289.548	444.725	501.708	308.618	763.56	1070.19	1139.39
VIPR2	vasoactive intestinal peptide receptor 2	3.87e-07	0.0463976	0.00866186	3	3	23.2827	24.9087	37.6335	42.61	15.9093	18.7331	17.0366	17.0533
TUBB6	tubulin, beta 6	0.133717	0.163509	0.0301476	3	3	719.885	746.213	815.813	833.548	789.887	849.687	840.604	765.652
SLC25A22	solute carrier family 25 (mitochondrial carrier: glutamate), member 22	0.981583	0.173704	0.0304099	3	3	101.118	91.92	105.926	123.656	96.878	112.321	106.872	104.724
POLG	polymerase (DNA directed), gamma	0.0214884	0.0069958	0.0330291	3	3	84.4735	88.8935	94.3388	105.331	91.6636	101.221	106.368	98.1402
PLCXD3	phosphatidylinositol-specific phospholipase C, X domain containing 3	9.03e-05	1.92e-07	0.0343806	3	3	12.2008	24.2787	66.1749	59.5088	11.8371	15.8136	29.8215	25.7682
FSTL3	follistatin-like 3 (secreted glycoprotein)	0.617859	0.0172869	0.035001	3	3	378.977	396.188	466.859	481.109	384.251	493.673	444.99	433.3
MUC16	mucin 16, cell surface associated	7.35e-07	0.00728765	7.01e-05	4	1	29.8466	48.4052	119.471	146.586	21.1406	25.5888	21.5789	25.3135
PPP1CB	protein phosphatase 1, catalytic subunit, beta isozyme	4.34e-08	0.0683141	0.000728517	4	1	895.764	892.616	929.969	968.292	864.247	787.255	795.542	814.923
ART4	ADP-ribosyltransferase 4 (Dombrock blood group)	0.000338043	0.000948182	0.0010073	4	1	14.0048	16.6892	36.1259	48.1091	14.3951	14.4077	16.5953	16.9918
CTSC	cathepsin C	5.27e-05	0.546688	0.00300805	4	1	1318.78	1456.11	1627.66	1472.26	1344.24	1204.01	1136.43	1049.2
AGPAT9	1-acylglycerol-3-phosphate O-acyltransferase 9	4.68e-05	0.0716161	0.00409009	4	1	77.1317	81.5703	119.287	140.885	72.8133	63.656	70.1573	65.6552
ACSM3	acyl-CoA synthetase medium-chain family member 3	1.75e-06	0.00708391	0.00554113	4	1	17.9955	32.7391	62.3531	70.6993	14.7534	16.7883	17.407	16.8019
MUM1L1	melanoma associated antigen (mutated) 1-like 1	3.05e-10	0.000771548	0.012623	4	1	45.9943	50.0682	80.0145	151.033	18.2391	19.3895	22.2935	24.0604
MMRN1	multimerin 1	1.89e-12	9.71e-05	0.0216461	4	1	51.0641	104.339	246.809	224.329	12.8535	14.215	20.9945	23.0874
MAP3K5	mitogen-activated protein kinase kinase kinase 5	5.48e-07	0.425107	0.0230839	4	1	142.013	168.238	197.502	208.416	121.54	121.661	114.416	110.435
MCAT	malonyl CoA:ACP acyltransferase (mitochondrial)	4.72e-05	0.0807815	0.0304099	4	1	172.81	181.577	220.925	213.063	159.53	169.758	168.142	154.011
CCND3	cyclin D3	0.00190208	0.33453	0.035001	4	1	569.583	622.193	718.044	677.86	577.665	585.282	565.449	524.151
TRIAP1	TP53 regulated inhibitor of apoptosis 1	3.16e-05	0.0749853	0.0378501	4	1	178.124	168.698	209.717	199.545	150.522	166.531	161.158	160.467
TFB1M	transcription factor B1, mitochondrial	0.000378027	0.623158	0.0463949	4	1	69.7497	76.1928	87.6793	85.5811	68.0581	63.3959	55.3552	66.0834
TRMT5	TRM5 tRNA methyltransferase 5 homolog (S. cerevisiae)	4.72e-05	0.685498	0.00371682	4	2	199.811	203.932	232.593	219.519	195.422	189.037	181.125	181.539
ADH4	alcohol dehydrogenase 4 (class II), pi polypeptide	0.000283962	0.480069	0.0089976	4	2	46.7906	133.938	177.252	129.138	61.2931	61.8174	31.7216	29.9721
VPS35	vacuolar protein sorting 35 homolog (S. cerevisiae)	0.00255063	0.680446	0.0277747	4	2	763.569	823.47	869.5	813.609	793.494	738.805	748.44	744.521
RPSA	ribosomal protein SA	0.000488877	0.924607	0.035001	4	2	17.5519	20.8508	30.9033	23.8902	16.1883	15.7343	10.2096	10.2481
NIF3L1	NIF3 NGG1 interacting factor 3-like 1 (S. pombe)	0.00022452	0.451374	0.035001	4	2	258.005	254.925	300.991	269.612	247.88	240.287	232.044	231.333
FAM65B	family with sequence similarity 65, member B	0.125967	0.266963	0.0226433	4	3	25.3499	29.3871	35.6308	51.9407	34.3298	27.5945	26.0926	27.1181
NUP188	nucleoporin 188kDa	0.182952	0.0768822	0.0463949	4	3	297.836	290.265	308.296	333.843	310.364	291.208	296.722	298.11
KRTAP5-7	keratin associated protein 5-7	0.387343	0.0305727	0.00191546	5	1	359.33	348.075	288.74	355.461	392.741	378.003	348.269	289.634
MIIP	migration and invasion inhibitory protein	0.617631	0.114898	0.0191406	5	1	120.147	112.511	113.818	113.923	111.993	129.663	106.901	105.237
ANXA2	annexin A2	0.853703	0.367526	0.0304704	5	1	2266.69	2173.86	2234.34	2396.15	2349.91	2402.94	2110.89	2173.84
ROBO3	roundabout, axon guidance receptor, homolog 3 (Drosophila)	0.29389	0.712727	0.0396017	5	1	25.9503	23.4992	24.4426	25.972	22.9715	27.6366	23.2862	22.0719
FADS2	fatty acid desaturase 2	0.979442	0.0434288	0.0133056	5	2	1721.6	1749.92	1800.64	1694.11	2085.23	1952.57	1640.7	1410.14
FADS1	fatty acid desaturase 1	0.191297	0.356572	0.014296	5	2	2146.37	2701.82	3258.83	3237.1	2718.78	2717.29	2568.12	2307.41
STEAP3	STEAP family member 3	0.730331	0.476515	0.0176864	5	2	186.33	229.339	246.781	238.961	234.483	244.749	206.277	193.84
B9D1	B9 protein domain 1	0.233594	0.426538	0.0197618	5	2	86.6917	80.9448	90.4417	86.9579	87.6199	90.2575	79.5016	74.2247
PLA2G5	phospholipase A2, group V	0.976774	0.934396	0.0231869	5	2	62.7838	79.4235	90.6974	86.3485	100.222	80.7694	69.6464	61.7508
GPC4	glypican 4	0.339172	0.144789	0.0336657	5	2	222.052	264.649	278.598	246.002	317.136	296.871	199.678	140.423
FAM136A	family with sequence similarity 136, member A	0.504039	0.735356	0.0401495	5	2	191.315	196.128	199.148	205.816	211.224	193.605	191.215	181.942
G6PD	glucose-6-phosphate dehydrogenase	0.190533	0.224907	0.0459811	5	2	778.665	842.048	989.145	963.603	851.393	856.372	857.874	770.612
KIAA1143	KIAA1143	0.89366	0.883808	0.0496135	5	2	22.4986	23.3326	31.5713	27.0907	31.2387	29.1587	23.274	22.7314
EMP1	epithelial membrane protein 1	0.297104	0.822699	0.049845	5	2	1775.25	1945.47	2276.09	2158.51	2262.41	1807.39	1832.14	1805.62
TNFRSF21	tumor necrosis factor receptor superfamily, member 21	3.07e-06	0.0108412	0.000734641	6	1	712.22	538.569	450.593	438.365	376.754	397.072	368.114	366.037
CDH2	cadherin 2, type 1, N-cadherin (neuronal)	8.35e-09	0.0115248	0.000859573	6	1	278.888	154.325	85.4517	70.489	37.0182	36.0068	32.6285	35.7722
IL1RAP	interleukin 1 receptor accessory protein	7.42e-06	3.29e-06	0.00150413	6	1	120.97	86.3193	59.4135	54.4593	71.2701	51.657	53.5132	47.0069
LTBP3	latent transforming growth factor beta binding protein 3	9.08e-07	0.0236432	0.00157574	6	1	263.601	228.025	194.294	189.945	167.677	169.837	166.331	168.185
DSC2	desmocollin 2	1.8e-06	0.706429	0.00191546	6	1	157.942	144.997	131.482	119.976	89.7557	79.1816	98.7631	106.761
USP54	ubiquitin specific peptidase 54	2.64e-05	0.656178	0.00217696	6	1	74.081	66.0911	57.4903	59.9	48.5179	47.1202	54.3133	53.7141
LOC100133106	VCEW9374	0.000108854	0.0144855	0.00277463	6	1	59.5826	41.5027	26.6173	23.8178	23.4776	22.2883	21.1817	21.9123
DDIT4	DNA-damage-inducible transcript 4	0.00123927	0.315077	0.00277463	6	1	597.778	465.495	359.591	342.075	301.824	278.444	309.697	369.103
PI15	peptidase inhibitor 15	1.98e-11	3.34e-05	0.00355296	6	1	751.873	823.373	222.578	77.5749	39.2783	36.1138	20.4105	17.3996
GPR56	G protein-coupled receptor 56	0.000576258	0.789016	0.004383	6	1	181.063	159.773	139.118	126.27	84.0025	79.5705	118.277	133.879
THBS2	thrombospondin 2	0.000248702	0.025205	0.00554113	6	1	1549.04	1271.74	957.914	839.053	894.227	757.477	871.163	811.113
PLCG1	phospholipase C, gamma 1	7.73e-05	0.0804807	0.00555334	6	1	253.106	242.516	213.592	212.644	207.914	193.743	208.579	202.679
TMEM88	transmembrane protein 88	7.51e-06	0.00481444	0.00879169	6	1	136.354	139.983	75.978	67.204	64.3454	61.7305	54.4108	60.6342
RAB27B	RAB27B, member RAS oncogene family	1.43e-07	0.000468779	0.00896279	6	1	161.663	73.9109	40.5183	28.4079	25.2327	18.8133	18.4735	15.5473
F2RL1	coagulation factor II (thrombin) receptor-like 1	2.66e-09	0.000402191	0.0089976	6	1	133.789	99.6086	72.6652	59.0163	46.8026	45.0769	36.0328	39.6281
MYL12A	myosin, light chain 12A, regulatory, non-sarcomeric	0.0156795	0.0470924	0.00901928	6	1	104.99	107.661	103.68	99.6451	104.828	96.3089	102.592	98.0542
DCBLD1	discoidin, CUB and LCCL domain containing 1	9.52e-11	7.22e-06	0.00980193	6	1	328.696	263.9	193.205	165.838	146.523	121.735	111.796	107.371
HOXA2	homeobox A2	5.12e-10	0.459935	0.0107068	6	1	119.658	94.0056	79.5818	79.2298	39.1333	39.9793	49.0896	41.8385
TSLP	thymic stromal lymphopoietin	1.91e-05	0.0552714	0.01748	6	1	63.0979	39.0837	40.4161	36.5028	30.6109	28.8889	31.4725	31.632
CSGALNACT1	chondroitin sulfate N-acetylgalactosaminyltransferase 1	6.66e-07	0.000246841	0.0186777	6	1	128.567	113.873	83.0102	76.3945	89.3406	52.5978	59.5	59.7859
CNOT8	CCR4-NOT transcription complex, subunit 8	0.0113285	0.0525408	0.0188496	6	1	477.937	414.758	394.97	376.441	392.828	351.726	375.578	398.23
PCGF2	polycomb group ring finger 2	8.26e-08	1.47e-05	0.0218359	6	1	291.195	262.599	230.965	221.512	232.119	202.855	200.425	203.007
LRRC70	leucine rich repeat containing 70	0.0716258	0.067616	0.0249394	6	1	23.0715	20.2835	17.9396	17.2581	19.2721	15.4733	18.2252	18.7881
KLHL4	kelch-like 4 (Drosophila)	1.31e-11	0.449425	0.0259396	6	1	33.7585	31.1119	24.4196	25.4584	11.2127	9.29191	11.7921	11.7105
MAP3K11	mitogen-activated protein kinase kinase kinase 11	0.000428118	0.000163587	0.026516	6	1	184.546	161.41	140.845	135.074	150.009	132.936	138.504	129.482
FURIN	furin (paired basic amino acid cleaving enzyme)	4.91e-06	0.00103743	0.026756	6	1	222.496	195.435	188.662	198.363	188.484	171.993	183.041	182.312
LEPR	leptin receptor	1.08e-06	0.113296	0.0268547	6	1	117.834	69.1224	68.1082	64.4324	38.002	29.0451	41.1984	48.8602
BCL9	B-cell CLL/lymphoma 9	4.71e-07	0.0721736	0.0275352	6	1	170.157	156.058	157.097	141.256	126.184	125.33	140.825	128.354
TPM1	tropomyosin 1 (alpha)	6.13e-09	0.00363241	0.035001	6	1	668.744	498.101	398.715	382.769	308.446	237.652	255.183	277.669
PTPRK	protein tyrosine phosphatase, receptor type, K	0.00202578	0.000164949	0.0391622	6	1	228.589	171.866	137.799	136.464	165.426	124.318	132.544	134.814
ENC1	ectodermal-neural cortex 1 (with BTB-like domain)	3.05e-06	0.106149	0.0393435	6	1	147.437	149.002	116.674	103.444	84.0761	92.4132	95.896	86.4677
GPR63	G protein-coupled receptor 63	4.18e-09	0.470126	0.0406733	6	1	39.0958	42.3016	30.9912	33.6434	22.0733	19.2564	23.0797	20.1101
SULT1C4	sulfotransferase family, cytosolic, 1C, member 4	1.05e-05	0.00260814	0.0411745	6	1	32.6676	28.1227	17.3456	16.275	16.6875	14.0016	12.8118	14.3328
EDEM1	ER degradation enhancer, mannosidase alpha-like 1	6.04e-05	0.00365863	0.0467698	6	1	265.979	261.204	229.637	220.485	247.704	179.8	194.935	190.216
CLSTN1	calsyntenin 1	3.04e-05	0.000369076	0.0485578	6	1	200.041	181.953	160.846	163.609	170.995	146.102	153.401	153.25
PKNOX2	PBX/knotted 1 homeobox 2	0.000175801	0.0102168	0.0486584	6	1	60.4814	47.9267	41.2533	39.2236	37.6363	39.6428	37.8285	34.0401
AMIGO2	adhesion molecule with Ig-like domain 2	0.108677	0.224368	0.000972862	6	2	59.7143	34.3359	32.8196	31.9808	29.8648	27.7884	36.6896	37.6719
ITPKB	inositol 1,4,5-trisphosphate 3-kinase B	0.414462	0.161689	0.0059474	6	2	69.4217	63.0477	53.9575	58.9237	64.1782	52.2301	65.4296	80.867
ANXA3	annexin A3	8.57e-05	0.0204623	0.00598153	6	2	114.79	89.8942	98.5975	102.012	19.2556	23.6927	59.8343	87.0427
DSG2	desmoglein 2	1.41e-05	0.264541	0.00866186	6	2	151.817	126.136	111.49	111.647	30.4725	28.8301	65.943	85.7496
HOXA3	homeobox A3	0.00158986	0.858843	0.0127975	6	2	63.8471	53.1604	46.4117	47.5525	37.0333	42.7969	43.5287	45.5638
FNBP1L	formin binding protein 1-like	0.0183687	0.279726	0.0176864	6	2	208.989	216.989	200.48	198.104	148.004	155.708	192.54	220.714
RAMP2	receptor (G protein-coupled) activity modifying protein 2	0.696812	0.379319	0.0185961	6	2	186.383	126.69	105.461	115.62	113.557	94.2891	177.829	232.688
POLR2A	polymerase (RNA) II (DNA directed) polypeptide A, 220kDa	0.000160542	0.563547	0.0218359	6	2	326.962	321.962	290.6	324.485	249.423	278.617	289.351	281.659
SLC38A3	solute carrier family 38, member 3	0.00526859	0.473929	0.0229705	6	2	24.3604	21.5822	20.3185	23.1154	17.1068	22.0719	19.1122	19.361
SLC9A3R2	solute carrier family 9 (sodium/hydrogen exchanger), member 3 regulator 2	0.365861	0.895705	0.0359593	6	2	242.683	222.031	192.446	193.54	187.482	185.821	213.413	221.219
GOLGA8B	golgin A8 family, member B	0.000545892	0.351731	0.0384176	6	2	133.61	132.032	124.992	120.59	74.1949	75.9608	110.461	111.933
CFDP1	craniofacial development protein 1	3.85e-05	0.053667	0.0391622	6	2	108.803	105.681	108.419	104.313	94.7245	85.0038	99.5336	101.069
MBD1	methyl-CpG binding domain protein 1	0.0250595	0.274859	0.0423615	6	2	177.321	161.687	163.479	158.463	155.921	155.622	150.237	164.776
TMEM45A	transmembrane protein 45A	7.85e-06	0.0995817	0.0427278	6	2	277.194	253.891	260.462	248.538	147.157	138.93	203.739	224.822
ZNF850	zinc finger protein 850	0.000321208	0.071425	0.0437278	6	2	66.0969	60.8531	55.5211	54.5369	54.0936	41.5696	51.4677	50.6431
CLINT1	clathrin interactor 1	0.133723	0.0346263	0.0437278	6	2	1044.2	997.837	1002.6	1004.68	994.21	930.432	1003.34	1037.08
ASB3	ankyrin repeat and SOCS box-containing 3	0.412596	0.439343	0.0493644	6	2	46.4311	42.7544	42.4934	36.1564	37.2841	33.117	45.0842	43.9224
CTSL1	cathepsin L1	0.0153802	4.48e-06	0.00152198	7	1	1438.74	1415.76	1187.91	933.724	1765.13	1140.53	815.237	700.374
MYO1B	myosin IB	0.000647482	6.48e-08	0.00191546	7	1	934.574	868.723	595.789	518.602	1065.63	636.086	407.193	340.948
CCDC102B	coiled-coil domain containing 102B	5.09e-09	3.36e-08	0.00838495	7	1	280.064	268.47	129.195	87.6224	179.531	71.512	31.67	30.2195
ATP2B1	ATPase, Ca++ transporting, plasma membrane 1	0.18484	0.000514418	0.0089976	7	1	369.369	391.01	339.729	309.407	475.817	335.267	283.847	250.682
JAM3	junctional adhesion molecule 3	0.0119203	2.25e-06	0.0128987	7	1	307.5	290.626	265.317	228.516	321.579	237.319	235.26	221.188
SLC4A7	solute carrier family 4, sodium bicarbonate cotransporter, member 7	0.0203699	4.04e-08	0.0241129	7	1	294.066	262.813	194.119	163.349	347.825	214.283	153.301	130.959
ACTR3	ARP3 actin-related protein 3 homolog (yeast)	0.167068	0.000247809	0.0265893	7	1	1662.11	1646.51	1564.27	1415.08	1827.8	1521.64	1339.94	1375.4
UGCG	UDP-glucose ceramide glucosyltransferase	0.0314752	6.46e-06	0.0463949	7	1	265.9	251.052	232.633	196.371	289.316	216.21	191.749	183.424
PPFIBP1	PTPRF interacting protein, binding protein 1 (liprin beta 1)	3.07e-10	1.27e-07	0.00879169	7	2	397.056	360.234	277.444	240.284	287.353	181.081	133.457	131.282
STK17A	serine/threonine kinase 17a	1.5e-06	5.81e-07	0.0125767	7	2	474.797	407.4	361.007	294.824	449.781	279.71	212.437	198.968
GUCY1B3	guanylate cyclase 1, soluble, beta 3	1.2e-07	2.52e-09	0.0129611	7	2	251.039	224.479	139.888	101.028	216.513	118.383	63.9649	54.2881
HIF1A	hypoxia inducible factor 1, alpha subunit (basic helix-loop-helix transcription factor)	1.75e-08	1.33e-06	0.014296	7	2	2613.14	2666.62	2181.24	1788.06	2206.63	1649.9	1230.28	1169.32
C6orf150	chromosome 6 open reading frame 150	0.00198176	8.86e-05	0.01748	7	2	53.2098	52.574	50.2605	41.4641	59.9236	41.0817	39.4575	30.8539
PDIA3P	protein disulfide isomerase family A, member 3 pseudogene	3.62e-07	2.19e-05	0.0191406	7	2	1739.07	1566.02	1510.32	1298.94	1481.2	1236.93	1085.08	1180.54
NRAS	neuroblastoma RAS viral (v-ras) oncogene homolog	8.15e-07	1.79e-07	0.0201654	7	2	1328.95	1244.56	1174.94	1079.6	1274.32	1088.64	961.177	879.568
NIPA2	non imprinted in Prader-Willi/Angelman syndrome 2	1.85e-05	0.00260862	0.0201654	7	2	430.05	426.295	422.659	396.687	425.68	368.272	345.625	350.833
POLE2	polymerase (DNA directed), epsilon 2 (p59 subunit)	0.0163241	0.0289269	0.0265468	7	2	73.4814	79.2226	86.2707	61.7559	106.543	55.6784	49.7186	41.9683
PCSK1	proprotein convertase subtilisin/kexin type 1	2.87e-05	3.92e-08	0.0275352	7	2	93.0504	62.5146	47.849	35.9174	95.0883	38.7104	24.4124	20.2157
CAMK2N1	calcium/calmodulin-dependent protein kinase II inhibitor 1	0.00199916	0.0266439	0.035001	7	2	555.271	599.778	538.904	514.858	663.76	409.743	350.621	346.185
IL13RA2	interleukin 13 receptor, alpha 2	0.0179981	0.00371134	0.042559	7	2	503.534	442.003	427.874	321.757	711.3	299.128	188.572	200.042
HIST2H2BA	histone cluster 2, H2ba	0.00113265	0.0476349	0.0449153	7	2	1172.22	1315.7	1297.4	1010.82	1330.77	922.077	749.7	741.921
IFI16	interferon, gamma-inducible protein 16	3.32e-05	0.000211696	0.046515	7	2	1983.83	2001.26	1875.85	1579.1	1949.83	1536.84	1289.67	1193.23
PPM1G	protein phosphatase, Mg2+/Mn2+ dependent, 1G	0.0118104	0.19874	0.00962655	7	3	302.181	317.056	315.576	313.718	325.267	285.797	284.478	258.033
LOC147804	tropomyosin 3 pseudogene	0.00815671	0.188888	0.0104853	7	3	243.318	266.548	270.276	225.206	267.999	205.341	196.686	207.524
RAG1AP1	recombination activating gene 1 activating protein 1	0.00803401	0.0930137	0.0118286	7	3	741.011	734.412	798.768	740.372	774.184	706.412	678.423	617.241
ERLIN1	ER lipid raft associated 1	0.478899	0.742774	0.0240083	7	3	602.647	645.814	685.965	635.409	714.01	608.737	578.809	593.44
ANXA2P1	annexin A2 pseudogene 1	0.783979	0.957115	0.0277011	7	3	156.034	182.819	202.085	179.637	200.835	165.96	159.368	183.063
AKAP11	A kinase (PRKA) anchor protein 11	0.524709	0.332275	0.0289406	7	3	351.53	367.566	364.503	368.773	399.514	329.683	342.643	355.682
USP1	ubiquitin specific peptidase 1	0.00157495	0.201708	0.029058	7	3	144.723	161.046	160.387	145.204	162.524	121.898	122.598	112.646
APITD1	apoptosis-inducing, TAF9-like domain 1	0.0944412	0.145366	0.0334445	7	3	67.8583	64.2497	71.7717	64.4533	72.408	63.8521	57.9559	58.4738
LTBP1	latent transforming growth factor beta binding protein 1	2.5e-05	0.000468852	0.035001	7	3	231.723	222.626	161.32	138.782	266.411	93.4437	63.9596	60.7822
BMPR1B	bone morphogenetic protein receptor, type IB	0.0450105	0.192772	0.035001	7	3	39.4224	42.6835	49.0536	40.785	50.3199	38.0328	32.0574	27.0214
IL6ST	interleukin 6 signal transducer (gp130, oncostatin M receptor)	0.370026	0.231704	0.0364218	7	3	2085.28	2163.84	2209.03	2115.73	2450.27	2093.68	1875.37	1909.14
SCML2	sex comb on midleg-like 2 (Drosophila)	0.112736	0.751626	0.0470476	7	3	32.4368	36.5855	38.5712	37.6949	39.4208	31.5959	33.0294	29.3441
CSE1L	CSE1 chromosome segregation 1-like (yeast)	0.000534106	0.299594	0.048588	7	3	742.149	780.056	781.872	749.64	774.968	647.239	633.012	634.886
PSIP1	PC4 and SFRS1 interacting protein 1	0.0114277	0.534855	0.049845	7	3	130.465	154.71	150.411	135.381	155.624	103.112	103.085	107.841
TIMP1	TIMP metallopeptidase inhibitor 1	2.33e-07	0.00226148	0.00186734	7	4	6299.4	5974.5	5979	5704.07	5585.13	4448.81	3561.44	3438.88
LXN	latexin	2.04e-12	7.42e-06	0.00300805	7	4	342.54	337.833	273.044	215.878	169.239	99.5938	69.4776	58.0308
RBMS1	RNA binding motif, single stranded interacting protein 1	1.98e-05	0.00464453	0.00537201	7	4	1170.05	1233.69	1138.92	1107.72	1182.74	965.524	805.426	770.694
PAPPA	pregnancy-associated plasma protein A, pappalysin 1	7.81e-12	3.91e-05	0.00607869	7	4	352.301	359.702	267.48	206.701	124.167	71.9781	36.6056	36.1685
IFITM1	interferon induced transmembrane protein 1 (9-27)	4.99e-09	0.00144333	0.00781337	7	4	2559.79	2587.12	2607.11	2182.4	2061.06	1630.09	1370.07	1252.57
ARSJ	arylsulfatase family, member J	1.34e-07	0.00517784	0.00943607	7	4	54.0849	59.8419	57.4317	47.7116	46.2737	34.9441	27.8619	24.4662
LY6E	lymphocyte antigen 6 complex, locus E	4.16e-06	0.00207415	0.0102174	7	4	651.393	657.074	631.294	591.294	573.022	549.93	409.464	345.998
FLJ36031	hypothetical protein FLJ36031	0.00573368	0.00490177	0.0131318	7	4	126.103	118.435	120.161	118.087	128.667	116.6	99.5887	93.25
TSHZ2	teashirt zinc finger homeobox 2	9.91e-08	3.27e-05	0.0165996	7	4	497.984	413.855	401.188	400.348	410.422	332.566	271.281	240.229
PTPLAD1	protein tyrosine phosphatase-like A domain containing 1	4.1e-07	0.000142639	0.0191406	7	4	656.637	626.117	605.831	594.864	624.494	519.95	475.307	467.263
CHI3L1	chitinase 3-like 1 (cartilage glycoprotein-39)	2.5e-09	1.34e-06	0.0199961	7	4	5306.67	5087.31	4147.62	3499.53	3802.94	2988.97	1907.65	1507.47
ITGB8	integrin, beta 8	0.000356573	0.250264	0.0203317	7	4	143.868	177.519	197.108	186.032	153.489	95.5577	55.7265	38.2284
HMGN1	high-mobility group nucleosome binding domain 1	1.42e-05	0.0358057	0.0229672	7	4	114.23	131.261	110.652	111.261	113.951	81.9058	71.3447	66.4514
BGN	biglycan	1.29e-06	5.29e-07	0.0235745	7	4	2718.22	2396.59	1643.17	1261.54	2116.88	1481.8	676.924	476.978
TXLNA	taxilin alpha	0.000562212	0.00110276	0.0304099	7	4	298.51	299.083	293.024	281.989	301.666	281.435	257.062	245.11
MYL12B	myosin, light chain 12B, regulatory	3.96e-06	0.0332069	0.0308639	7	4	1822.68	1697.24	1803.47	1691.83	1651.24	1610.68	1437.7	1465.35
DCTD	dCMP deaminase	4.47e-05	0.0188227	0.0332193	7	4	953.058	955.689	972.349	928.161	945.595	874.504	826.998	772.945
IFITM3	interferon induced transmembrane protein 3 (1-8U)	1.39e-08	0.0114772	0.0351342	7	4	4948.13	5015.68	5065.51	4546.78	4103.41	3487.33	3041.85	2875.02
TNFRSF12A	tumor necrosis factor receptor superfamily, member 12A	4.27e-10	4.32e-07	0.0354632	7	4	1237.34	955.665	848.144	800.263	827.945	599.064	418.859	379.23
THBS1	thrombospondin 1	1.18e-08	3.81e-05	0.0358922	7	4	2414.99	1787.29	1712.27	1686.58	1780.98	894.839	727.78	764.507
QSER1	glutamine and serine rich 1	2.45e-06	0.00181114	0.0381497	7	4	436.675	422.954	416.801	396.884	422.07	337.647	312.057	315.382
UBE2L6	ubiquitin-conjugating enzyme E2L 6	0.000947507	0.163067	0.0381497	7	4	412.473	432.341	432.286	436.694	386.995	416.555	346.416	297.244
TMEM123	transmembrane protein 123	1.09e-08	0.000306663	0.0402843	7	4	1139.79	1136.03	1085.17	1035.48	1030.81	895.109	818.61	806.746
KRTAP19-5	keratin associated protein 19-5	0.0909008	0.219461	0.0426646	7	4	86.3383	101.53	97.528	98.2402	97.8857	95.9971	71.1213	88.0562
FKBP11	FK506 binding protein 11, 19 kDa	7.19e-09	4.85e-05	0.0463949	7	4	286.613	276.52	251.741	209.759	221.093	166.754	128.084	115.117
DIRAS3	DIRAS family, GTP-binding RAS-like 3	0.00216135	0.758635	0.0496135	7	4	21.732	23.0461	24.8419	22.1016	21.55	20.257	16.7169	19.2955
CHIC2	cysteine-rich hydrophobic domain 2	2.04e-07	0.00404	0.00300555	7	5	560.929	555.072	548.302	517.454	527.046	387.499	365.886	364.89
ARHGEF25	Rho guanine nucleotide exchange factor (GEF) 25	1.45e-11	0.0161908	0.0163031	7	5	144.832	138.735	130.832	138.491	94.409	66.4811	76.9272	61.6224
SF3B3	splicing factor 3b, subunit 3, 130kDa	4.47e-10	0.488491	0.0184206	7	5	704.68	723.65	742.311	724.135	611.032	547.953	536.496	540.883
DPY19L3	dpy-19-like 3 (C. elegans)	3.17e-08	0.961914	0.020432	7	5	183.456	222.424	228.392	218.584	155.943	128.353	133.446	131.457
TRIM2	tripartite motif-containing 2	7.96e-09	0.82795	0.0229705	7	5	180.357	189.844	213.734	210.806	148.847	124.987	122.593	121.325
G3BP2	GTPase activating protein (SH3 domain) binding protein 2	2.16e-08	0.00130842	0.0257056	7	5	589.5	590.792	573.698	539.301	542.955	457.664	457.376	442.892
AMD1	adenosylmethionine decarboxylase 1	5.73e-06	0.560722	0.0289187	7	5	530.551	558.776	607.637	539.276	494.653	415.598	367.507	402.895
SLC38A2	solute carrier family 38, member 2	4.86e-07	0.0715291	0.031068	7	5	2205.51	2237.81	2199.25	2263.73	2118.85	1788.79	1694.82	1813.65
SEC11C	SEC11 homolog C (S. cerevisiae)	6.03e-07	0.468417	0.031068	7	5	89.1389	88.1728	97.5988	82.4813	72.8079	62.9986	66.0736	74.154
KIAA1430	KIAA1430	6.34e-06	0.966831	0.0336657	7	5	759.341	833.697	885.64	804.093	717.123	634.598	625.428	680.261
CSNK1G3	casein kinase 1, gamma 3	1.72e-05	0.0358722	0.035001	7	5	195.676	202.709	191.187	183.908	192.323	145.882	139.236	146.88
AGPAT5	1-acylglycerol-3-phosphate O-acyltransferase 5 (lysophosphatidic acid acyltransferase, epsilon)	5.28e-07	0.0279908	0.035001	7	5	134.502	142.224	135.725	121.183	123.159	84.5668	78.0326	79.7962
HNRNPH3	heterogeneous nuclear ribonucleoprotein H3 (2H9)	1.22e-08	0.265561	0.035001	7	5	577.183	603.706	583.252	576.347	505.902	431.371	429.614	461.864
ZNF346	zinc finger protein 346	2.93e-07	0.222627	0.0381497	7	5	199.363	209.32	196.147	188.338	181.07	156.396	159.908	166.675
UIMC1	ubiquitin interaction motif containing 1	3.06e-08	0.302498	0.0387878	7	5	118.79	122.996	123.2	122.117	108.109	92.862	93.7524	99.1412
TROVE2	TROVE domain family, member 2	1.47e-08	0.0771003	0.0398368	7	5	471.894	475.643	478.299	454.941	421.092	352.485	371.013	369.602
PTDSS1	phosphatidylserine synthase 1	6.54e-08	0.064646	0.0412305	7	5	810.067	824.186	839.685	798.044	751.584	665.664	656.38	619.746
ZNF876P	zinc finger protein 876, pseudogene	0.000818278	0.358132	0.042559	7	5	42.1901	39.9382	44.2512	33.428	35.8422	30.3052	29.7671	34.5189
PON3	paraoxonase 3	5.26e-11	0.221533	0.0456631	7	5	44.5864	43.9847	45.1982	48.1971	28.4608	21.4669	20.7298	18.8573
KHDRBS1	KH domain containing, RNA binding, signal transduction associated 1	1.83e-07	0.00985996	0.046515	7	5	730.994	738.362	734.091	678.415	683.978	588.716	565.684	563.98
HNRNPM	heterogeneous nuclear ribonucleoprotein M	4.79e-09	0.0585607	0.0469755	7	5	387.478	385.35	391.915	369.787	344.587	291.69	289.475	301.544
ZSCAN2	zinc finger and SCAN domain containing 2	0.0914694	0.0140832	8.72e-05	8	1	43.3828	37.6236	33.7736	34.8714	38.6488	40.0141	39.7531	37.5663
COL15A1	collagen, type XV, alpha 1	0.0426257	9.93e-11	0.000263611	8	1	574.896	373.14	153.661	122.112	573.975	317.582	212.714	184.129
NOX4	NADPH oxidase 4	0.0270834	0.00661947	0.00150413	8	1	74.1074	48.3554	29.1825	27.1672	67.9533	41.74	51.3099	57.5323
ARHGEF7	Rho guanine nucleotide exchange factor (GEF) 7	0.000971319	0.0482112	0.00214609	8	1	330.899	306.009	250.924	246.131	328.038	318.422	323.96	330.167
NOTCH3	notch 3	0.00183297	0.000101767	0.00214609	8	1	217.267	177.39	113.965	111.276	213.683	182.309	167.901	171.542
FAM101B	family with sequence similarity 101, member B	0.194015	0.00296838	0.00291344	8	1	598.59	364.711	260.514	252.029	496.873	311.871	414.603	391.896
INPPL1	inositol polyphosphate phosphatase-like 1	0.149475	0.141791	0.00300555	8	1	180.053	173.298	154.026	161.357	169.836	171.607	172.349	175.462
RHOBTB1	Rho-related BTB domain containing 1	0.397075	0.946348	0.00300805	8	1	169.07	153.592	142.911	134.413	143.25	145.163	164.538	171.949
MEF2C	myocyte enhancer factor 2C	0.12731	3.88e-05	0.00545986	8	1	723.17	668.668	476.695	409.481	709.043	590.434	599.116	518.74
MMP9	matrix metallopeptidase 9 (gelatinase B, 92kDa gelatinase, 92kDa type IV collagenase)	0.000809373	1.58e-09	0.00607869	8	1	1698.2	1049	204.104	104.257	1674.81	1139.28	529.332	262.552
ADA	adenosine deaminase	0.0152268	0.324409	0.00808732	8	1	238.907	232.662	214.006	182.934	226.438	231.214	269.418	246.126
INHBB	inhibin, beta B	0.00296323	0.114796	0.00814484	8	1	353.344	315.551	182.471	180.506	347.978	307.203	339.205	375.614
PPP3CA	protein phosphatase 3, catalytic subunit, alpha isozyme	0.056954	0.562792	0.00879169	8	1	594.678	574.883	561.414	542.514	578.714	554.25	626.992	645.053
LOXL2	lysyl oxidase-like 2	1.46e-05	2.35e-06	0.0107337	8	1	396.428	289.934	178.617	165.264	431.163	358.244	310.148	284.995
SGK223	homolog of rat pragma of Rnd2	0.00905241	0.000259482	0.0124939	8	1	87.368	64.9925	50.6362	53.4356	80.3941	71.0036	68.9471	68.0315
CD82	CD82 molecule	0.89477	2.62e-05	0.0240083	8	1	780.824	447.905	302.924	266.557	514.368	428.632	382.729	340.766
ZNF274	zinc finger protein 274	0.246023	0.800834	0.0241302	8	1	107.751	100.558	103.915	96.0109	103.028	103.313	101.276	114.119
ABCC9	ATP-binding cassette, sub-family C (CFTR/MRP), member 9	0.000177387	0.00363734	0.0241956	8	1	512.992	471.77	334.975	317.488	612.715	471.228	499.817	496.99
RNF128	ring finger protein 128	0.903409	0.0720883	0.0328663	8	1	18.234	13.8604	11.2726	12.3457	13.3099	14.6796	13.4166	13.7373
AKAP13	A kinase (PRKA) anchor protein 13	0.072748	0.0229445	0.0331844	8	1	307.486	272.73	240.403	241.31	305.035	254.105	287.636	287.548
SIPA1	signal-induced proliferation-associated 1	0.827658	7.59e-07	0.0362715	8	1	150.829	140.801	120.206	118.939	143.174	134.27	128.475	125.178
ARHGAP31	Rho GTPase activating protein 31	0.00557009	0.262143	0.0371606	8	1	419.524	366.651	306.356	300.769	406.267	390.255	423.824	417.552
SUFU	suppressor of fused homolog (Drosophila)	0.927741	0.114828	0.0378501	8	1	84.029	74.0873	72.031	68.8543	73.2805	78.35	74.1746	73.4045
HSPA12B	heat shock 70kD protein 12B	0.365852	0.262423	0.045334	8	1	93.8959	92.4297	79.8882	82.0904	83.7403	91.7491	84.2158	102.184
DAB2IP	DAB2 interacting protein	0.469465	0.0519911	0.0486584	8	1	95.3011	84.0831	78.3407	72.3666	79.8011	83.091	76.7047	80.9728
RDH10	retinol dehydrogenase 10 (all-trans)	0.425177	0.173255	0.000372887	8	2	527.674	368.28	371.562	376.872	398.877	400.361	444.081	454.212
WNT4	wingless-type MMTV integration site family, member 4	0.00485365	0.0809627	0.000733204	8	2	77.3858	44.6676	31.3954	33.4764	27.6563	32.9784	28.1818	32.5705
AFAP1L1	actin filament associated protein 1-like 1	0.00311285	0.474535	0.00150413	8	2	206.389	169.438	132.319	158.445	193.021	181.165	255.415	287.742
KALRN	kalirin, RhoGEF kinase	0.0257689	0.219387	0.00191546	8	2	63.2673	56.1638	46.5993	54.6544	58.0232	54.149	66.4207	77.9458
CDC42	cell division cycle 42 (GTP binding protein, 25kDa)	0.213776	0.832019	0.00835156	8	2	179.808	180.046	158.523	168.613	177.9	161.767	193.337	184.947
PRSS35	protease, serine, 35	0.884456	0.447541	0.0166852	8	2	25.9272	17.8936	15.3657	17.0719	17.3776	17.9325	20.2723	20.875
CHRNB1	cholinergic receptor, nicotinic, beta 1 (muscle)	0.337719	0.502917	0.0216461	8	2	49.3939	40.3658	36.3818	41.0975	36.5564	39.9576	40.4415	41.3651
DDA1	DET1 and DDB1 associated 1	0.775165	0.468144	0.0229705	8	2	550.558	495.734	476.068	508.875	489.305	512.486	509.582	502.534
LMOD2	leiomodin 2 (cardiac)	0.0706728	0.932085	0.035001	8	2	11.6578	11.9261	10.9981	11.6393	11.8	11.6924	12.9954	11.8366
GBA2	glucosidase, beta (bile acid) 2	0.43076	0.786969	0.0452822	8	2	183.707	178.55	155.252	162.421	172.226	163.378	181.794	184.648
LRP6	low density lipoprotein receptor-related protein 6	0.493311	0.866651	0.0463949	8	2	301.375	291.943	272.841	288.194	288.574	281.261	308.459	295.696
SCAMP5	secretory carrier membrane protein 5	0.00950561	0.0057646	0.00157574	8	3	73.9875	63.316	54.102	50.551	53.8417	55.0915	54.2799	51.8805
RAB11B	RAB11B, member RAS oncogene family	0.183344	0.3403	0.00205801	8	3	754.425	695.762	682.722	663.898	654.423	686.772	708.265	672.148
CYTH2	cytohesin 2	0.120202	0.0131504	0.00247445	8	3	315.026	293.847	260.896	254.956	278.296	257.768	280.209	259.83
ADAMTS12	ADAM metallopeptidase with thrombospondin type 1 motif, 12	0.468366	9.93e-11	0.00502611	8	3	391.252	301.626	185.543	189.364	363.742	255.045	212.132	190.065
LOC401097	Similar to LOC166075	0.0107109	0.000428977	0.00509758	8	3	81.1458	23.8526	12.8659	12.265	19.3172	14.1143	12.8546	13.0125
FLT4	fms-related tyrosine kinase 4	0.252881	0.00543717	0.00598153	8	3	71.2619	60.3284	41.7144	42.5773	53.5898	46.576	47.9094	48.6849
ST3GAL2	ST3 beta-galactoside alpha-2,3-sialyltransferase 2	0.0840173	7.48e-09	0.00676801	8	3	188.54	138.669	100.185	94.2584	154.46	114.579	105.118	101.402
FLT1	fms-related tyrosine kinase 1 (vascular endothelial growth factor/vascular permeability factor receptor)	0.135447	0.000373397	0.00896279	8	3	210.19	153.045	56.6274	49.5632	148.124	55.9818	55.5115	82.6435
WWC3	WWC family member 3	0.421175	0.0134458	0.0120318	8	3	130.464	112.887	105.264	102.39	115.607	99.4573	108.575	114.311
NEK7	NIMA (never in mitosis gene a)-related kinase 7	0.51623	3.19e-05	0.0129611	8	3	1289.82	887.811	817.114	738.807	1074.94	771.527	846.296	878.83
ELMO1	engulfment and cell motility 1	0.988842	0.00830899	0.0133056	8	3	243.856	212.682	164.585	148.342	221.034	163.972	190.179	187.374
PXDN	peroxidasin homolog (Drosophila)	0.994466	0.00263943	0.0147945	8	3	1275.09	1033.3	786.058	840.323	1049.75	922.19	939.242	963.937
C20orf112	chromosome 20 open reading frame 112	2.85e-10	1.54e-10	0.0166852	8	3	224.569	167.156	105.77	92.5837	132.809	91.8781	72.3052	67.8283
TMC7	transmembrane channel-like 7	0.924243	0.062481	0.0166852	8	3	56.2553	47.4039	35.4836	33.4594	44.6713	35.9356	43.3979	42.8944
NCK2	NCK adaptor protein 2	0.00637564	0.000107296	0.0179916	8	3	634.205	582.91	515.097	477.512	549.136	504.691	497.998	494.784
PRR5L	proline rich 5 like	0.000150233	4.58e-09	0.0199961	8	3	116.115	74.7057	55.4845	45.6657	81.2495	55.7573	47.3752	45.779
PLEKHG1	pleckstrin homology domain containing, family G (with RhoGef domain) member 1	0.873544	0.262443	0.0201654	8	3	150.983	127.596	96.8497	96.6017	124.13	83.7525	123.214	135.76
EPOR	erythropoietin receptor	0.711759	0.019697	0.020432	8	3	60.0656	51.0154	45.6705	45.7515	53.23	43.1403	54.5558	47.8917
ELTD1	EGF, latrophilin and seven transmembrane domain containing 1	0.380283	1.49e-05	0.0229672	8	3	769.896	632.843	398.919	341.441	717.597	414.118	387.273	440.588
ITGB1	integrin, beta 1 (fibronectin receptor, beta polypeptide, antigen CD29 includes MDF2, MSK12)	0.112656	0.000224959	0.0229705	8	3	2167.71	1951.56	1690.51	1630.16	2053.41	1609.37	1622.05	1775.32
RASIP1	Ras interacting protein 1	0.00558673	0.000569552	0.0271398	8	3	105.901	90.2934	70.2336	66.4751	78.5508	71.2624	70.447	66.684
FMNL3	formin-like 3	0.321167	3.61e-08	0.0271736	8	3	267.555	226.566	148.419	131.384	247.839	176.05	152.337	146.888
PTP4A3	protein tyrosine phosphatase type IVA, member 3	5.03e-10	2.92e-12	0.0277011	8	3	561.264	437.75	228.437	202.971	394.598	228.874	144.651	146.761
GMFG	glia maturation factor, gamma	0.188448	7.59e-07	0.0279099	8	3	597.216	498.902	366.572	319.457	518.641	396.58	392.593	339.069
RNF152	ring finger protein 152	0.0274049	0.000100897	0.0321638	8	3	98.1926	109.236	71.6887	69.9109	98.9857	75.8882	73.0683	61.9148
GPR116	G protein-coupled receptor 116	0.405364	0.00538286	0.0323688	8	3	528.755	410.307	219.187	211.501	388.743	227.776	245.744	307.189
CXorf36	chromosome X open reading frame 36	0.14136	0.0027203	0.0328663	8	3	199.854	157.362	98.7536	88.3681	141.686	94.2417	103.273	109.262
RAPGEF5	Rap guanine nucleotide exchange factor (GEF) 5	0.606486	0.0217696	0.035001	8	3	309.501	245.699	156.769	177.329	269.53	178.919	216.964	240.76
LBH	limb bud and heart development homolog (mouse)	0.181083	1.67e-06	0.037322	8	3	147.143	81.3617	61.7321	58.183	103.929	62.0797	69.2364	64.6117
AGRN	agrin	7.02e-05	6.96e-07	0.0375043	8	3	96.9032	72.6576	57.6195	61.6014	69.4387	66.1218	55.079	48.396
P4HA3	prolyl 4-hydroxylase, alpha polypeptide III	0.0211826	0.00662343	0.037828	8	3	154.318	112.35	81.2927	75.335	89.5401	82.166	86.1994	78.7806
TMEM26	transmembrane protein 26	0.0103799	1.63e-05	0.0384176	8	3	29.932	22.5037	17.5587	16.4461	20.6538	20.0227	16.6759	16.6178
RAPGEF4	Rap guanine nucleotide exchange factor (GEF) 4	0.067874	0.00351177	0.0394015	8	3	100.767	75.0327	55.7562	62.5548	71.6238	58.1948	63.7901	61.8121
IVNS1ABP	influenza virus NS1A binding protein	0.854495	0.00804969	0.0399875	8	3	363.163	291.124	239.269	239.072	336.987	225.216	294.408	282.858
CPSF1	cleavage and polyadenylation specific factor 1, 160kDa	0.119673	0.0271987	0.0407532	8	3	148.373	138.459	125.167	129.932	128.901	137.716	131.986	121.405
FLJ41309	hypothetical protein LOC645079	0.0280004	7.22e-06	0.0410445	8	3	30.5837	22.9201	15.2968	14.6838	21.2152	17.8582	15.8124	15.0821
VLDLR	very low density lipoprotein receptor	0.0660859	0.51913	0.0419405	8	3	321.525	316.026	256.78	250.869	244.876	257.067	272.081	258.454
DVL3	dishevelled, dsh homolog 3 (Drosophila)	0.209633	0.209817	0.0422547	8	3	332.945	312.105	286.645	295.36	290.332	306.664	306.401	284.064
CACNA1A	calcium channel, voltage-dependent, P/Q type, alpha 1A subunit	0.14492	0.260456	0.0430154	8	3	26.9442	23.2197	20.5055	20.4666	20.2743	21.7421	20.7967	21.846
LIMK2	LIM domain kinase 2	6.44e-06	1.85e-06	0.0459811	8	3	166.469	136.641	116.667	99.3418	122.545	106.311	96.3185	95.2712
HSD11B2	hydroxysteroid (11-beta) dehydrogenase 2	0.923474	0.444378	0.0463949	8	3	41.445	35.8251	30.3783	32.2225	33.5062	34.5512	38.5657	32.9638
ALKBH5	alkB, alkylation repair homolog 5 (E. coli)	0.273123	0.000179168	0.047015	8	3	393.264	314.907	298.497	291.149	332.959	309.788	305.907	302.344
PAG1	phosphoprotein associated with glycosphingolipid microdomains 1	0.576062	0.0463464	0.0471805	8	3	141.775	115.162	82.9506	83.2757	111.979	81.756	94.9726	103.7
EMCN	endomucin	0.0703502	6.68e-07	0.0482045	8	3	267.995	215.657	120.493	97.4225	222.734	133.692	123.294	106.113
IQSEC2	IQ motif and Sec7 domain 2	0.000779199	0.406407	0.000358697	9	4	58.932	48.8989	45.6858	52.9747	54.0672	62.2484	59.516	60.783
APBB3	amyloid beta (A4) precursor protein-binding, family B, member 3	4.32e-05	0.454509	0.000859573	9	4	101.182	94.8719	86.58	96.6011	100.363	115.535	132.102	130.027
MAN2C1	mannosidase, alpha, class 2C, member 1	5.5e-08	0.0199964	0.00217696	9	4	185.041	194.918	177.482	195.246	202.72	235.937	245.004	242.761
IRF4	interferon regulatory factor 4	2.58e-05	0.196457	0.00300555	9	4	23.5611	24.2836	20.1064	24.3954	25.4945	30.1034	42.6573	39.0168
GAB2	GRB2-associated binding protein 2	0.000102037	0.979382	0.00319156	9	4	258.487	225.733	220.506	219.666	249.867	273.326	290.825	288.96
NRN1	neuritin 1	0	0.0672683	0.00319156	9	4	113.585	105.954	113.783	104.435	713.234	954.117	1231.01	1248.26
LOC79015	hypothetical LOC79015	3.36e-06	0.14303	0.00492794	9	4	18.3478	15.5512	16.5278	17.0881	18.6339	23.0975	27.4204	29.423
SNX21	sorting nexin family member 21	2.07e-08	0.100128	0.00555334	9	4	101.037	93.2024	100.38	112.416	122.74	148.541	157.907	142.326
SYNE1	spectrin repeat containing, nuclear envelope 1	1.09e-05	0.184659	0.00676801	9	4	63.7617	57.7223	52.8232	56.6127	68.4169	64.2209	71.3923	79.3396
ADPRHL1	ADP-ribosylhydrolase like 1	0.00140099	0.19893	0.00896279	9	4	44.3879	42.8428	43.9755	44.3881	43.7337	54.7947	50.7283	47.0933
TSC2	tuberous sclerosis 2	3.08e-06	0.257636	0.0104853	9	4	235.383	230.609	218.14	235.387	244.386	280.306	298.575	292.199
LAMB2	laminin, beta 2 (laminin S)	9.98e-08	0.762782	0.0109598	9	4	374.762	347.405	313.265	312.698	428.039	439.573	483.954	455.113
FGFR1	fibroblast growth factor receptor 1	1.11e-07	0.104015	0.0116391	9	4	397.943	350.468	347.796	365.055	439.207	416.699	489.145	506.139
IDUA	iduronidase, alpha-L-	0.00144615	0.516988	0.0129611	9	4	137.569	125.404	122.607	117.113	129.348	152.24	145.269	140.465
PTPRM	protein tyrosine phosphatase, receptor type, M	8.21e-07	0.10665	0.0165996	9	4	1177.97	1188.32	1101.94	1198.82	1301.43	1475.38	1648.3	1725.49
C5orf40	chromosome 5 open reading frame 40	0.0288329	0.992035	0.0184206	9	4	18.9544	17.4423	15.3482	17.5403	17.4772	19.2421	21.1498	19.1193
STK32A	serine/threonine kinase 32A	7.85e-10	0.0742624	0.0188496	9	4	21.4334	17.1859	18.4751	21.7758	34.9126	42.9902	55.9884	57.4936
KCNAB1	potassium voltage-gated channel, shaker-related subfamily, beta member 1	7.67e-05	0.16947	0.0226433	9	4	25.3292	21.2923	20.2955	23.7894	27.3163	36.2344	56.2794	59.5581
DENND2A	DENN/MADD domain containing 2A	1.39e-05	0.528933	0.0239985	9	4	34.3361	28.9474	26.8052	28.7204	37.2676	36.1168	46.1732	47.3704
ZNF154	zinc finger protein 154	0.0891076	0.756646	0.0241336	9	4	45.3444	37.5989	35.0056	36.6814	38.1517	45.28	43.8423	41.6312
CUL9	cullin 9	0.031643	0.202913	0.0263986	9	4	71.8876	68.6987	62.8879	66.3402	66.7945	75.9101	70.4745	71.9451
CYP2E1	cytochrome P450, family 2, subfamily E, polypeptide 1	0.310348	0.830703	0.0287779	9	4	23.6587	20.768	20.3438	19.9667	19.8615	22.8528	23.8334	21.9483
LGI4	leucine-rich repeat LGI family, member 4	0.000172183	0.332275	0.0293922	9	4	34.195	32.4893	31.118	33.6078	33.2927	44.4352	44.2946	42.5964
KCNG4	potassium voltage-gated channel, subfamily G, member 4	0.0888742	0.531604	0.0304099	9	4	26.4987	26.479	21.0921	24.8024	23.3328	27.5135	28.949	29.0968
HOXC8	homeobox C8	0	0.394946	0.0304099	9	4	35.8659	33.6348	33.0035	34.8944	103.24	122.79	129.035	129.806
EFNB1	ephrin-B1	0.00353448	0.939191	0.031068	9	4	159.612	141.522	136.627	135.053	148.438	166.232	164.09	166.569
PACS2	phosphofurin acidic cluster sorting protein 2	1.34e-07	0.0204355	0.0312915	9	4	90.5431	88.2102	90.0531	95.6614	99.1985	111.783	123.725	119.579
TOM1L2	target of myb1-like 2 (chicken)	8.59e-09	0.226027	0.0318097	9	4	125.149	119.252	118.805	129.982	146.178	155.969	170.925	161.544
TAS2R14	taste receptor, type 2, member 14	0.000355812	0.857233	0.0324759	9	4	55.2967	54.2423	46.448	51.8976	61.017	56.7041	67.3557	62.0085
PCDHGA7	protocadherin gamma subfamily A, 7	0.151325	0.168044	0.035001	9	4	19.9007	18.2161	15.7767	18.5986	17.0656	22.7317	18.6248	19.3351
SLC7A4	solute carrier family 7 (cationic amino acid transporter, y+ system), member 4	5.85e-06	0.224194	0.035001	9	4	33.4743	33.6129	29.2212	35.8874	37.2023	49.9926	48.0442	44.4908
CCND1	cyclin D1	0	0.0012383	0.035001	9	4	531.186	410.301	368.073	334.711	1006.73	985.116	943.011	891.4
PALM2	paralemmin 2	0.000142101	0.116707	0.0351342	9	4	104.261	80.7718	67.4881	72.6361	112.538	96.5019	123.834	102.145
ZDHHC18	zinc finger, DHHC-type containing 18	7.51e-06	0.0523907	0.0354632	9	4	227.919	200.783	211.506	221.34	238.057	251.453	290.31	327.135
GDF2	growth differentiation factor 2	0.0209947	0.0293722	0.0367311	9	4	39.0501	38.9185	35.893	41.9749	35.6753	50.3338	42.7883	46.1623
EIF2C1	eukaryotic translation initiation factor 2C, 1	0.0153084	0.970107	0.0373329	9	4	298.214	287.691	268.803	290.776	291.207	302.132	322.242	306.9
PCLO	piccolo (presynaptic cytomatrix protein)	4.94e-06	0.147626	0.0375043	9	4	16.3534	15.8636	15.9687	15.9148	17.8895	19.4769	21.9171	24.4391
IRX1	iroquois homeobox 1	2.07e-11	0.53474	0.0387878	9	4	50.3123	46.6856	43.6825	48.4118	74.0898	94.9802	96.9141	94.2373
HOXC9	homeobox C9	0	0.0961971	0.0399875	9	4	19.7167	20.5779	19.8232	20.3944	74.7554	71.5139	92.6366	92.0126
PDE8A	phosphodiesterase 8A	7.48e-06	0.815586	0.0399875	9	4	357.18	352.987	310.165	330.484	393.796	383.947	416.581	415.344
ZNF358	zinc finger protein 358	1e-09	0.0217441	0.0402843	9	4	258.744	262.354	263.05	262.503	298.986	337.514	357.345	353.404
DKK2	dickkopf homolog 2 (Xenopus laevis)	1.05e-09	0.396548	0.0426646	9	4	18.9769	17.844	16.2732	15.6858	45.965	62.5334	97.9987	87.1857
CCS	copper chaperone for superoxide dismutase	0.0917743	0.731504	0.0445241	9	4	109.541	101.704	96.3658	101.743	98.1263	117.458	115.683	105.998
ECM1	extracellular matrix protein 1	7.3e-14	1.12e-05	0.0446435	9	4	250.821	197.492	182.63	166.25	397.51	356.262	355.225	324.232
CCL27	chemokine (C-C motif) ligand 27	0.0416415	0.143671	0.0454369	9	4	18.3754	18.1891	15.5305	18.8556	16.2896	20.871	20.3442	21.0507
PHF21B	PHD finger protein 21B	0.0553481	0.10851	0.0456631	9	4	53.1558	53.6923	53.4626	52.1657	49.1219	59.4247	56.8921	60.7535
KIAA0467	KIAA0467	1.99e-05	0.113126	0.0456631	9	4	89.1338	89.0933	84.1607	92.0047	91.9909	103.199	109.474	111.42
C9orf96	chromosome 9 open reading frame 96	0.0371074	0.0856466	0.0471805	9	4	41.6167	41.0308	37.3989	41.3593	37.0096	51.6296	43.8801	46.1879
PSTPIP1	proline-serine-threonine phosphatase interacting protein 1	4.54e-05	0.175764	0.0471805	9	4	39.0671	40.3932	38.0758	40.1109	43.8667	52.7703	53.4612	42.6816
NMUR1	neuromedin U receptor 1	4.91e-06	0.1051	0.0489017	9	4	56.1435	56.9982	54.8987	55.9886	58.6773	71.6315	72.5815	77.1384
HTR1A	5-hydroxytryptamine (serotonin) receptor 1A	0.010943	0.751583	0.049845	9	4	19.5275	18.5306	17.014	16.7716	18.2836	20.6384	19.6638	22.338
DDIT4L	DNA-damage-inducible transcript 4-like	0.000177022	0.000817479	0.000538931	10	5	124.951	110.433	110.706	109.235	245.888	163.229	123.684	112.409
CD47	CD47 molecule	0.00398927	0.0168834	0.00150413	10	5	525.215	540.465	569.881	497.018	757.02	649.803	557.893	512.755
CCL13	chemokine (C-C motif) ligand 13	0.000175801	0.0896697	0.00293459	10	5	36.0143	39.9518	52.6821	39.1239	130.652	78.1982	71.0927	39.5656
SEPT10	septin 10	0.229704	0.107867	0.00509758	10	5	146.304	147.678	145.58	138.981	161.988	148.416	130.908	161.806
STAT4	signal transducer and activator of transcription 4	0.0137293	0.140643	0.00628364	10	5	36.2865	36.0476	37.8755	39.2494	66.2022	48.6716	38.9021	36.8654
EMP3	epithelial membrane protein 3	0.433124	0.0105665	0.00896279	10	5	1094.53	1089.77	1123.82	1018.75	1275.31	1172.31	1011.38	997.968
GREM2	gremlin 2	0.000538252	0.00176743	0.00970361	10	5	24.6867	20.6452	19.3193	19.9068	80.3466	33.3756	23.316	22.2778
CA12	carbonic anhydrase XII	0.626202	0.000312891	0.0101963	10	5	480.01	515.463	434.805	379.594	725.94	554.418	382.841	287.465
ATP6V0D2	ATPase, H+ transporting, lysosomal 38kDa, V0 subunit d2	4.04e-06	1.87e-05	0.0128987	10	5	15.3828	13.5591	10.3168	9.15494	53.4749	23.7624	15.7807	12.8776
CCL8	chemokine (C-C motif) ligand 8	0.086781	7.36e-05	0.0176864	10	5	20.8339	24.7526	21.1247	12.132	42.8085	28.8698	17.1111	13.2195
SERTAD2	SERTA domain containing 2	0.00884781	0.000131859	0.0223137	10	5	177.096	166.185	158.671	152.707	238.68	182.586	164.417	151.152
ADCYAP1R1	adenylate cyclase activating polypeptide 1 (pituitary) receptor type I	0.258678	1.1e-08	0.0229705	10	5	153.823	131.117	73.4524	69.0457	237.227	163.028	69.0291	56.2203
PSME1	proteasome (prosome, macropain) activator subunit 1 (PA28 alpha)	0.0411358	0.0252109	0.0229705	10	5	509.706	522.124	559.669	493.11	587.336	582.903	532.979	496.996
MRAP2	melanocortin 2 receptor accessory protein 2	0.0714562	0.0392797	0.035001	10	5	14.1486	14.3593	13.8658	13.6267	25.7967	15.9174	13.8526	13.1754
LMNA	lamin A/C	5.52e-05	0.0412892	0.0381497	10	5	359.463	354.293	354.109	354.372	463.589	442.753	394.954	361.502
JAKMIP2	janus kinase and microtubule interacting protein 2	0.00158986	6.04e-06	0.0387878	10	5	27.8743	17.6674	14.2827	12.8485	64.226	24.6778	18.4731	13.8444
MASP1	mannan-binding lectin serine peptidase 1 (C4/C2 activating component of Ra-reactive factor)	2.27e-09	0.122863	0.0410445	10	5	21.585	19.1601	23.1687	23.65	45.7788	35.1086	37.6167	32.5867
KITLG	KIT ligand	0.239616	4.26e-05	0.042559	10	5	78.4683	72.0195	60.529	52.0751	130.946	71.8352	52.9247	50.647
LAP3	leucine aminopeptidase 3	0.165894	0.166606	0.0426646	10	5	279.56	314.774	313.872	303.342	342.875	346.122	313.576	277.087
OAS3	2'-5'-oligoadenylate synthetase 3, 100kDa	0.990169	0.00110587	0.0444456	10	5	67.5724	67.3747	61.3579	57.5799	86.7787	63.2501	59.2896	50.5611
SGTB	small glutamine-rich tetratricopeptide repeat (TPR)-containing, beta	0.00474284	0.0368178	0.0458576	10	5	128.52	141.551	143.017	121.347	212.766	159.72	153.726	128.628
OSBPL8	oxysterol binding protein-like 8	0.102959	0.00636495	0.0496135	10	5	518.603	514.165	497.942	463.614	700.583	525.873	478.188	475.385
